# Supplementary material for: Diversity and flexibility of algal symbiont community in globally distributed larger benthic foraminifera of the genus Amphistegina
Source: BMC Microbiol. 2021 Sep 6;21:243. doi: 10.1186/s12866-021-02299-8 (PMC8422653; doi:10.1186/s12866-021-02299-8)
Supplement: Supplementary file 1 — Additional file 1. Summary of diversity indices (Chao 1 and Simpson) of ASVs for all specimens analysed. [file 12866_2021_2299_MOESM1_ESM.xlsx]

## Sheet: Diversity indices
Species	Site	Chao1	Simpson
Amphistegina lessonii	French Polynesia	3	0.490192
Amphistegina lessonii	French Polynesia	3	0.420505
Amphistegina lessonii	French Polynesia	1	0
Amphistegina lessonii	French Polynesia	1	0
Amphistegina lessonii	Indonesia	1	0
Amphistegina lessonii	Indonesia	6	0.143009
Amphistegina lessonii	Indonesia	1	0
Amphistegina lessonii	Indonesia	11	0.714735
Amphistegina lessonii	Indonesia	1	0
Amphistegina lessonii	Indonesia	2	0.323364
Amphistegina lessonii	Indonesia	4	0.471019
Amphistegina lessonii	Eilat	3	0.321149
Amphistegina lessonii	Eilat	8	0.578433
Amphistegina lessonii	Eilat	1	0
Amphistegina lessonii	Eilat	3	0.0995853
Amphistegina lessonii	Eilat	6	0.620518
Amphistegina lessonii	Eilat	7	0.515292
Amphistegina lessonii	Eilat	5	0.146502
Amphistegina lessonii	Ningaloo	37	0.94641
Amphistegina lessonii	Micronesia	51	0.967243
Amphistegina lessonii	French Polynesia	114	0.983023
Amphistegina lessonii	Micronesia	161	0.985779
Amphistegina lessonii	Lord Howe	71	0.939094
Amphistegina lessonii	Lord Howe	109	0.943713
Amphistegina lessonii	Lord Howe	74	0.963537
Amphistegina lessonii	Lord Howe	153	0.97458
Amphistegina lessonii	Palau	108	0.973173
Amphistegina lessonii	Palau	156	0.974134
Amphistegina lessonii	Palau	75	0.976851
Amphistegina lessonii	Palau	116	0.970016
Amphistegina lessonii	Palau	117	0.980168
Amphistegina lessonii	Palau	76	0.950436
Amphistegina lessonii	Micronesia	99	0.983234
Amphistegina lessonii	Micronesia	128.143	0.985224
Amphistegina lessonii	Micronesia	73	0.976684
Amphistegina lessonii	Ningaloo	9	0.75666
Amphistegina lessonii	Kimbe Bay	1	0
Amphistegina lessonii	Ningaloo	11	0.50285
Amphistegina lessonii	Ningaloo	2	0.113726
Amphistegina lessonii	Kimbe Bay	6	0.593195
Amphistegina lessonii	Ningaloo	4	0.171309
Amphistegina lessonii	Kimbe Bay	4	0.682893
Amphistegina lessonii	Kimbe Bay	1	0
Amphistegina lessonii	Kimbe Bay	2	0.444444
Amphistegina lessonii	Kimbe Bay	3	0.562335
Amphistegina lessonii	Kimbe Bay	1	0
Amphistegina lessonii	Kimbe Bay	2	0.391833
Amphistegina lessonii	Zanzibar	1	0
Amphistegina lessonii	Zanzibar	2	0.287662
Amphistegina lessonii	Zanzibar	4	0.329504
Amphistegina lessonii	Zanzibar	1	0
Amphistegina lessonii	Zanzibar	1	0
Amphistegina lessonii	Zanzibar	1	0
Amphistegina lobifera	Greece	23	0.940474
Amphistegina lobifera	Greece	45	0.962523
Amphistegina lobifera	Greece	41	0.939883
Amphistegina lobifera	Greece	29	0.945648
Amphistegina lobifera	Greece	56	0.919326
Amphistegina lobifera	Greece	53	0.950576
Amphistegina lobifera	Sicily	119	0.984198
Amphistegina lobifera	Sicily	46	0.965737
Amphistegina lobifera	Sicily	52	0.926522
Amphistegina lobifera	Sicily	37	0.963367
Amphistegina lobifera	Eilat	12	0.907234
Amphistegina lobifera	Eilat	7	0.839945
Amphistegina lobifera	Sicily	44	0.955028
Amphistegina lobifera	Sicily	111	0.978089
Amphistegina lobifera	Greece	18	0.894403
Amphistegina lobifera	Greece	12	0.896455
Amphistegina lobifera	Greece	40	0.924162
Amphistegina lobifera	Palau	270	0.961602
Amphistegina lobifera	Maldives	163	0.983319
Amphistegina lobifera	Palau	205	0.96116
Amphistegina lobifera	Palau	231	0.964665
Amphistegina lobifera	Palau	52	0.958849
Amphistegina lobifera	Okinawa	76.5	0.948502
Amphistegina lobifera	Great Barrier Reef	89.5	0.9664
Amphistegina lobifera	Great Barrier Reef	65	0.968558
Amphistegina lobifera	Sicily	24	0.912157
Amphistegina lobifera	Great Barrier Reef	12	0.903906
Amphistegina lobifera	Sicily	5	0.791824
Amphistegina lobifera	Sicily	25	0.895634
Amphistegina lobifera	Eilat	17	0.911544
Amphistegina lobifera	Eilat	23	0.906333
Amphistegina lobifera	Eilat	23	0.922497
Amphistegina lobifera	Kimbe Bay	197	0.920294
Amphistegina lobifera	Kimbe Bay	29	0.911456
Amphistegina lobifera	Kimbe Bay	73.2	0.968352
Amphistegina lobifera	Kimbe Bay	75	0.922475
Amphistegina lobifera	Micronesia	82	0.964946
Amphistegina lobifera	Micronesia	39	0.964525
Amphistegina lobifera	Lord Howe	130	0.962333
Amphistegina lobifera	Lord Howe	58	0.938186
Amphistegina lobifera	Lord Howe	74	0.918782
Amphistegina lobifera	Lord Howe	40	0.917617
Amphistegina lobifera	Hawai'i	40	0.952342
Amphistegina lobifera	Hawai'i	58	0.930053
Amphistegina lobifera	Zanzibar	98	0.970765
Amphistegina lobifera	Kimbe Bay	32	0.949144
Amphistegina lobifera	Zanzibar	30	0.928329
Amphistegina lobifera	Hawai'i	24	0.915351
Amphistegina lobifera	Indonesia	62	0.938379
Amphistegina lobifera	Maldives	65	0.962763
Amphistegina lobifera	Indonesia	61	0.959562
Amphistegina lobifera	Indonesia	51	0.939392
Amphistegina lobifera	Indonesia	73.5	0.956539
Amphistegina lobifera	Ningaloo	52	0.962657
Amphistegina lobifera	Ningaloo	77	0.975261
Amphistegina lobifera	Maldives	112.143	0.981412
Amphistegina lobifera	Ningaloo	29	0.952899
Amphistegina lobifera	Ningaloo	44	0.962534
Amphistegina lobifera	Ningaloo	70	0.95644
Amphistegina lobifera	Ningaloo	69	0.975206
Amphistegina lobifera	Ningaloo	54	0.969156
Amphistegina lobifera	Ningaloo	42	0.945849
Amphistegina lobifera	Lord Howe	28	0.929393
Amphistegina lobifera	Lord Howe	20	0.910922
Amphistegina lobifera	Lord Howe	33	0.917731
Amphistegina lobifera	Lord Howe	19	0.910461
Amphistegina lobifera	Lord Howe	35	0.915925
Amphistegina lobifera	Micronesia	44	0.948857
Amphistegina lobifera	Micronesia	44	0.928256
Amphistegina lobifera	Micronesia	36	0.961168
Amphistegina lobifera	Micronesia	59	0.972672
Amphistegina lobifera	Okinawa	82	0.931331
Amphistegina lobifera	Micronesia	43	0.931093
Amphistegina lobifera	Hawai'i	54	0.940903
Amphistegina lobifera	Hawai'i	18	0.911042
Amphistegina lobifera	Zanzibar	43	0.929469
Amphistegina lobifera	Hawai'i	95	0.943971
Amphistegina lobifera	Hawai'i	58	0.959657
Amphistegina lobifera	Zanzibar	79	0.980316
Amphistegina lobifera	Kimbe Bay	12	0.906635
Amphistegina lobifera	Kimbe Bay	16	0.930318
Amphistegina lobifera	Okinawa	69	0.927117
Amphistegina lobifera	Okinawa	45	0.96202
Amphistegina lobifera	Okinawa	70	0.972052
Amphistegina lobifera	Okinawa	68	0.966379
Amphistegina lobifera	Okinawa	58	0.969055
Amphistegina lobifera	Mauritius	45	0.929161
Amphistegina lobifera	Mauritius	66	0.922323
Amphistegina lobifera	Mauritius	44	0.929459
Amphistegina lobifera	Mauritius	79	0.98237
Amphistegina lobifera	Maldives	128.667	0.965207
Amphistegina lobifera	Mauritius	85	0.939157
Amphistegina lobifera	Mauritius	79	0.939877
Amphistegina lobifera	Mauritius	26	0.912686
Amphistegina lobifera	Palau	41	0.959816
Amphistegina lobifera	Indonesia	43	0.962322
Amphistegina lobifera	Maldives	65	0.970695
Amphistegina lobifera	Maldives	63	0.973263
Amphistegina lobifera	Maldives	86	0.9782
Amphistegina lobifera	Maldives	75.5	0.975781
Amphistegina lobifera	Okinawa	84	0.94949
Amphistegina lobifera	Ningaloo	76	0.954877
Amphistegina lobifera	Palau	44	0.943562
Amphistegina lobifera	Palau	102.333	0.954235
Amphistegina lobifera	Okinawa	87	0.944464
Amphistegina lobifera	Ningaloo	1	0
Amphistegina radiata	Micronesia	100	0.97528
Amphistegina radiata	Micronesia	109	0.96952
Amphistegina radiata	Micronesia	58	0.974383
Amphistegina radiata	Micronesia	120	0.967587
Amphistegina radiata	Micronesia	105	0.983566
Amphistegina radiata	Kimbe Bay	107	0.98364
Amphistegina radiata	Kimbe Bay	179	0.987697
Amphistegina radiata	Kimbe Bay	181	0.988993
Amphistegina radiata	Kimbe Bay	230.5	0.990798
