# Supplementary material for: Diversity and flexibility of algal symbiont community in globally distributed larger benthic foraminifera of the genus Amphistegina
Source: BMC Microbiol. 2021 Sep 6;21:243. doi: 10.1186/s12866-021-02299-8 (PMC8422653; doi:10.1186/s12866-021-02299-8)
Supplement: Supplementary file 2 — Additional file 2. Raw read counts and taxonomy of ASVs identified for all specimens. [file 12866_2021_2299_MOESM2_ESM.xlsx]

## Sheet: Taxonomy_reads
Taxonomy							A. lobifera	A. lobifera	A. lobifera	A. lobifera	A. lobifera	A. lobifera	A. lobifera	A. lobifera	A. lobifera	A. lobifera	A. lobifera	A. lobifera	A. lobifera	A. lobifera	A. lobifera	A. lobifera	A. lobifera	A. lobifera	A. lessonii	A. lessonii	A. lessonii	A. lessonii	A. lessonii	A. lessonii	A. lessonii	A. lessonii	A. lessonii	A. lessonii	A. lessonii	A. lessonii	A. lessonii	A. lessonii	A. lessonii	A. lessonii	A. lessonii	A. lessonii	A. lobifera	A. lobifera	A. lobifera	A. lobifera	A. lobifera	A. lobifera	A. lobifera
							Greece	Greece	Greece	Greece	Greece	Greece	Sicily	Sicily	Sicily	Sicily	Sicily	Sicily	Sicily	Sicily	Sicily	Sicily	Sicily	Sicily	French Polynesia	French Polynesia	French Polynesia	French Polynesia	Indonesia	Indonesia	Indonesia	Indonesia	Indonesia	Indonesia	Indonesia	Eilat	Eilat	Eilat	Eilat	Eilat	Eilat	Eilat	Palau	Maldives	Palau	Palau	Palau	Okinawa	Great Barrier Reef
	Kingdom	Phylum	Class	Order	Family	Genus	BC100	BC101	BC102	BC103	BC105	BC106	BC87	BC89	BC90	BC91	BC92	BC93	BC94	BC95	BC96	BC97	BC98	BC99	FLP1	FLP3	FLP4	FLP6	INA1	INA4	INA5	INA6	INA7	INA8	INA9	ISR10	ISR1	ISR3	ISR4	ISR5	ISR6	ISR9	MBio100	MBio101	MBio102	MBio103	MBio104	MBio10	MBio12
CCAGCAGCTGCGGTAATTCCAGCTCCAATAGCGTATATTAAAGTTGCTGCAGTTAAAAAGCTCGTAGTTGGATCTTGGGAGCGGGCGGGCGGTCCGCCGCGAGGCGAGCCACCGCCCGTCCCCGCCCCTTGCCTCTCGGCGCCCCCTCGATGCTCTTAGCTGAGTGTCCCGCGGGGCCCGAAGCGTTTACTTTGAAAAAATTAGAGTGTTCAAAGCAGGCCCGAGCCGCCTGGATACCGCAGCTAGGAATAATGGAATAGGACCGCGGTTCTATTTTGTTGGTTTTCGGAACTGAGGCCATGATTAAGAGGGACGGCCGGGGGCATTCGTATTGCGCCGCTAGAGGTGAAATTCTTGGACCGGCGCAAGACGGACCAGAGCGAAAGCATTTGCCAAGAA…	Eukaryota	Chordata	unknown class	unknown order	unknown family	unknown genus	2768	903	2352	0	0	51	345	646	710	204	73	820	25	0	0	52	50	1025	0	0	2565	0	841	3861	7	231	2057	259	8	0	193	0	0	0	0	0	0	2179	199	58	172	0	73
CCAGCAGCTGCGGTAATTCCAGCTCCAGAAGCGTATGCTAATGTTGTTGCAGTTAAAAAGCTCGTAGTTGAATCTCTGGTTTGCCTGACCTCGCCTCTGGATGAATGTCCATTGTTTGCTTGTGTCGGGCGTGCCATCTTGGTTGGCTTTTGGTCAACCTCATTCACTGTAAAGAAAGCAGAGTGTTCAAAGCAGGTCGTAGTACCTGAATGTTTATTATGGGATGATAAGATAGGGCTTGTGCGCTATTTTGTTGGTTTGCACGCGCAAGTAATGATTGATGGGAACAGTTGGGGCTATTCGTATTTGGCAGCTAGAGGTGAAATTCTTGGATTTGCAAAAGACGAACTACGGCGAAGGCATTTAGCAAAGATGTTTTCTTCGATCAAGAACGAAAGT	Eukaryota	Chordata	unknown class	unknown order	unknown family	unknown genus	0	0	0	0	0	0	0	0	0	0	0	0	0	0	0	0	0	0	0	0	0	0	0	0	0	87492	0	0	0	0	0	0	0	0	0	0	0	161	0	0	0	0	0
CCAGCAGCTGCGGTAATTCCAGCTCCAATAGCGTATATTAAAGTTGCTGCAGTTAAAAAGCTCGTAGTTGGATCTTGGGAGCGGGCGGGCGGTCCGCCGCGAGGCGAGCCACCGCCCGTCCCCGCCCCTTGCCTCTCGGCGCCCCCTCGATGCTCTTAGCTGAGTGTCCCGCGGGGCCCGAAGCGTTTACTTTGAAAAAATTAGAGTGTTCAAAGCAGGCCCGAGCCGCCTGGATACCGCAGCTAGGAATAATGGAATAGGACCGCGGTTCTATTTTGTTGGTTTTCGGAACTGAGGCCATGATTAAGAGGGACGGCCGGGGGCATTCGTATTGCGCCGCTAGAGGTGAAATTCTTGGACCGGCGCAAGACGGACCAGAGCGAAAGCATTTGCCAAGAA…	Eukaryota	Chordata	unknown class	unknown order	unknown family	unknown genus	2914	927	2589	0	0	59	367	675	736	229	83	852	37	0	0	64	63	1220	0	0	0	0	0	0	0	0	0	0	0	0	0	0	0	0	0	0	0	2353	201	50	187	0	76
CCAGCAGCTGCGGTAATTCCAGCTCCGTTAGCGTATATTAAATTTGTTGCAGTTAAAAAGCTCGTAGTTGAATTTCTGGTAGGAGTGACCTGGCCTTTGACGAATGTCATTGTTGCTGTGTGTCATCTCTGGCCATCCTCGGTTTACATTCGTAAGCCGTCATTTACTGTAAAAAAATTAGAGTGTTTCAAGCATTTCGTAGGAAAAGAATATATTAGTATGGAATAATAAGATAGGACTTTGGTGCTATTTTGTTGGTTTGCACACCAAAGTAATGATGAATAGGGACAGTTGGGGGTATTCGTATTTAATTGTCAGAGGTGAAATTCTTGGATTTATGAAAGACGAACTACTGCGAAGGCATTTACCAAGGATGTTTTCATCGATCAAGAACGAAAGT	Eukaryota	Bigyra	unknown class	unknown order	unknown family	unknown genus	0	0	0	0	0	0	0	0	0	0	0	0	0	0	0	0	0	0	0	0	0	0	0	0	0	0	0	0	0	6670	26191	1735	3759	0	9629	7260	0	0	0	0	0	0	0
CCAGCAGCCGCGGTAATTCCAGCTCCAATAGCGTATATTAAAGTTGCTGCAGTTAAAAAGCTCGTAGTTGGATCTTGGGAGCGGGCGGGCGGTCCGCCGCGAGGCGAGCCACCGCCCGTCCCCGCCCCTTGCCTCTCGGCGCCCCCTCGATGCTCTTAGCTGAGTGTCCCGCGGGGCCCGAAGCGTTTACTTTGAAAAAATTAGAGTGTTCAAAGCAGGCCCGAGCCGCCTGGATACCGCAGCTAGGAATAATGGAATAGGACCGCGGTTCTATTTTGTTGGTTTTCGGAACTGAGGCCATGATTAAGAGGGACGGCCGGGGGCATTCGTATTGCGCCGCTAGAGGTGAAATTCTTGGACCGGCGCAAGACGGACCAGAGCGAAAGCATTTGCCAAGAA…	Eukaryota	Chordata	Mammalia	Primates	Cercopithecidae	Papio	2520	776	2156	0	0	43	254	598	662	214	52	714	20	0	0	57	42	956	0	0	0	0	0	0	0	0	0	0	0	0	0	0	0	0	0	0	0	1757	151	32	122	0	55
CCAGCAGCCGCGGTAATTCCAGCTCCAATAGCGTATATTAAAGTTGCTGCAGTTAAAAAGCTCGTAGTTGGATCTTGGGAGCGGGCGGGCGGTCCGCCGCGAGGCGAGCCACCGCCCGTCCCCGCCCCTTGCCTCTCGGCGCCCCCTCGATGCTCTTAGCTGAGTGTCCCGCGGGGCCCGAAGCGTTTACTTTGAAAAAATTAGAGTGTTCAAAGCAGGCCCGAGCCGCCTGGATACCGCAGCTAGGAATAATGGAATAGGACCGCGGTTCTATTTTGTTGGTTTTCGGAACTGAGGCCATGATTAAGAGGGACGGCCGGGGGCATTCGTATTGCGCCGCTAGAGGTGAAATTCTTGGACCGGCGCAAGACGGACCAGAGCGAAAGCATTTGCCAAGAA…	Eukaryota	Chordata	Mammalia	Primates	Cercopithecidae	Papio	2309	734	1998	0	0	42	251	512	630	199	63	659	28	0	0	44	43	950	0	0	0	0	0	0	0	0	0	0	0	0	0	0	0	0	0	0	0	1643	133	29	109	0	66
CCAGCAGCTGCGGTAATTCCAGCTCCAATGGCGTATATTAAAGTTGTTGCGGTTAAAAAGCTCGTAGTTGGATTTCTGCTGAGGATGACCGGTCCGCCCTCTGGGCAGGTATCTGGCTCAGCCTTGGCATCTTCCTGAAGAACGTAGCTGCACTTGACTGTGTGGTGCGGTATTTAGGACATTTACTTTGAGGAAATTAGAGTGTTTCAAGCAAGCGCACGCCTTGAATACATTAGCATGGAATAATAAGATAGGACCTCGGTTCTATTTTGTTGGTTTCTAGAGCTGAGGTAATGATTGATAGGGATAGTTGGGGGCATTCGTATTTAACTGTCAGAGGTGAAATTCTTGGATTTGTTAAAGACGGACTACTGCGAAAGCATTTGCCAAGGATGTTTT…	Eukaryota	Myzozoa	Dinophyceae	Suessiales	Suessiaceae	Yihiella	0	0	0	0	0	0	0	0	0	0	0	0	0	0	0	0	0	0	0	0	0	0	0	0	0	0	0	0	0	0	0	0	44104	0	0	0	0	0	0	0	0	0	0
CCAGCAGCTGCGGTAATTCCAGCTCCAATAGCGTATATTAAAGTTGTTGCGGTTAAAAAGCTCGTAGTTGGATTTCTGCTGAGGGTGGCTGGTCCGCCCTCTGGGTGAGTATCTGGCACAGCCTGAGCATTCTTCTTGAAAGCACAACTGCACTTGACTGTGTGGTGTGGTATTGAGAATTTTTACTTTGAGGAAATCAGAGTGTTTCAAGCAGGCATTTGCCTTGAATACATTAGCATGGAATAATATTATAGGGCCTTGGTTCTATTTTGTTGGTTTCTAGAATTGAGGCAATGATTAATAGGGATAGTTGGGGGCATTCGTATTTAATTGTCAGAGGTGAAATTCTTGGATTTGTTAAAGACGGACTACTGCGAAAGCATTTGCCAAGGATGTTTT…	Eukaryota	Myzozoa	Dinophyceae	Gonyaulacales	Gonyaulacaceae	Alexandrium	0	0	0	0	0	0	0	0	0	0	0	0	0	0	0	0	0	0	0	0	0	0	40057	0	0	0	0	0	0	0	0	0	0	0	0	0	0	0	0	0	0	0	0
CCAGCAGCTGCGGTAATTCCAGCTCCAATAGCGTATATTAAAGTTGTTGCAGTTAAAAAGCTCGTAGTTGGATTTGTGGGTGGAGCGAGTGTCCCGACACAATGTGTGGGTGACGCTTGTCTCCGTTCATCTTTGGGCGGAATCCGTGTGGCATTAAGTTGTCGTGCGGGGGATGCCCATCCTTTACTGTGAAAAAATTAGAGTGTTCAAAGCAGGCTTACGCCGTTGAATATATTAGCATGGAATAATAAGATAGGACCTGGGTACTATTTTGTTGGTTTGCGCACCGAGGTAATGATTAATAGGGACAGTTGGGGGTATTCGTATTCCATTGTCAGAGGTGAAATTCTTGGATTTCTGGAAGACGAACGACTGCGAAAGCATTTACCAAGGATGTTT…	Eukaryota	Ochrophyta	Bacillariophyceae	Fragilariales	Fragilariaceae	Serratifera	0	0	0	0	0	0	0	0	0	0	0	0	0	0	0	0	0	0	0	0	0	0	0	0	0	0	0	0	0	228	5628	502	2974	8208	11449	7660	0	0	0	0	0	0	0
CCAGCAGCTGCGGTAATTCCAGCTCCAATAGCGTATATTAAAGTTGTTGCAGTTAAAAAGCTCGTAGTTGGATTTGTGGGTGGAGCGAGTGTCCCGACACAATGTGTGGGTGACGCTTGTCTCCGTCCATCTTTGGGCGGAATCCGTGTGGCATTAAGTTGTCGTGCGGGGGATGCCCATCCTTTACTGTGAAAAAATTAGAGTGTTCAAAGCAGGCTTACGCCGTTGAATATATTAGCATGGAATAATAAGATAGGACCTGGGTACTATTTTGTTGGTTTGCGCACCGAGGTAATGATTAATAGGGACAGTTGGGGATATTCGTATTCCATTGTCAGAGGTGAAATTCTTGGATTTCTGGAAGACGAACGACTGCGAAAGCATTTATCAAGGATGTTT…	Eukaryota	Ochrophyta	Bacillariophyceae	Fragilariales	Fragilariaceae	Serratifera	0	0	0	0	0	0	125	673	0	0	0	0	0	0	0	0	0	0	0	0	0	0	0	0	0	0	0	0	0	0	0	0	0	0	0	0	0	0	0	0	0	851	0
CCAGCAGCTGCGGTAATTCCAGCTCCAATAGCGTATATTAAAGTTGTTGCAGTTAAAAAGCTCGTAGTTGGATTTGTGGGTGGAGCGAGTGTCCCGACACAATGTGTGGGTGACGCTTGTCTCCGTCCATCTTTGGGCGGAATCCGTGTGGCATTAAGTTGTCGTGCGGGGGATGCCCATCCTTTACTGTGAAAAAATTAGAGTGTTCAAAGCAGGCTTACGCCGTTGAATATATTAGCATGGAATAATAAGATAGGACCTGGGTACTATTTTGTTGGTTTGCGCACCGAGGTAATGATTAATAGGGACAGTTGGGGATATTCGTATTCCATTGTCAGAGGTGAAATTCTTGGATTTCTGGAAGACGAACGACTGCGAAAGCATTTATCAAGGATGTTT…	Eukaryota	Ochrophyta	Bacillariophyceae	Fragilariales	Fragilariaceae	Serratifera	0	0	0	0	0	0	109	702	0	0	0	0	0	0	0	0	0	0	0	0	0	0	0	0	0	0	0	0	0	0	0	0	0	0	0	0	0	0	0	0	0	778	0
CCAGCAGCTGCGGTAATTCCAGCTCCAATAGCGTATATTAAAGTTGTTGCAGTTAAAAAGCTCGTAGTTGGATTTGTGGGTGGAGCGAGTGTCCCGACACAATGTGTGGGTGACGCTTGTCTCCGTCCATCTTTGGGCGGAATCCGTGTGGCATTAAGTTGTCGTGCGGGGGATGCCCATCCTTTACTGTGAAAAAATTAGAGTGTTCAAAGCAGGCTTACGCCGTTGAATATATTAGCATGGAATAATAAGATAGGACCTGGGTACTATTTTGTTGGTTTGCGCACCGAGGTAATGATTAATAGGGACAGTTGGGGGTATTCGTATTCCATTGTCAGAGGTGAAATTCTTGGATTTCTGGAAGACGAACGACTGCGAAAGCATTTACCAAGGATGTTT…	Eukaryota	Ochrophyta	Bacillariophyceae	Fragilariales	Fragilariaceae	Serratifera	0	0	0	0	0	0	237	0	0	0	0	0	0	0	0	0	0	0	0	0	0	0	0	0	0	0	0	0	0	0	0	0	0	0	0	0	3603	354	3363	1020	492	173	1898
CCAGCACCTGCGGTAATTCCAGCTCCAATAGCGTATATTAAAGTTGCTGCAGTTAAAAAGCTCGTAGTTGGATCTTGGGAGCGGGCGGGCGGTCCGCCGCGAGGCGAGCCACCGCCCGTCCCCGCCCCTTGCCTCTCGGCGCCCCCTCGATGCTCTTAGCTGAGTGTCCCGCGGGGCCCGAAGCGTTTACTTTGAAAAAATTAGAGTGTTCAAAGCAGGCCCGAGCCGCCTGGATACCGCAGCTAGGAATAATGGAATAGGACCGCGGTTCTATTTTGTTGGTTTTCGGAACTGAGGCCATGATTAAGAGGGACGGCCGGGGGCATTCGTATTGCGCCGCTAGAGGTGAAATTCTTGGACCGGCGCAAGACGGACCAGAGCGAAAGCATTTGCCAAGAA…	Eukaryota	Chordata	unknown class	unknown order	unknown family	unknown genus	1490	437	1266	0	0	14	296	368	516	112	48	425	30	0	0	36	57	614	0	0	0	0	0	0	0	0	0	0	0	0	0	0	0	0	0	0	0	1787	147	48	124	0	76
CCAGCACCTGCGGTAATTCCAGCTCCAATAGCGTATATTAAAGTTGCTGCAGTTAAAAAGCTCGTAGTTGGATCTTGGGAGCGGGCGGGCGGTCCGCCGCGAGGCGAGCCACCGCCCGTCCCCGCCCCTTGCCTCTCGGCGCCCCCTCGATGCTCTTAGCTGAGTGTCCCGCGGGGCCCGAAGCGTTTACTTTGAAAAAATTAGAGTGTTCAAAGCAGGCCCGAGCCGCCTGGATACCGCAGCTAGGAATAATGGAATAGGACCGCGGTTCTATTTTGTTGGTTTTCGGAACTGAGGCCATGATTAAGAGGGACGGCCGGGGGCATTCGTATTGCGCCGCTAGAGGTGAAATTCTTGGACCGGCGCAAGACGGACCAGAGCGAAAGCATTTGCCAAGAA…	Eukaryota	Chordata	unknown class	unknown order	unknown family	unknown genus	1396	440	1220	0	0	25	286	334	441	111	66	418	32	0	0	25	39	615	0	0	0	0	0	0	0	0	0	0	0	0	0	0	0	0	0	0	0	1587	151	39	127	0	69
CCAGCAGCTGCGGTAATTCCAGCTCCAATAGCGTATATTAAAGTTGTTGCAGTTAAAAAGCTCGTAGTTGGATTTGTGGGTGGAGCGAGTGTCCCGACACTTTGTGTGGGTGATGCTTGTCTCCGTCCATCTTTGGGCGGAATCCGTGTGGCATTAGGTTGTCGTGCGGGGGATGCCCATCTTTTACTGTGAAAAAATTAGAGTGTTCAAAGCAGGCTTACGCCGTTGAATATATTAGCATGGAATAATGAGATAGGACCTGGGTACTATTTTGTTGGTTTGCGCACCGAGGTAATGATTAATAGGGACAGTTGGGGGTATTCGTATTCCATTGTCAGAGGTGAAATTCTTGGATTTCTGGAAGACGAACGACTGCGAAAGCATTTACCAAGGATGTTT…	Eukaryota	Ochrophyta	Bacillariophyceae	Fragilariales	Fragilariaceae	Serratifera	0	0	0	0	0	0	200	256	0	0	0	0	0	0	0	0	0	0	0	0	0	0	0	0	0	0	0	0	0	0	0	0	0	0	0	0	0	611	22	22	0	0	0
CCAGCAGCTGCGGTAATTCCAGCTCCAATAGCGTATGTTTAAGTTGTTGCGGTTAAAAAGCTCGTAGTTGGATTTCGGGTGGGCGCCGCCGGTCTCCCTTTCGGTAGTACTGGTGTGCGCGCACCTTGCTGCCGGAAACGCGCGCTCGGATTTTAACTGATTTGAGCCGCGGGTTCGGCGATGTTACTTTGAGTAAATTAGAGTGTTCAAAGCAAGCCAACGCTCTGAATATGATAGCATGGGATAACACGACAGGACTCTGGCCTATTTGTGTTGGTCTGTAGGACCGGAGTAATGATTAAGAGGGACAGTCGGGGGCATTCGTATTCCATTGTCAGAGGTGAAATTCATAGATTTATGGAAGACGAACATCTGCGAAAGCATTTGCCAAGGATGTTT…	Eukaryota	Chlorophyta	Ulvophyceae	Ulvales	Kornmanniaceae	Pseudendoclonium	0	0	0	0	0	0	0	0	0	0	0	0	0	0	0	0	0	0	0	0	0	0	0	0	33220	0	0	0	0	0	0	0	0	0	0	0	0	0	0	0	0	0	0
CCAGCAGCTGCGGTAATTCCAGCTCCAATAGCGTATATTAAAGTTGTTGCAGTTAAAAAGCTCGTAGTTGGATTTGTGGGTGGAGCGAGTGTCCCGACACTTTGTGTGGGTGATGCTTGTCTCCGTCCATCTTTGGGCGGAATCCGTGTGGCATTAGGTTGTCGTGCGGGGGATGCCCATCTTTTACTGTGAAAAAATTAGAGTGTTCAAAGCAGGCTTACGCCGTTGAATATATTAGCATGGAATAATGAGATAGGACCTGGGTACTATTTTGTTGGTTTGCGCACCGAGGTAATGATTAATAGGGACAGTTGGGGGTATTCGTATTCCATTGTCAGAGGTGAAATTCTTGGATTTCTGGAAGACGAACGACTGCGAAAGCATTTACCAAGGATGTTT…	Eukaryota	Ochrophyta	Bacillariophyceae	Fragilariales	Fragilariaceae	Serratifera	0	0	0	0	0	0	217	272	0	0	0	0	0	0	0	0	0	0	0	0	0	0	0	0	0	0	0	0	0	0	0	0	0	0	0	0	0	623	13	17	0	0	0
CCAGCAGCTGCGGTAATTCCAGCTCCAATAGCGTATATTAAAGTTGTTGCAGTTAAAAAGCTCGTAGTTGGATTTGTGGGTGGAGCGAGTGTCCCGACACAATGTGTGGGTGACGCTTGTCTCCGTCCATCTTTGGGCGGAATCCGTGTGGCATTAAGTTGTCGTGCGGGGGATGCCCATCCTTTACTGTGAAAAAATTAGAGTGTTCAAAGCAGGCTTACGCCGTTGAATATATTAGCATGGAATAATAAGATAGGACCTGGGTACTATTTTGTTGGTTTGCGCACCGAGGTAATGATTAATAGGGACAGTTGGGGGTATTCGTATTCCATTGTCAGAGGTGAAATTCTTGGATTTCTGGAAGACGAACGACTGCGAAAGCATTTACCAAGGATGTTT…	Eukaryota	Ochrophyta	Bacillariophyceae	Fragilariales	Fragilariaceae	Serratifera	0	0	0	0	0	0	257	0	0	0	0	0	0	0	0	0	0	0	0	0	0	0	0	0	0	0	0	0	0	0	0	0	0	0	0	0	3502	326	3299	1019	499	154	1859
CCAGCACCCGCGGTAATTCCAGCTCCAATAGCGTATATTAAAGTTGCTGCAGTTAAAAAGCTCGTAGTTGGATCTTGGGAGCGGGCGGGCGGTCCGCCGCGAGGCGAGCCACCGCCCGTCCCCGCCCCTTGCCTCTCGGCGCCCCCTCGATGCTCTTAGCTGAGTGTCCCGCGGGGCCCGAAGCGTTTACTTTGAAAAAATTAGAGTGTTCAAAGCAGGCCCGAGCCGCCTGGATACCGCAGCTAGGAATAATGGAATAGGACCGCGGTTCTATTTTGTTGGTTTTCGGAACTGAGGCCATGATTAAGAGGGACGGCCGGGGGCATTCGTATTGCGCCGCTAGAGGTGAAATTCTTGGACCGGCGCAAGACGGACCAGAGCGAAAGCATTTGCCAAGAA…	Eukaryota	Chordata	unknown class	unknown order	unknown family	unknown genus	1458	436	1221	0	0	28	182	347	434	122	33	367	21	0	0	34	29	578	0	0	0	0	0	0	0	0	0	0	0	0	0	0	0	0	0	0	0	1250	93	33	89	0	54
CCAGCAGCCGCGGTAATTCCAGCTCCAATAGCGTATATTAAAGTTGTTGCAGTTAAAAAGCTCGTAGTTGGATTTGTGGGTGGAGCGAGTGTCCCGACACAATGTGTGGGTGACGCTTGTCTCCGTCCATCTTTGGGCGGAATCCGTGTGGCATTAAGTTGTCGTGCGGGGGATGCCCATCCTTTACTGTGAAAAAATTAGAGTGTTCAAAGCAGGCTTACGCCGTTGAATATATTAGCATGGAATAATAAGATAGGACCTGGGTACTATTTTGTTGGTTTGCGCACCGAGGTAATGATTAATAGGGACAGTTGGGGATATTCGTATTCCATTGTCAGAGGTGAAATTCTTGGATTTCTGGAAGACGAACGACTGCGAAAGCATTTATCAAGGATGTTT…	Eukaryota	Ochrophyta	Bacillariophyceae	Fragilariales	Fragilariaceae	Serratifera	0	0	0	0	0	0	97	564	0	0	0	0	0	0	0	0	0	0	0	0	0	0	0	0	0	0	0	0	0	0	0	0	0	0	0	0	0	0	0	0	0	718	0
CCAGCACCCGCGGTAATTCCAGCTCCAATAGCGTATATTAAAGTTGCTGCAGTTAAAAAGCTCGTAGTTGGATCTTGGGAGCGGGCGGGCGGTCCGCCGCGAGGCGAGCCACCGCCCGTCCCCGCCCCTTGCCTCTCGGCGCCCCCTCGATGCTCTTAGCTGAGTGTCCCGCGGGGCCCGAAGCGTTTACTTTGAAAAAATTAGAGTGTTCAAAGCAGGCCCGAGCCGCCTGGATACCGCAGCTAGGAATAATGGAATAGGACCGCGGTTCTATTTTGTTGGTTTTCGGAACTGAGGCCATGATTAAGAGGGACGGCCGGGGGCATTCGTATTGCGCCGCTAGAGGTGAAATTCTTGGACCGGCGCAAGACGGACCAGAGCGAAAGCATTTGCCAAGAA…	Eukaryota	Chordata	unknown class	unknown order	unknown family	unknown genus	1376	401	1175	0	0	26	209	352	399	119	40	349	24	0	0	33	34	544	0	0	0	0	0	0	0	0	0	0	0	0	0	0	0	0	0	0	0	1258	86	31	110	0	59
CCAGCAGCCGCGGTAATTCCAGCTCCAATAGCGTATATTAAAGTTGTTGCAGTTAAAAAGCTCGTAGTTGGATTTGTGGGTGGAGCGAGTGTCCCGACACAATGTGTGGGTGACGCTTGTCTCCGTCCATCTTTGGGCGGAATCCGTGTGGCATTAAGTTGTCGTGCGGGGGATGCCCATCCTTTACTGTGAAAAAATTAGAGTGTTCAAAGCAGGCTTACGCCGTTGAATATATTAGCATGGAATAATAAGATAGGACCTGGGTACTATTTTGTTGGTTTGCGCACCGAGGTAATGATTAATAGGGACAGTTGGGGATATTCGTATTCCATTGTCAGAGGTGAAATTCTTGGATTTCTGGAAGACGAACGACTGCGAAAGCATTTATCAAGGATGTTT…	Eukaryota	Ochrophyta	Bacillariophyceae	Fragilariales	Fragilariaceae	Serratifera	0	0	0	0	0	0	91	589	0	0	0	0	0	0	0	0	0	0	0	0	0	0	0	0	0	0	0	0	0	0	0	0	0	0	0	0	0	0	0	0	0	661	0
CCAGCAGCTGCGGTAATTCCAGCTCCAATAGCGTATATTAAAGTTGCTGCAGTTAAAAAGCTCGTAGTTGGATCTTGGGAGCGGGCGGGCGGTCCGCCGCGAGGCGAGCCACCGCCCGTCCCCGCCCCTTGCCTCTCGGCGCCCCCTCGATGCTCTTAGCTGAGTGTCCCGCGGGGCCCGAAGCGTTTACTTTGAAAAAATTAGAGTGTTCAAAGCAGGCCCGAGCCGCCTGGATACCGCAGCTAGGAATAATGGAATAGGACCGCGGTTCTATTTTGTTGGTTTTCGGAACTGAGGCCATGATTAAGAGGGACGGCCGGGGGCATTCGTATTGCGCCGCTAGAGGTGAAATTCTTGGACCGGCGCAAGACGGACCAGAGCGAAAGCATTTGCCAAGAA…	Eukaryota	Chordata	unknown class	unknown order	unknown family	unknown genus	1431	405	1139	0	0	22	164	296	335	103	28	371	16	0	0	36	25	553	0	0	0	0	0	0	0	0	0	0	0	0	0	0	0	0	0	0	0	1048	92	24	93	0	34
CCAGCAGCTGCGGTAATTCCAGCTCCAATAGCGTATATTAAAGTTGCTGCAGTTAAAAAGCTCGTAGTTGGATCTTGGGAGCGGGCGGGCGGTCCGCCGCGAGGCGAGCCACCGCCCGTCCCCGCCCCTTGCCTCTCGGCGCCCCCTCGATGCTCTTAGCTGAGTGTCCCGCGGGGCCCGAAGCGTTTACTTTGAAAAAATTAGAGTGTTCAAAGCAGGCCCGAGCCGCCTGGATACCGCAGCTAGGAATAATGGAATAGGACCGCGGTTCTATTTTGTTGGTTTTCGGAACTGAGGCCATGATTAAGAGGGACGGCCGGGGGCATTCGTATTGCGCCGCTAGAGGTGAAATTCTTGGACCGGCGCAAGACGGACCAGAGCGAAAGCATTTGCCAAGAA…	Eukaryota	Chordata	unknown class	unknown order	unknown family	unknown genus	1366	391	1167	0	13	17	186	312	337	123	29	363	12	0	0	23	23	514	0	0	0	0	0	0	0	0	0	0	0	0	0	0	0	0	0	0	0	1086	83	26	96	0	43
CCAGCAGCCGCGGTAATTCCAGCTCCAATAGCGTATATTAAAGTTGTTGCAGTTAAAAAGCTCGTAGTTGGATTTGTGGGTGGAGCGAGTGTCCCGACACTTTGTGTGGGTGATGCTTGTCTCCGTCCATCTTTGGGCGGAATCCGTGTGGCATTAGGTTGTCGTGCGGGGGATGCCCATCTTTTACTGTGAAAAAATTAGAGTGTTCAAAGCAGGCTTACGCCGTTGAATATATTAGCATGGAATAATGAGATAGGACCTGGGTACTATTTTGTTGGTTTGCGCACCGAGGTAATGATTAATAGGGACAGTTGGGGGTATTCGTATTCCATTGTCAGAGGTGAAATTCTTGGATTTCTGGAAGACGAACGACTGCGAAAGCATTTACCAAGGATGTTT…	Eukaryota	Ochrophyta	Bacillariophyceae	Fragilariales	Fragilariaceae	Serratifera	0	0	0	0	0	0	190	219	0	0	0	0	0	0	0	0	0	0	0	0	0	0	0	0	0	0	0	0	0	0	0	0	0	0	0	0	0	459	12	0	0	0	0
CCAGCAGCCGCGGTAATTCCAGCTCCAATAGCGTATATTAAAGTTGTTGCAGTTAAAAAGCTCGTAGTTGGATTTGTGGGTGGAGCGAGTGTCCCGACACAATGTGTGGGTGACGCTTGTCTCCGTCCATCTTTGGGCGGAATCCGTGTGGCATTAAGTTGTCGTGCGGGGGATGCCCATCCTTTACTGTGAAAAAATTAGAGTGTTCAAAGCAGGCTTACGCCGTTGAATATATTAGCATGGAATAATAAGATAGGACCTGGGTACTATTTTGTTGGTTTGCGCACCGAGGTAATGATTAATAGGGACAGTTGGGGGTATTCGTATTCCATTGTCAGAGGTGAAATTCTTGGATTTCTGGAAGACGAACGACTGCGAAAGCATTTACCAAGGATGTTT…	Eukaryota	Ochrophyta	Bacillariophyceae	Fragilariales	Fragilariaceae	Serratifera	0	0	0	0	0	0	169	0	0	0	0	0	0	0	0	0	0	0	0	0	0	0	0	0	0	0	0	0	0	0	0	0	0	0	0	0	2967	263	2936	774	440	136	1592
CCAGCAGCCGCGGTAATTCCAGCTCCAATAGCGTATATTAAAGTTGTTGCAGTTAAAAAGCTCGTAGTTGGATTTGTGGGTGGAGCGAGTGTCCCGACACAATGTGTGGGTGACGCTTGTCTCCGTCCATCTTTGGGCGGAATCCGTGTGGCATTAAGTTGTCGTGCGGGGGATGCCCATCCTTTACTGTGAAAAAATTAGAGTGTTCAAAGCAGGCTTACGCCGTTGAATATATTAGCATGGAATAATAAGATAGGACCTGGGTACTATTTTGTTGGTTTGCGCACCGAGGTAATGATTAATAGGGACAGTTGGGGGTATTCGTATTCCATTGTCAGAGGTGAAATTCTTGGATTTCTGGAAGACGAACGACTGCGAAAGCATTTACCAAGGATGTTT…	Eukaryota	Ochrophyta	Bacillariophyceae	Fragilariales	Fragilariaceae	Serratifera	0	0	0	0	0	0	203	0	0	0	0	0	0	0	0	0	0	0	0	0	0	0	0	0	0	0	0	0	0	0	0	0	0	0	0	0	2840	256	2843	885	404	160	1555
CCAGCAGCCGCGGTAATTCCAGCTCCAATAGCGTATATTAAAGTTGTTGCAGTTAAAAAGCTCGTAGTTGGATTTGTGGGTGGAGCGAGTGTCCCGACACTTTGTGTGGGTGATGCTTGTCTCCGTCCATCTTTGGGCGGAATCCGTGTGGCATTAGGTTGTCGTGCGGGGGATGCCCATCTTTTACTGTGAAAAAATTAGAGTGTTCAAAGCAGGCTTACGCCGTTGAATATATTAGCATGGAATAATGAGATAGGACCTGGGTACTATTTTGTTGGTTTGCGCACCGAGGTAATGATTAATAGGGACAGTTGGGGGTATTCGTATTCCATTGTCAGAGGTGAAATTCTTGGATTTCTGGAAGACGAACGACTGCGAAAGCATTTACCAAGGATGTTT…	Eukaryota	Ochrophyta	Bacillariophyceae	Fragilariales	Fragilariaceae	Serratifera	0	0	0	0	0	0	187	198	0	0	0	0	0	0	0	0	0	0	0	0	0	0	0	0	0	0	0	0	0	0	0	0	0	0	0	0	0	497	13	0	0	0	0
CCAGCAGCTGCGGTAATTCCAGCTCCAATAGCGTATATTTAAGTTGTTGCGGTTAAAACGCTCGTAGTTGGACTCTGGGCCCCGTTTCGTCGGTCCGCCCTCGCGGGCGCGCACCGCACGTCCGGGCGCCTTTTTGGTCGGTCGCCGCGGCTGGGCTTGACTGTCTGGCCGCGGCCGTCCGTCCGGGTTACTTTGAGGAAAATAGAGTGTTCAAAGCACGCGGCTGCGCGAATACGCTAGCATGGAATAACACGAGAGGGCTGTGGGCCGCACGTGGTTGGTCTGCGGTGTCCGTAGCAATGATCGAGAGGAGCGGTCGGGGGCATTCGTATTCCACTGTCAGAGGTGAAATTCTTGGATTTGTGGAAGGCGAACATCTGCGAAAGCGATTGCCAAGGA…	Eukaryota	Chlorophyta	Ulvophyceae	Bryopsidales	Ostreobiaceae	Ostreobium	0	0	0	0	0	0	0	0	0	0	0	0	0	0	0	0	0	0	0	0	0	0	0	0	0	0	0	0	0	0	0	0	0	0	0	0	0	0	0	0	0	0	0
CCAGCAGCTGCGGTAATTCCAGCTCCAATAGCGTATATTTAAGTTGTTGCGGTTAAAACGCTCGTAGTTGGACTTTGGGCTCCGCTCCGTCGGTCCGCCCTCGCGGGCGCGCACCGCACGTTCGGCAGCCTTTTTGGTCGGCCGCCGCGGCTGGGCTTGACTGTCTGGCCGCGCGCGTCCGTCCGGGTTACTTTGAGGAAAATAGAGTGTTCAAAGCACGCGGCTGCGCGAATACGCTAGCATGGAATAACACGAGAGGGCTGTGGGCCACACGTGGTTGGTCTGTGGTGTCCGTAGCAATGATCGAGAGGAGCGGTCGGGGGCATTCGTATTCCACTGTCAGAGGTGAAATTCTTGGATTTGTGGAAGGCGAACATCTGCGAAAGCGATTGCCAAGGA…	Eukaryota	Chlorophyta	Ulvophyceae	Bryopsidales	Ostreobiaceae	Ostreobium	0	0	0	0	0	0	0	0	0	0	0	0	0	0	0	0	0	0	0	0	0	0	0	0	0	0	0	0	0	0	0	10917	13558	0	0	0	0	0	0	0	0	0	0
CCAGCAGCCGCGGTAATTCCAGCTCCAATAGCGTATATTAAAGTTGCTGCAGTTAAAAAGCTCGTAGTTGGATCTTGGGAGCGGGCGGGCGGTCCGCCGCGAGGCGAGCCACCGCCCGTCCCCGCCCCTTGCCTCTCGGCGCCCCCTCGATGCTCTTAGCTGAGTGTCCCGCGGGGCCCGAAGCGTTTACTTTGAAAAAATTAGAGTGTTCAAAGCAGGCCCGAGCCGCCTGGATACCGCAGCTAGGAATAATGGAATAGGACCGCGGTTCTATTTTGTTGGTTTTCGGAACTGAGGCCATGATTAAGAGGGACGGCCGGGGGCATTCGTATTGCGCCGCTAGAGGTGAAATTCTTGGACCGGCGCAAGACGGACCAGAGCGAAAGCATTTGCCAAGAA…	Eukaryota	Chordata	Mammalia	Primates	Cercopithecidae	Papio	1182	349	1010	0	0	25	141	269	316	87	25	332	9	0	0	25	14	467	0	0	0	0	0	0	0	0	0	0	0	0	0	0	0	0	0	0	0	801	62	14	49	0	24
CCAGCAGCCGCGGTAATTCCAGCTCCAATAGCGTATATTAAAGTTGCTGCAGTTAAAAAGCTCGTAGTTGGATCTTGGGAGCGGGCGGGCGGTCCGCCGCGAGGCGAGCCACCGCCCGTCCCCGCCCCTTGCCTCTCGGCGCCCCCTCGATGCTCTTAGCTGAGTGTCCCGCGGGGCCCGAAGCGTTTACTTTGAAAAAATTAGAGTGTTCAAAGCAGGCCCGAGCCGCCTGGATACCGCAGCTAGGAATAATGGAATAGGACCGCGGTTCTATTTTGTTGGTTTTCGGAACTGAGGCCATGATTAAGAGGGACGGCCGGGGGCATTCGTATTGCGCCGCTAGAGGTGAAATTCTTGGACCGGCGCAAGACGGACCAGAGCGAAAGCATTTGCCAAGAA…	Eukaryota	Chordata	Mammalia	Primates	Cercopithecidae	Papio	1098	330	1001	0	0	25	106	235	293	87	22	327	11	0	0	32	14	464	0	0	0	0	0	0	0	0	0	0	0	0	0	0	0	0	0	0	0	736	62	16	56	0	30
CCAGCACCTGCGGTAATTCCAGCTCCAATAGCGTATATTAAAGTTGTTGCAGTTAAAAAGCTCGTAGTTGGATTTGTGGGTGGAGCGAGTGTCCCGACACAATGTGTGGGTGACGCTTGTCTCCGTCCATCTTTGGGCGGAATCCGTGTGGCATTAAGTTGTCGTGCGGGGGATGCCCATCCTTTACTGTGAAAAAATTAGAGTGTTCAAAGCAGGCTTACGCCGTTGAATATATTAGCATGGAATAATAAGATAGGACCTGGGTACTATTTTGTTGGTTTGCGCACCGAGGTAATGATTAATAGGGACAGTTGGGGATATTCGTATTCCATTGTCAGAGGTGAAATTCTTGGATTTCTGGAAGACGAACGACTGCGAAAGCATTTATCAAGGATGTTT…	Eukaryota	Ochrophyta	Bacillariophyceae	Fragilariales	Fragilariaceae	Serratifera	0	0	0	0	0	0	97	350	0	0	0	0	0	0	0	0	0	0	0	0	0	0	0	0	0	0	0	0	0	0	0	0	0	0	0	0	0	0	0	0	0	463	0
CCAGCACCTGCGGTAATTCCAGCTCCAATAGCGTATATTAAAGTTGTTGCAGTTAAAAAGCTCGTAGTTGGATTTGTGGGTGGAGCGAGTGTCCCGACACAATGTGTGGGTGACGCTTGTCTCCGTCCATCTTTGGGCGGAATCCGTGTGGCATTAAGTTGTCGTGCGGGGGATGCCCATCCTTTACTGTGAAAAAATTAGAGTGTTCAAAGCAGGCTTACGCCGTTGAATATATTAGCATGGAATAATAAGATAGGACCTGGGTACTATTTTGTTGGTTTGCGCACCGAGGTAATGATTAATAGGGACAGTTGGGGATATTCGTATTCCATTGTCAGAGGTGAAATTCTTGGATTTCTGGAAGACGAACGACTGCGAAAGCATTTATCAAGGATGTTT…	Eukaryota	Ochrophyta	Bacillariophyceae	Fragilariales	Fragilariaceae	Serratifera	0	0	0	0	0	0	110	388	0	0	0	0	0	0	0	0	0	0	0	0	0	0	0	0	0	0	0	0	0	0	0	0	0	0	0	0	0	0	0	0	0	463	0
CCAGCAGCTGCGGTAATTCCAGCTCCAATAGCGTATATTTAAGTTGTTGCAGTTAAAAAGCTCGTAGTTGGATTTCGGGCCGCGTCTTATTTGGTCACCTTAACAGGTCGCATCACTAAGGCCGGCCTTGCTGTCGATGACGCGTGGGGTAGCTTCGCGCTATGCCCGCGGACTCGACGACGTTACTTTGAGTAAATTAGAGTGTTCAAAGCAAGCCAACGCTCTGAATATGATAGCATGGGATAACACGACAGGACTCTAGGTCTATCGTGTTGGTCTATAGGCCGGGGTAATGATTAAGAGGGACAGTCGGGGGCATTCGTATTCCATTGTCAGAGGTGAAATTCAGTGATTGATGGAAGACGAACATCTGCGAAAGCATTTGCCAAGGATGTTTTC…	Eukaryota	Chlorophyta	Chlorophyceae	Phaeophilales	Phaeophilaceae	Phaeophila	0	0	0	0	0	0	0	0	0	0	0	0	0	0	0	0	0	0	0	0	0	0	0	0	0	0	0	0	0	0	0	0	0	0	0	0	0	0	0	0	0	0	0
CCAGCACCCGCGGTAATTCCAGCTCCAATAGCGTATATTAAAGTTGTTGCAGTTAAAAAGCTCGTAGTTGGATTTGTGGGTGGAGCGAGTGTCCCGACACAATGTGTGGGTGACGCTTGTCTCCGTCCATCTTTGGGCGGAATCCGTGTGGCATTAAGTTGTCGTGCGGGGGATGCCCATCCTTTACTGTGAAAAAATTAGAGTGTTCAAAGCAGGCTTACGCCGTTGAATATATTAGCATGGAATAATAAGATAGGACCTGGGTACTATTTTGTTGGTTTGCGCACCGAGGTAATGATTAATAGGGACAGTTGGGGATATTCGTATTCCATTGTCAGAGGTGAAATTCTTGGATTTCTGGAAGACGAACGACTGCGAAAGCATTTATCAAGGATGTTT…	Eukaryota	Ochrophyta	Bacillariophyceae	Fragilariales	Fragilariaceae	Serratifera	0	0	0	0	0	0	57	348	0	0	0	0	0	0	0	0	0	0	0	0	0	0	0	0	0	0	0	0	0	0	0	0	0	0	0	0	0	0	0	0	0	442	0
CCAGCACCCGCGGTAATTCCAGCTCCAATAGCGTATATTAAAGTTGTTGCAGTTAAAAAGCTCGTAGTTGGATTTGTGGGTGGAGCGAGTGTCCCGACACAATGTGTGGGTGACGCTTGTCTCCGTCCATCTTTGGGCGGAATCCGTGTGGCATTAAGTTGTCGTGCGGGGGATGCCCATCCTTTACTGTGAAAAAATTAGAGTGTTCAAAGCAGGCTTACGCCGTTGAATATATTAGCATGGAATAATAAGATAGGACCTGGGTACTATTTTGTTGGTTTGCGCACCGAGGTAATGATTAATAGGGACAGTTGGGGATATTCGTATTCCATTGTCAGAGGTGAAATTCTTGGATTTCTGGAAGACGAACGACTGCGAAAGCATTTATCAAGGATGTTT…	Eukaryota	Ochrophyta	Bacillariophyceae	Fragilariales	Fragilariaceae	Serratifera	0	0	0	0	0	0	70	330	0	0	0	0	0	0	0	0	0	0	0	0	0	0	0	0	0	0	0	0	0	0	0	0	0	0	0	0	0	0	0	0	0	407	0
CCAGCAGCTGCGGTAATTCCAGCTCCAATAGCGTATATTAATGTTGCTGCAGTTAAAAAGCTCGTAGTCTAATTTCTGACCGGTTAGGTGCGGACTGATTCTTTCTAAGGTCAGTCTCCGTACTTGCTGGTCATCGTTGTGGTTAGTGTTTCTACCCTTGATTGGGTCGGTTACACGATCCGCATCATTTACTGTGAGCAAATGGGAGTGTTTAAAGCAGGTACATGTTTATGCCTGTACCGTTTAGCATGGAATAATAAAATAAAACTTGGTTTTATTTTGTTGGCATCTATAAACCCAAGTAATGATCGAAAGGGATAGTTGGGGGTGCTCATATTCAGGGGGTAGCGGTGAAATGCGATGATCCTCTGAAGATGAACTAATGCGAAAGCATTCACC…	Eukaryota	unknown phylum	unknown class	unknown order	unknown family	unknown genus	0	0	0	0	0	0	0	0	0	0	0	0	0	0	0	0	0	0	0	0	0	0	19500	0	0	0	0	0	0	0	0	0	0	0	0	0	0	0	0	0	0	0	0
CCAGCACCTGCGGTAATTCCAGCTCCAATAGCGTATATTAAAGTTGTTGCAGTTAAAAAGCTCGTAGTTGGATTTGTGGGTGGAGCGAGTGTCCCGACACAATGTGTGGGTGACGCTTGTCTCCGTCCATCTTTGGGCGGAATCCGTGTGGCATTAAGTTGTCGTGCGGGGGATGCCCATCCTTTACTGTGAAAAAATTAGAGTGTTCAAAGCAGGCTTACGCCGTTGAATATATTAGCATGGAATAATAAGATAGGACCTGGGTACTATTTTGTTGGTTTGCGCACCGAGGTAATGATTAATAGGGACAGTTGGGGGTATTCGTATTCCATTGTCAGAGGTGAAATTCTTGGATTTCTGGAAGACGAACGACTGCGAAAGCATTTACCAAGGATGTTT…	Eukaryota	Ochrophyta	Bacillariophyceae	Fragilariales	Fragilariaceae	Serratifera	0	0	0	0	0	0	187	0	0	0	0	0	0	0	0	0	0	0	0	0	0	0	0	0	0	0	0	0	0	0	0	0	0	0	0	0	2198	191	2196	571	333	92	1068
CCAGCACCTGCGGTAATTCCAGCTCCAATAGCGTATATTAAAGTTGTTGCAGTTAAAAAGCTCGTAGTTGGATTTGTGGGTGGAGCGAGTGTCCCGACACAATGTGTGGGTGACGCTTGTCTCCGTCCATCTTTGGGCGGAATCCGTGTGGCATTAAGTTGTCGTGCGGGGGATGCCCATCCTTTACTGTGAAAAAATTAGAGTGTTCAAAGCAGGCTTACGCCGTTGAATATATTAGCATGGAATAATAAGATAGGACCTGGGTACTATTTTGTTGGTTTGCGCACCGAGGTAATGATTAATAGGGACAGTTGGGGGTATTCGTATTCCATTGTCAGAGGTGAAATTCTTGGATTTCTGGAAGACGAACGACTGCGAAAGCATTTACCAAGGATGTTT…	Eukaryota	Ochrophyta	Bacillariophyceae	Fragilariales	Fragilariaceae	Serratifera	0	0	0	0	0	0	194	0	0	0	0	0	0	0	0	0	0	0	0	0	0	0	0	0	0	0	0	0	0	0	0	0	0	0	0	0	2133	191	2044	674	288	91	1062
CCAGCACCTGCGGTAATTCCAGCTCCAATAGCGTATATTAAAGTTGTTGCAGTTAAAAAGCTCGTAGTTGGATTTGTGGGTGGAGCGAGTGTCCCGACACTTTGTGTGGGTGATGCTTGTCTCCGTCCATCTTTGGGCGGAATCCGTGTGGCATTAGGTTGTCGTGCGGGGGATGCCCATCTTTTACTGTGAAAAAATTAGAGTGTTCAAAGCAGGCTTACGCCGTTGAATATATTAGCATGGAATAATGAGATAGGACCTGGGTACTATTTTGTTGGTTTGCGCACCGAGGTAATGATTAATAGGGACAGTTGGGGGTATTCGTATTCCATTGTCAGAGGTGAAATTCTTGGATTTCTGGAAGACGAACGACTGCGAAAGCATTTACCAAGGATGTTT…	Eukaryota	Ochrophyta	Bacillariophyceae	Fragilariales	Fragilariaceae	Serratifera	0	0	0	0	0	0	94	127	0	0	0	0	0	0	0	0	0	0	0	0	0	0	0	0	0	0	0	0	0	0	0	0	0	0	0	0	0	441	12	0	0	0	0
CCAGCAGCTGCGGTAATTCCAGCTCCAATAGCGTATATTAAAATTGTTGCAGTTGAAAAGCTCGTAGTTGGATTTCTGCTAGTGGGCTGGGATTAAACCTATGGTTCAATCACTGTATTGGCTAGCAATCCTCTTTTCAGGGAATCTACTTAACTGTAGATCCTTTGGGGAAAGGCTGTTACTTTGAGAAAATTAGAGTGTTTCAAGCAGGTAACTGCTTTGAATACTGCAGCATGGAATAACAAGAATCGACTCTCGCCTTTTTGTTGGTTCGGAGGTGTGGGTAACGGTTGACAGGAACAGTCGGGGGTATTCGTATTTGCCAGCTAGAGGTGAAATTCTCAGATTTGGTGAAGACGAACTACTGCGAAAGCATCTGCCAAGGATGCTTCCATCGAT…	Eukaryota	unknown phylum	unknown class	unknown order	unknown family	unknown genus	0	0	0	0	0	0	0	0	0	0	0	0	0	0	0	0	0	0	9511	0	0	0	0	0	0	0	0	0	0	0	0	0	0	0	0	0	0	0	0	0	0	0	0
CCAGCACCTGCGGTAATTCCAGCTCCAATAGCGTATATTAAAGTTGTTGCAGTTAAAAAGCTCGTAGTTGGATTTGTGGGTGGAGCGAGTGTCCCGACACTTTGTGTGGGTGATGCTTGTCTCCGTCCATCTTTGGGCGGAATCCGTGTGGCATTAGGTTGTCGTGCGGGGGATGCCCATCTTTTACTGTGAAAAAATTAGAGTGTTCAAAGCAGGCTTACGCCGTTGAATATATTAGCATGGAATAATGAGATAGGACCTGGGTACTATTTTGTTGGTTTGCGCACCGAGGTAATGATTAATAGGGACAGTTGGGGGTATTCGTATTCCATTGTCAGAGGTGAAATTCTTGGATTTCTGGAAGACGAACGACTGCGAAAGCATTTACCAAGGATGTTT…	Eukaryota	Ochrophyta	Bacillariophyceae	Fragilariales	Fragilariaceae	Serratifera	0	0	0	0	0	0	130	127	0	0	0	0	0	0	0	0	0	0	0	0	0	0	0	0	0	0	0	0	0	0	0	0	0	0	0	0	0	483	11	0	0	0	0
CCAGCAGCTGCGGTAATTCCAGCTCCAATAGCGTATATTTAAGTTGTTGCGGTTAAAACGCTCGTAGTTGGACTTTGGGCCCCGTTTCGTCGGTCCGCCCTCGCGGGCGCGCACCGCACGTCCGGCGGCCTTGTTGGTCGGCCGCCGCGGCTGGGCTTGACTGTCTGGCCGCGTGTGTCCGTCCGGGTTACTTTGAGGAAAATAGAGTGTTCAAAGCACGCGGCTGCGCGAATACGCTAGCATGGAATAACACGAGAGGGCTGTGGGCCGCACGTGGTTGGTCTGCGGTGTCCGTAGCAATGATCGAGAGGAGCGGTCGGGGGCATTCGTATTCCACTGTCAGAGGTGAAATTCTTGGATTTGTGGAAGGCGAACATCTGCGAAAGCGATTGCCAAGGA…	Eukaryota	Chlorophyta	Ulvophyceae	Bryopsidales	Ostreobiaceae	Ostreobium	0	0	0	0	0	0	0	0	0	0	0	0	0	0	0	0	0	0	0	0	0	0	0	0	0	0	0	0	0	0	0	0	0	18200	0	0	0	0	0	0	0	0	0
CCAGCAGCTGCGGTAATTCCAGCTCCAATAGCGTATATTTAAGTTGTTGCAGTTAAAAAGCTCGTAGTTGGATTTCGGGCGGGTCACGGCGGTCCGCCTCTGGTGTGCACTGCCGCTGATCCGCCTTTCTGTCGGGGACGGGCTCTTGGGCTTCACTGTCCGGGACCCGGGCTCGACGTGGTTACTTTGAGTAAATTAGAGTGTTCAAAGCAGGCGATCGCCTGAATACATTAGCATGGAATAGCACGATAGGACTCTGGCCTATCTTGCTGGTCTGTAGGACTGGAGTAATGATTAAGAGGGACAGTCGGGGGCATTCGTATTTCATTGTCAGAGGTGAAATTCTTGGATTTATGAAAGACGAACTTCTGCGAAAGCATTTGCCAAGGATGTTTTCAT…	Eukaryota	Chlorophyta	Chlorophyceae	Chlamydomonadales	Chlamydomonadaceae	Chlamydomonas	0	0	0	0	0	0	0	0	0	0	0	0	0	0	0	0	0	0	0	0	0	0	0	0	0	0	0	0	0	0	0	0	0	0	0	0	0	0	0	0	0	0	0
CCAGCACCCGCGGTAATTCCAGCTCCAATAGCGTATATTAAAGTTGTTGCAGTTAAAAAGCTCGTAGTTGGATTTGTGGGTGGAGCGAGTGTCCCGACACAATGTGTGGGTGACGCTTGTCTCCGTCCATCTTTGGGCGGAATCCGTGTGGCATTAAGTTGTCGTGCGGGGGATGCCCATCCTTTACTGTGAAAAAATTAGAGTGTTCAAAGCAGGCTTACGCCGTTGAATATATTAGCATGGAATAATAAGATAGGACCTGGGTACTATTTTGTTGGTTTGCGCACCGAGGTAATGATTAATAGGGACAGTTGGGGGTATTCGTATTCCATTGTCAGAGGTGAAATTCTTGGATTTCTGGAAGACGAACGACTGCGAAAGCATTTACCAAGGATGTTT…	Eukaryota	Ochrophyta	Bacillariophyceae	Fragilariales	Fragilariaceae	Serratifera	0	0	0	0	0	0	106	0	0	0	0	0	0	0	0	0	0	0	0	0	0	0	0	0	0	0	0	0	0	0	0	0	0	0	0	0	2158	187	2071	602	277	97	1068
CCAGCAGCTGCGGTAATTCCAGCTCCAATAGCGTATATTAAAGTTGTTGCAGTTAAAAAGCTCGTAGTCGGACTTCTGGCTGTGCAGGGTGGTCCGCCGCAAGGTGTGCACTGCTCTTCGCAGCCATCCTCTTGAGGACGCCGTTGTGCCCTTAACTGGGTGTGCGGTGGACTCAGGACCTTTACTTTGAAAAAATTAGAGTGCTCAAAGCAGGCCTTCGCTTGAATACATTAGCATGGAATAATAGAATAGGACTTTGGTTCTATTTTGTTGGTTTCTAGGACCGAAGTAATGATTAATAGGGATAGTTGGGGGCATTAGTATTTAATTGTCAGAGGTGAAATTCTTGGATTTATGAAAGACTAACATCTGCGAAAGCATTTGCCAAGGATGTTTTCA…	Eukaryota	Choanozoa	Choanoflagellatea	Craspedida	Codonosigidae	Monosiga	0	0	0	0	0	0	0	0	0	0	0	0	0	0	0	0	0	0	0	0	0	0	0	0	0	0	0	0	0	0	0	0	0	0	0	0	0	0	0	0	0	0	0
CCAGCAGCTGCGGTAATTCCAGCTCCAATAGCGTATATTAAAGTTGTTGCAGTTAAAAAGCTCGTAGTTGGATTTGTGGGTGGAGCGAGTGTCCCGACACAATGTGTGGGTGACGCTTGTCTCCGTCCATCTTTGGGCGGAATCCGTGTGGCATTAAGTTGTCGTGCGGGGGATGCCCATCCTTTACTGTGAAAAAATTAGAGTGTTCAAAGCAGGCTTACGCCGTTGAATATATTAGCATGGAATAATAAGATAGGACCTGGGTACTATTTTGTTGGTTTGCGCACCGAGGTAATGATTAATAGGGACAGTTGGGGATATTCGTATTCCATTGTCAGAGGTGAAATTCTTGGATTTCTGGAAGACGAACGACTGCGAAAGCATTTATCAAGGATGTTT…	Eukaryota	Ochrophyta	Bacillariophyceae	Fragilariales	Fragilariaceae	Serratifera	0	0	0	0	0	0	78	300	0	0	0	0	0	0	0	0	0	0	0	0	0	0	0	0	0	0	0	0	0	0	0	0	0	0	0	0	0	0	0	0	0	387	0
CCAGCAGCTGCGGTAATTCCAGCTCCAATAGCGTATATTAAAGTTGTTGCAGTTAAAAAGCTCGTAGTTGGATTTGTGGGTGGAGCGAGTGTCCCGACACAATGTGTGGGTGACGCTTGTCTCCGTCCATCTTTGGGCGGAATCCGTGTGGCATTAAGTTGTCGTGCGGGGGATGCCCATCCTTTACTGTGAAAAAATTAGAGTGTTCAAAGCAGGCTTACGCCGTTGAATATATTAGCATGGAATAATAAGATAGGACCTGGGTACTATTTTGTTGGTTTGCGCACCGAGGTAATGATTAATAGGGACAGTTGGGGATATTCGTATTCCATTGTCAGAGGTGAAATTCTTGGATTTCTGGAAGACGAACGACTGCGAAAGCATTTATCAAGGATGTTT…	Eukaryota	Ochrophyta	Bacillariophyceae	Fragilariales	Fragilariaceae	Serratifera	0	0	0	0	0	0	48	332	0	0	0	0	0	0	0	0	0	0	0	0	0	0	0	0	0	0	0	0	0	0	0	0	0	0	0	0	0	0	0	0	0	379	0
CCAGCAGCTGCGGTAATTCCAGCTCCAATAGCGTATATTAAAGTTGTTGCAGTTAAAAAGCTCGTAGTTGGATTTGTGGGTGGAGCGAGTGTCCCGACACAACGTGTGGGTGACGCTTGTCTCCGTCCATCTTTGGGCGGAATCCGTGTGGCATTAAGTTGTCGTGCGGGGGATGCCCATCCTTTACTGTGAAAAAATTAGAGTGTTCAAAGCAGGCTTACGCCGTTGAATATATTAGCATGGAATAATAAGATAGGACCTGGGTACTATTTTGTTGGTTTGCGCACCGAGGTAATGATTAATAGGGACAGTTGGGGGTATTCGTATTCCATTGTCAGAGGTGAAATTCTTGGATTTCTGGAAGACGAACGACTGCGAAAGCATTTACCAAGGATGTTT…	Eukaryota	Ochrophyta	Bacillariophyceae	Fragilariales	Fragilariaceae	Serratifera	0	0	0	0	0	0	0	0	0	0	0	0	0	0	0	0	0	0	0	0	0	0	0	0	0	0	0	0	0	0	0	0	0	0	0	0	328	0	5408	1353	747	0	955
CCAGCAGCTGCGGTAATTCCAGCTCCAATAGCGTATATTAAAGTTGTTGCAGTTAAAAAGCTCGTAGTTGGATTTGTGGGTGGAGCGAGTGTCCCGACACAACGTGTGGGTGACGCTTGTCTCCGTCCATCTTTGGGCGGAATCCGTGTGGCATTAAGTTGTCGTGCGGGGGATGCCCATCCTTTACTGTGAAAAAATTAGAGTGTTCAAAGCAGGCTTACGCCGTTGAATATATTAGCATGGAATAATAAGATAGGACCTGGGTACTATTTTGTTGGTTTGCGCACCGAGGTAATGATTAATAGGGACAGTTGGGGGTATTCGTATTCCATTGTCAGAGGTGAAATTCTTGGATTTCTGGAAGACGAACGACTGCGAAAGCATTTACCAAGGATGTTT…	Eukaryota	Ochrophyta	Bacillariophyceae	Fragilariales	Fragilariaceae	Serratifera	0	0	0	0	0	0	0	0	0	0	0	0	0	0	0	0	0	0	0	0	0	0	0	0	0	0	0	0	0	0	0	0	0	0	0	0	332	0	5716	1275	756	0	901
CCAGCACCCGCGGTAATTCCAGCTCCAATAGCGTATATTAAAGTTGTTGCAGTTAAAAAGCTCGTAGTTGGATTTGTGGGTGGAGCGAGTGTCCCGACACAATGTGTGGGTGACGCTTGTCTCCGTCCATCTTTGGGCGGAATCCGTGTGGCATTAAGTTGTCGTGCGGGGGATGCCCATCCTTTACTGTGAAAAAATTAGAGTGTTCAAAGCAGGCTTACGCCGTTGAATATATTAGCATGGAATAATAAGATAGGACCTGGGTACTATTTTGTTGGTTTGCGCACCGAGGTAATGATTAATAGGGACAGTTGGGGGTATTCGTATTCCATTGTCAGAGGTGAAATTCTTGGATTTCTGGAAGACGAACGACTGCGAAAGCATTTACCAAGGATGTTT…	Eukaryota	Ochrophyta	Bacillariophyceae	Fragilariales	Fragilariaceae	Serratifera	0	0	0	0	0	0	119	0	0	0	0	0	0	0	0	0	0	0	0	0	0	0	0	0	0	0	0	0	0	0	0	0	0	0	0	0	2010	201	1832	581	259	79	959
CCAGCACCCGCGGTAATTCCAGCTCCAATAGCGTATATTAAAGTTGTTGCAGTTAAAAAGCTCGTAGTTGGATTTGTGGGTGGAGCGAGTGTCCCGACACTTTGTGTGGGTGATGCTTGTCTCCGTCCATCTTTGGGCGGAATCCGTGTGGCATTAGGTTGTCGTGCGGGGGATGCCCATCTTTTACTGTGAAAAAATTAGAGTGTTCAAAGCAGGCTTACGCCGTTGAATATATTAGCATGGAATAATGAGATAGGACCTGGGTACTATTTTGTTGGTTTGCGCACCGAGGTAATGATTAATAGGGACAGTTGGGGGTATTCGTATTCCATTGTCAGAGGTGAAATTCTTGGATTTCTGGAAGACGAACGACTGCGAAAGCATTTACCAAGGATGTTT…	Eukaryota	Ochrophyta	Bacillariophyceae	Fragilariales	Fragilariaceae	Serratifera	0	0	0	0	0	0	99	134	0	0	0	0	0	0	0	0	0	0	0	0	0	0	0	0	0	0	0	0	0	0	0	0	0	0	0	0	0	332	15	19	0	0	0
CCAGCAGCTGCGGTAATTCCAGCTCCAATAGCGTATATTAAAGTTGTTGCGGTTAAAAAGCTCGTAGTCTAAATTCAATTGGAGACCCTTGTCGTCGCATTTTGTGTCAATGATGGGCATCCAGTTAAGCCTCTCACGAGGCTTTAATTACTTTGAGGAAATTAGAGTGTTCAAAGCAAGCTTTTGTTGTGAATAACATAGCATGGAATAATGTCATAAGACCCTGGCCTTGTTTCATTGGTTTTACAGACCGGAGTAATGATTAATGGAAACAGTCGGGGGCATTCGTATTTAACTGTCAGAGGTGGAATTCTTGGATTTGTTAAAGACGAACAACTGCGAAAGCATTTGCCAAGAATGTCTTCATCGATCAAGAACGAAAGT	Eukaryota	Apicomplexa	unknown class	unknown order	unknown family	unknown genus	0	0	0	0	0	0	0	0	0	0	0	0	0	0	0	0	0	0	0	0	0	0	0	0	0	0	0	0	0	0	0	0	0	0	0	0	0	0	0	0	0	0	0
CCAGCACCCGCGGTAATTCCAGCTCCAATAGCGTATATTAAAGTTGTTGCAGTTAAAAAGCTCGTAGTTGGATTTGTGGGTGGAGCGAGTGTCCCGACACTTTGTGTGGGTGATGCTTGTCTCCGTCCATCTTTGGGCGGAATCCGTGTGGCATTAGGTTGTCGTGCGGGGGATGCCCATCTTTTACTGTGAAAAAATTAGAGTGTTCAAAGCAGGCTTACGCCGTTGAATATATTAGCATGGAATAATGAGATAGGACCTGGGTACTATTTTGTTGGTTTGCGCACCGAGGTAATGATTAATAGGGACAGTTGGGGGTATTCGTATTCCATTGTCAGAGGTGAAATTCTTGGATTTCTGGAAGACGAACGACTGCGAAAGCATTTACCAAGGATGTTT…	Eukaryota	Ochrophyta	Bacillariophyceae	Fragilariales	Fragilariaceae	Serratifera	0	0	0	0	0	0	119	123	0	0	0	0	0	0	0	0	0	0	0	0	0	0	0	0	0	0	0	0	0	0	0	0	0	0	0	0	0	354	10	22	0	0	0
CCAGCAGCTGCGGTAATTCCAGCTCCAATAGCGTATATTAAAGTTGTTGCAGTTAAAAAGCTCGTAGTTGGATTTGTGGGTGGAGCGAGTGTCCCGACACAATGTGTGGGTGACGCTTGTCTCCGTCCATCTTTGGGCGGAATCCGTGTGGCATTAGGTTGTCGTGCGGGGGATGCCCATCCTTTACTGTGAAAAAATTAGAGTGTTCAAAGCAGGCTTACGCCGTTGAATATATTAGCATGGAATAATAAGATAGGACCTGGGTACTATTTTGTTGGTTTGCGCACCGAGGTAATGATTAATAGGGACAGTTGGGGGTATTCGTATTCCATTGTCAGAGGTGAAATTCTTGGATTTCTGGAAGACGAACGACTGCGAAAGCATTTACCAAGGATGTTT…	Eukaryota	Ochrophyta	Bacillariophyceae	Fragilariales	Fragilariaceae	Serratifera	0	0	0	0	0	0	0	0	0	0	0	0	0	0	0	0	0	0	0	0	0	0	0	0	0	0	0	0	0	0	0	0	0	0	0	0	0	1154	108	0	0	0	0
CCAGCAGCTGCGGTAATTCCAGCTCCAATAGCGTATATTAAAGTTGTTGCGGTTAAAAAGCTCGTAGTTGGATTTCTGCTGAGGATGACCGGTCCGTCCTCTGGACAGGCATCTGGCTCAGCCTTGGCATCTTCCTGAAGAACGTAGCTGCACTTGACTGTGTGGTGCGGTATTTAGGACATTTACTTTGAGGAAATTAGAGTGTTTCAAGCAAGCGCACGCTTTGAATACATTAGCATGGAATAATAAGATAGGACCTCGGTTCTATTTTGTTGGTTTCTAGAGCTGAGGTAATGATTGATAGGGATAGTTGGGGGCATTCGTATTTAACTGTCAGAGGTGAAATTCTTGGATTTGTTAAAGACGGACTACTGCGAAAGCATTTGCCAAGGATGTTTT…	Eukaryota	Myzozoa	Dinophyceae	Suessiales	Suessiaceae	Polarella	0	0	0	0	0	0	0	0	0	0	0	0	0	0	0	1452	0	0	0	0	0	0	0	0	14463	0	0	0	0	0	0	0	0	0	0	0	0	0	0	0	0	0	0
CCAGCAGCTGCGGTAATTCCAGCTCCAATAGCGTATATTAAAGTTGTTGCAGTTAAAAAGCTCGTAGTTGGATTTGTGGGTGGAGCGAGTGTCCCGACACAATGTGTGGGTGACGCTTGTCTCCGTCCATCTTTGGGCGGAATCCGTGTGGCATTAGGTTGTCGTGCGGGGGATGCCCATCCTTTACTGTGAAAAAATTAGAGTGTTCAAAGCAGGCTTACGCCGTTGAATATATTAGCATGGAATAATAAGATAGGACCTGGGTACTATTTTGTTGGTTTGCGCACCGAGGTAATGATTAATAGGGACAGTTGGGGGTATTCGTATTCCATTGTCAGAGGTGAAATTCTTGGATTTCTGGAAGACGAACGACTGCGAAAGCATTTACCAAGGATGTTT…	Eukaryota	Ochrophyta	Bacillariophyceae	Fragilariales	Fragilariaceae	Serratifera	0	0	0	0	0	0	0	0	0	0	0	0	0	0	0	0	0	0	0	0	0	0	0	0	0	0	0	0	0	0	0	0	0	0	0	0	0	1114	113	0	0	0	0
CCAGCAGCTGCGGTAATTCCAGCTCCAATAGCGTATATTTAAGTTGTTGCGGTTAAAACGCTCGTAGTTGGACTTTGGGCCCCGTTTCGTCGGTCCGCCCTCGCGGGCGCGCACCGCACGTCCGGCGGCCTTTTTGGTCGGCCGCCGCGGCTGGGCTTGACTGTCTGGCCGCGTGCGTCCGTCCGGGTTACTTTGAGGAAAATAGAGTGTTCAAAGCACGCGGCTGCGCGAATACGCTAGCATGGAATAACACGAGAGGGCTGTGGGCCGCACGTGGTTGGTCTGCGGTGTCCGTAGCAATGATCGAGAGGAGCGGTCGGGGGCATTCGTATTCCACTGTCAGAGGTGAAATTCTTGGATTTGTGGAAGGCGAACATCTGCGAAAGCGATTGCCAAGGA…	Eukaryota	Chlorophyta	Ulvophyceae	Bryopsidales	Ostreobiaceae	Ostreobium	0	0	0	0	0	0	0	0	0	0	0	0	0	0	0	0	0	0	0	0	0	0	0	0	0	0	0	0	0	0	0	0	0	0	0	0	0	0	0	0	0	0	0
CCAGCAGCTGCGGTAATTCCAGCTCCAATAGCGTATATTTAAGTTGTTGCGGTTAAAACGCTCGTAGTTGGACTTTGGGCCCCGTTTCGTCGGTCCGCCCTCGCGGGCGCGCACCGCACGTCCGGGCGCCTTTTTGGTCGGCCGCCGCGGCTGGGCTTGACTGTCTGGCCGCGCGCGTCCGTCCGGGTTACTTTGAGGAAAATAGAGTGTTCAAAGCACGCGGCTGCGCGAATACGCTAGCATGGAATAACACGAGAGGGCTGTGGGCCGCACGTGGTTGGTCTGCGGTGTCCGTAGCAATGATCGAGAGGAGCGGTCGGGGGCATTCGTATTCCACTGTCAGAGGTGAAATTCTTGGATTTGTGGAAGGCGAACATCTGCGAAAGCGATTGCCAAGGA…	Eukaryota	Chlorophyta	Ulvophyceae	Bryopsidales	Ostreobiaceae	Ostreobium	0	0	0	0	0	0	0	0	0	0	0	0	0	0	0	0	0	0	0	0	0	0	0	0	0	0	0	0	0	1999	0	0	0	0	13343	0	0	0	0	0	0	0	0
CCAGCAGCTGCGGTAATTCCAGCTCCAATAGCGTATATTAAAGTTGTTGCAGTTAAAAAGCTCGTAGTTGGATTTGTGGGTGGAGCGAGTGTCCCGACACAATGTGTGGGTGATGCTTGTCTCCGTCCATCTTTGGGCGGAATCCGTGTGGCATTAAGTTGTCGTGCGGGGGATGCCCATCCTTTACTGTGAAAAAATTAGAGTGTTCAAAGCAGGCTTACGCCGTTGAATATATTAGCATGGAATAATAAGATAGGACCTGGGTACTATTTTGTTGGTTTGCGCACCGAGGTAATGATTAATAGGGACAGTTGGGGGTATTCGTATTCCATTGTCAGAGGTGAAATTCTTGGATTTCTGGAAGACGAACGACTGCGAAAGCATTTACCAAGGATGTTT…	Eukaryota	Ochrophyta	Bacillariophyceae	Fragilariales	Fragilariaceae	Serratifera	0	0	0	0	0	0	0	0	0	0	0	0	0	0	0	0	0	0	0	0	0	0	0	0	0	0	0	0	0	0	0	0	0	0	0	0	0	0	0	0	0	0	0
CCAGCAGCTGCGGTAATTCCAGCTCCAATAGCGTATATTAAAGTTGTTGCAGTTAAAAAGCTCGTAGTTGGATTTGTGGGTGGAGCGAGTGTCCCGACACTTTGTGTGGGTGATGCTTGTCTCCGTCCATCTTTGGGCGGAATCCGTGTGGCATTAGGTTGTCGTGCGGGGGATGCCCATCTTTTACTGTGAAAAAATTAGAGTGTTCAAAGCAGGCTTACGCCGTTGAATATATTAGCATGGAATAATGAGATAGGACCTGGGTACTATTTTGTTGGTTTGCGCACCGAGGTAATGATTAATAGGGACAGTTGGGGGTATTCGTATTCCATTGTCAGAGGTGAAATTCTTGGATTTCTGGAAGACGAACGACTGCGAAAGCATTTACCAAGGATGTTT…	Eukaryota	Ochrophyta	Bacillariophyceae	Fragilariales	Fragilariaceae	Serratifera	0	0	0	0	0	0	86	121	0	0	0	0	0	0	0	0	0	0	0	0	0	0	0	0	0	0	0	0	0	0	0	0	0	0	0	0	0	260	9	9	0	0	0
CCAGCAGCTGCGGTAATTCCAGCTCCAATAGCGTATATTAAAGTTGTTGCAGTTAAAAAGCTCGTAGTTGGATTTGTGGGTGGAGCGAGTGTCCCGACACAATGTGTGGGTGACGCTTGTCTCCGTCCATCTTTGGGCGGAATCCGTGTGGCATTAAGTTGTCGTGCGGGGGATGCCCATCCTTTACTGTGAAAAAATTAGAGTGTTCAAAGCAGGCTTACGCCGTTGAATATATTAGCATGGAATAATAAGATAGGACCTGGGTACTATTTTGTTGGTTTGCGCACCGAGGTAATGATTAATAGGGACAGTTGGGGGTATTCGTATTCCATTGTCAGAGGTGAAATTCTTGGATTTCTGGAAGACGAACGACTGCGAAAGCATTTACCAAGGATGTTT…	Eukaryota	Ochrophyta	Bacillariophyceae	Fragilariales	Fragilariaceae	Serratifera	0	0	0	0	0	0	114	0	0	0	0	0	0	0	0	0	0	0	0	0	0	0	0	0	0	0	0	0	0	0	0	0	0	0	0	0	1592	155	1628	407	269	79	844
CCAGCAGCTGCGGTAATTCCAGCTCCAATAGCGTATATTAAAGTTGTTGCAGTTAAAAAGCTCGTAGTTGGATTTGTGGGTGGAGCGAGTGTCCCGACACAATGTGTGGGTGACGCTTGTCTCCGTCCATCTTTGGGCGGAATCCGTGTGGCATTAAGTTGTCGTGCGGGGGATGCCCATCCTTTACTGTGAAAAAATTAGAGTGTTCAAAGCAGGCTTACGCCGTTGAATATATTAGCATGGAATAATAAGATAGGACCTGGGTACTATTTTGTTGGTTTGCGCACCGAGGTAATGATTAATAGGGACAGTTGGGGGTATTCGTATTCCATTGTCAGAGGTGAAATTCTTGGATTTCTGGAAGACGAACGACTGCGAAAGCATTTACCAAGGATGTTT…	Eukaryota	Ochrophyta	Bacillariophyceae	Fragilariales	Fragilariaceae	Serratifera	0	0	0	0	0	0	95	0	0	0	0	0	0	0	0	0	0	0	0	0	0	0	0	0	0	0	0	0	0	0	0	0	0	0	0	0	1626	132	1470	403	216	67	849
CCAGCAGCCGCGGTAATTCCAGCTCCAATAGCGTATATTAAAGTTGTTGCAGTTAAAAAGCTCGTAGTTGGATTTGTGGGTGGAGCGAGTGTCCCGACACAACGTGTGGGTGACGCTTGTCTCCGTCCATCTTTGGGCGGAATCCGTGTGGCATTAAGTTGTCGTGCGGGGGATGCCCATCCTTTACTGTGAAAAAATTAGAGTGTTCAAAGCAGGCTTACGCCGTTGAATATATTAGCATGGAATAATAAGATAGGACCTGGGTACTATTTTGTTGGTTTGCGCACCGAGGTAATGATTAATAGGGACAGTTGGGGGTATTCGTATTCCATTGTCAGAGGTGAAATTCTTGGATTTCTGGAAGACGAACGACTGCGAAAGCATTTACCAAGGATGTTT…	Eukaryota	Ochrophyta	Bacillariophyceae	Fragilariales	Fragilariaceae	Serratifera	0	0	0	0	0	0	0	0	0	0	0	0	0	0	0	0	0	0	0	0	0	0	0	0	0	0	0	0	0	0	0	0	0	0	0	0	267	0	4659	1056	666	0	788
CCAGCAGCTGCGGTAATTCCAGCTCCAATAGCGTATATTAAAGTTGTTGCGGTTAAAAAGCTCGTAGTCTAAATTCAATTGGAGACCCTTGTCGTCGCATTTTGTGTCAATGATGGGCATCCAGTTAAGCCTCTCACGAGGCTTTAATTACTTTGAGGAAATTAGAGTGTTCAAAGCAAGCTTTTGTTGTGAATAACATAGCATGGAATAATGTCATAAGACCCTGGTCTTGTTTCATTGGTTTTACAGACCGGAGTAATGATTAATGGAAACAGTCGGGGGCATTCGTATTTAACTGTCAGAGGTGGAATTCTTGGATTTGTTAAAGACGAACAACTGCGAAAGCATTTGCCAAGAATGTCTTCATCGATCAAGAACGAAAGT	Eukaryota	Myzozoa	Dinophyceae	Peridiniales	unknown family	unknown genus	0	0	0	0	0	0	0	0	0	0	0	0	0	0	0	0	0	0	0	0	0	0	0	0	0	0	0	0	0	0	0	0	0	0	0	0	0	0	0	0	0	0	0
CCAGCAGCTGCGGTAATTCCAGCTCCAATAGCGTATATTAAAGTTGTTGCAGTTAAAAAGCTCGTAGTTGGATTTGTGGGTGGAGCGAGTGTCCCGACACAATGTGTGGGTGATGCTTGTCTCCGTCCATCTTTGGGCGGAATCCGTGTGGCATTAAGTTGTCGTGCGGGGGATGCCCATCCTTTACTGTGAAAAAATTAGAGTGTTCAAAGCAGGCTTACGCCGTTGAATATATTAGCATGGAATAATAAGATAGGACCTGGGTACTATTTTGTTGGTTTGCGCACCGAGGTAATGATTAATAGGGACAGTTGGGGGTATTCGTATTCCATTGTCAGAGGTGAAATTCTTGGATTTCTGGAAGACGAACGACTGCGAAAGCATTTACCAAGGATGTTT…	Eukaryota	Ochrophyta	Bacillariophyceae	Fragilariales	Fragilariaceae	Serratifera	0	0	0	0	0	0	0	0	0	0	0	0	0	0	0	0	0	0	0	0	0	0	0	0	0	0	0	0	0	0	0	0	0	0	0	0	0	0	0	0	0	0	0
CCAGCAGCTGCGGTAATTCCAGCTCCAATAGCGTATATTAAAGTTGTTGCAGTTAAAAAGCTCGTAGTTGGATTTGTGGGTGGAGCGAGTGTCCCGACACTTTGTGTGGGTGATGCTTGTCTCCGTCCATCTTTGGGCGGAATCCGTGTGGCATTAGGTTGTCGTGCGGGGGATGCCCATCTTTTACTGTGAAAAAATTAGAGTGTTCAAAGCAGGCTTACGCCGTTGAATATATTAGCATGGAATAATGAGATAGGACCTGGGTACTATTTTGTTGGTTTGCGCACCGAGGTAATGATTAATAGGGACAGTTGGGGGTATTCGTATTCCATTGTCAGAGGTGAAATTCTTGGATTTCTGGAAGACGAACGACTGCGAAAGCATTTACCAAGGATGTTT…	Eukaryota	Ochrophyta	Bacillariophyceae	Fragilariales	Fragilariaceae	Serratifera	0	0	0	0	0	0	82	112	0	0	0	0	0	0	0	0	0	0	0	0	0	0	0	0	0	0	0	0	0	0	0	0	0	0	0	0	0	285	6	11	0	0	0
CCAGCAGCCGCGGTAATTCCAGCTCCAATAGCGTATATTAAAGTTGTTGCAGTTAAAAAGCTCGTAGTTGGATTTGTGGGTGGAGCGAGTGTCCCGACACAACGTGTGGGTGACGCTTGTCTCCGTCCATCTTTGGGCGGAATCCGTGTGGCATTAAGTTGTCGTGCGGGGGATGCCCATCCTTTACTGTGAAAAAATTAGAGTGTTCAAAGCAGGCTTACGCCGTTGAATATATTAGCATGGAATAATAAGATAGGACCTGGGTACTATTTTGTTGGTTTGCGCACCGAGGTAATGATTAATAGGGACAGTTGGGGGTATTCGTATTCCATTGTCAGAGGTGAAATTCTTGGATTTCTGGAAGACGAACGACTGCGAAAGCATTTACCAAGGATGTTT…	Eukaryota	Ochrophyta	Bacillariophyceae	Fragilariales	Fragilariaceae	Serratifera	0	0	0	0	0	0	0	0	0	0	0	0	0	0	0	0	0	0	0	0	0	0	0	0	0	0	0	0	0	0	0	0	0	0	0	0	251	0	4362	1114	629	0	770
CCAGCAGCCGCGGTAATTCCAGCTCCAATAGCGTATATTAAAGTTGTTGCAGTTAAAAAGCTCGTAGTTGGATTTGTGGGTGGAGCGAGTGTCCCGACACAATGTGTGGGTGACGCTTGTCTCCGTCCATCTTTGGGCGGAATCCGTGTGGCATTAAGTTGTCGTGCGGGGGATGCCCATCCTTTACTGTGAAAAAATTAGAGTGTTCAAAGCAGGCTTACGCCGTTGAATATATTAGCATGGAATAATAAGATAGGACCTGGGTACTATTTTGTTGGTTTGCGCACCGAGGTAATGATTAATAGGGACAGTTGGGGATATTCGTATTCCATTGTCAGAGGTGAAATTCTTGGATTTCTGGAAGACGAACGACTGCGAAAGCATTTATCAAGGATGTTT…	Eukaryota	Ochrophyta	Bacillariophyceae	Fragilariales	Fragilariaceae	Serratifera	0	0	0	0	0	0	59	296	0	0	0	0	0	0	0	0	0	0	0	0	0	0	0	0	0	0	0	0	0	0	0	0	0	0	0	0	0	0	0	0	0	343	0
CCAGCAGCCGCGGTAATTCCAGCTCCAATAGCGTATATTAAAGTTGTTGCAGTTAAAAAGCTCGTAGTTGGATTTGTGGGTGGAGCGAGTGTCCCGACACAATGTGTGGGTGACGCTTGTCTCCGTCCATCTTTGGGCGGAATCCGTGTGGCATTAAGTTGTCGTGCGGGGGATGCCCATCCTTTACTGTGAAAAAATTAGAGTGTTCAAAGCAGGCTTACGCCGTTGAATATATTAGCATGGAATAATAAGATAGGACCTGGGTACTATTTTGTTGGTTTGCGCACCGAGGTAATGATTAATAGGGACAGTTGGGGATATTCGTATTCCATTGTCAGAGGTGAAATTCTTGGATTTCTGGAAGACGAACGACTGCGAAAGCATTTATCAAGGATGTTT…	Eukaryota	Ochrophyta	Bacillariophyceae	Fragilariales	Fragilariaceae	Serratifera	0	0	0	0	0	0	41	268	0	0	0	0	0	0	0	0	0	0	0	0	0	0	0	0	0	0	0	0	0	0	0	0	0	0	0	0	0	0	0	0	0	330	0
CCAGCAGCTGCGGTAATTCCAGCTCCAATAGCGTATATTAAAGTTGTTGCGGTTAAAAAGCTCGTAGTTGGATGTCAGAAGCAAGTGCCGGTCCGCTTCACGCAGGTGCCTGGACCTCTGTTTCTACTATTTGGTTGTGTAAGTGTCATTGTAGCAACTTCCTTTCGTTTACTTTGAGGAAATTTGAGTGTTTCACGCAAGTGTGTGCTGTGCAAAGGATAGCATTGAATAATGTGATATGACTGCTGTCGGTTTTGTTGGTTTCTGCCGGTTGTGGTAATGATTAATAGAAACAGGCGGGGCCATTCGAATTTGACAGCTAGAGGTGAAATTCTTGGATTTGTTGAAGACGTACTACTGCGAAAGCATTTGGCACGAATGTTTTCTTCGATCAAGAAC…	Eukaryota	Myzozoa	unknown class	unknown order	unknown family	unknown genus	0	0	0	0	0	0	0	0	0	0	0	0	0	0	0	0	0	0	0	0	0	0	0	0	0	0	0	13720	0	0	0	0	0	0	0	0	0	0	0	0	0	0	0
CCAGCAGCCGCGGTAATTCCAGCTCCAATAGCGTATATTAAAGTTGTTGCAGTTAAAAAGCTCGTAGTTGGATTTGTGGGTGGAGCGAGTGTCCCGACACAATGTGTGGGTGACGCTTGTCTCCGTCCATCTTTGGGCGGAATCCGTGTGGCATTAGGTTGTCGTGCGGGGGATGCCCATCCTTTACTGTGAAAAAATTAGAGTGTTCAAAGCAGGCTTACGCCGTTGAATATATTAGCATGGAATAATAAGATAGGACCTGGGTACTATTTTGTTGGTTTGCGCACCGAGGTAATGATTAATAGGGACAGTTGGGGGTATTCGTATTCCATTGTCAGAGGTGAAATTCTTGGATTTCTGGAAGACGAACGACTGCGAAAGCATTTACCAAGGATGTTT…	Eukaryota	Ochrophyta	Bacillariophyceae	Fragilariales	Fragilariaceae	Serratifera	0	0	0	0	0	0	0	0	0	0	0	0	0	0	0	0	0	0	0	0	0	0	0	0	0	0	0	0	0	0	0	0	0	0	0	0	0	937	95	0	0	0	0
CCAGCAGCCGCGGTAATTCCAGCTCCAATAGCGTATATTAAAGTTGTTGCAGTTAAAAAGCTCGTAGTTGGATTTGTGGGTGGAGCGAGTGTCCCGACACAATGTGTGGGTGACGCTTGTCTCCGTCCATCTTTGGGCGGAATCCGTGTGGCATTAGGTTGTCGTGCGGGGGATGCCCATCCTTTACTGTGAAAAAATTAGAGTGTTCAAAGCAGGCTTACGCCGTTGAATATATTAGCATGGAATAATAAGATAGGACCTGGGTACTATTTTGTTGGTTTGCGCACCGAGGTAATGATTAATAGGGACAGTTGGGGGTATTCGTATTCCATTGTCAGAGGTGAAATTCTTGGATTTCTGGAAGACGAACGACTGCGAAAGCATTTACCAAGGATGTTT…	Eukaryota	Ochrophyta	Bacillariophyceae	Fragilariales	Fragilariaceae	Serratifera	0	0	0	0	0	0	0	0	0	0	0	0	0	0	0	0	0	0	0	0	0	0	0	0	0	0	0	0	0	0	0	0	0	0	0	0	0	874	87	0	0	0	0
CCAGCAGCTGCGGTAATTCCAGCTCCAACAGCGTATATTAAAGTTGCTGCAGTTAAAACGCTCGTAGTTGTTGTCCAACTATACGCTACACTCTATTGCTGAGAGTAGTTCAATAGTTTAGCAGAAATTTCGTTTCTGCCAAAACCTTGAGGAAAGATTAGTGTTCCAAGCAATCAAAATTGTCCTCCCCAGCATGGTATATAACCCAACTGAAGAAGATTGTTGTCGGGTCTTCTTCTTACTATATAGAAATTCAAGGGGGTATACGTACTTTAATGTCAGAGGTGAAATTCCTAGATTTTTAAAAGACGATCAATTGCGAAAGCATTCACCAAACGACTTTTCTTCGATCAAGAACGAAAGT	Eukaryota	Apicomplexa	Conoidasida	Eugregarinorida	Lecudinidae	Seledinium	0	0	0	0	0	0	0	0	0	0	0	0	0	0	0	0	0	0	0	12821	0	0	0	0	0	0	0	0	0	0	0	0	0	0	0	0	0	0	0	0	0	0	0
CCAGCAGCTGCGGTAATTCCAGCTCCAATAGCGTATATTTAAGTTGTTGCGGTTAAAACGCTCGTAGTTGGACTTTGGGCCCCGTTTCGTCGGTCCGCCCTCGCGGGCGCGCACCGCACGTCCGGGCGCCTTTTTGGTCGGCCGCCGCGGCTGGGCTTGACTGTCTGGCCGCGCGCGTCCGTCCGGGTTACTTTGAGGAAAATAGAGTGTTCAAAGCACGCGGCTGCGCGAATACGCTAGCATGGAATAACACGAGAGGGCTGTGGGCCGCACGTGGTTGGTCTGCGGTGTCCGTAGCAATGATCGAGAGGAGCGGTCGGGGGCATTCGTATTCCACTGTCAGAGGTGAAATTCTTGGATTTGTGGAAGGCGAACATCTGCGAAAGCGATTGCCAAGGA…	Eukaryota	Chlorophyta	Ulvophyceae	Bryopsidales	Ostreobiaceae	Ostreobium	0	0	0	0	0	0	0	0	0	0	0	0	0	0	0	0	0	0	0	0	0	0	0	0	0	0	0	0	0	3158	0	0	0	0	9602	0	0	0	0	0	0	0	0
CCAGCAGCTGCGGTAATTCCAGCTCCAATAGCGTATATTTAAGTTGTTGCAGTTAAAAAGCTCGTAGTTGGATTTCGGGTGGGACGCAGCGGTCTCGCATTGCGTTTGTACTGCTGCAGCCCTCCTTCTTGCCGGGGGCGGCCTCTCGGACTTCACTGTCTGGGGGTCAGAATCGGCGATGTTACTTTGAGTAAATTAGAGTGTTCAAAGCAAGCAACCGCTCTGAATATAATAGCATGGGATAACACGACAGGACTCTGGCCTATCGTGTTGGTCTATAGGACCAGAGTAATGATTAAGAGGGACAGTCGGGGGCATTCGTATTCCGTTGTCAGAGGTGAAATTCTTGGATTTACGGAAGACGAACATCTGCGAAAGCATTTGCCAAGGATGTTTTCA…	Eukaryota	Chlorophyta	Ulvophyceae	Ulvales	Ulvaceae	Ulva	0	0	0	0	0	0	0	0	0	0	0	0	0	0	0	0	0	0	0	0	0	0	0	0	0	0	0	0	0	0	0	0	0	0	0	0	0	0	0	0	0	0	0
CCAGCAGCTGCGGTAATTCCAGCTCCAATAGCGTATATTTAAGTTGTTGCGGTTAAAACGCTCGTAGTTGGACTTTGGGCCCCGTTTCGTCGGTCCGCCCTCGCGGGCGCGCACCGCACGTCCGGGCGCCTTTTTGGTCGGCCGCCGCGGCTGGGCTTCACTGTCTGGCCGCGCGCGTCCGTCCGGGTTACTTTGAGGAAAATAGAGTGTTCAAAGCACGCGGCTGCGCGAATACGCTAGCATGGAATAACACGAGAGGGCTGTGGGCCGCACGTGGTTGGTCTGCGGTGTCCGTAGCAATGATCGAGAGGAGCGGTCGGGGGCATTCGTATTCCACTGTCAGAGGTGAAATTCTTGGATTTGTGGAAGGCGAACATCTGCGAAAGCGATTGCCAAGGA…	Eukaryota	Chlorophyta	Ulvophyceae	Bryopsidales	Ostreobiaceae	Ostreobium	0	0	0	0	0	0	0	0	0	0	0	0	0	0	0	0	0	0	0	0	0	0	0	0	0	0	0	0	0	0	0	0	0	0	12558	0	0	0	0	0	0	0	0
CCAGCAGCCGCGGTAATTCCAGCTCCAATAGCGTATATTAAAGTTGTTGCAGTTAAAAAGCTCGTAGTTGGATTTGTGGGTGGAGCGAGTGTCCCGACACAATGTGTGGGTGATGCTTGTCTCCGTCCATCTTTGGGCGGAATCCGTGTGGCATTAAGTTGTCGTGCGGGGGATGCCCATCCTTTACTGTGAAAAAATTAGAGTGTTCAAAGCAGGCTTACGCCGTTGAATATATTAGCATGGAATAATAAGATAGGACCTGGGTACTATTTTGTTGGTTTGCGCACCGAGGTAATGATTAATAGGGACAGTTGGGGGTATTCGTATTCCATTGTCAGAGGTGAAATTCTTGGATTTCTGGAAGACGAACGACTGCGAAAGCATTTACCAAGGATGTTT…	Eukaryota	Ochrophyta	Bacillariophyceae	Fragilariales	Fragilariaceae	Serratifera	0	0	0	0	0	0	0	0	0	0	0	0	0	0	0	0	0	0	0	0	0	0	0	0	0	0	0	0	0	0	0	0	0	0	0	0	0	0	0	0	0	0	0
CCAGCAGCCGCGGTAATTCCAGCTCCAATAGCGTATATTAAAGTTGTTGCAGTTAAAAAGCTCGTAGTTGGATTTGTGGGTGGAGCGAGTGTCCCGACACAATGTGTGGGTGACGCTTGTCTCCGTCCATCTTTGGGCGGAATCCGTGTGGCATTAAGTTGTCGTGCGGGGGATGCCCATCCTTTACTGTGAAAAAATTAGAGTGTTCAAAGCAGGCTTACGCCGTTGAATATATTAGCATGGAATAATAAGATAGGACCTGGGTACTATTTTGTTGGTTTGCGCACCGAGGTAATGATTAATAGGGACAGTTGGGGGTATTCGTATTCCATTGTCAGAGGTGAAATTCTTGGATTTCTGGAAGACGAACGACTGCGAAAGCATTTACCAAGGATGTTT…	Eukaryota	Ochrophyta	Bacillariophyceae	Fragilariales	Fragilariaceae	Serratifera	0	0	0	0	0	0	72	0	0	0	0	0	0	0	0	0	0	0	0	0	0	0	0	0	0	0	0	0	0	0	0	0	0	0	0	0	1320	124	1299	382	196	59	679
CCAGCAGCCGCGGTAATTCCAGCTCCAATAGCGTATATTAAAGTTGTTGCAGTTAAAAAGCTCGTAGTTGGATTTGTGGGTGGAGCGAGTGTCCCGACACAATGTGTGGGTGATGCTTGTCTCCGTCCATCTTTGGGCGGAATCCGTGTGGCATTAAGTTGTCGTGCGGGGGATGCCCATCCTTTACTGTGAAAAAATTAGAGTGTTCAAAGCAGGCTTACGCCGTTGAATATATTAGCATGGAATAATAAGATAGGACCTGGGTACTATTTTGTTGGTTTGCGCACCGAGGTAATGATTAATAGGGACAGTTGGGGGTATTCGTATTCCATTGTCAGAGGTGAAATTCTTGGATTTCTGGAAGACGAACGACTGCGAAAGCATTTACCAAGGATGTTT…	Eukaryota	Ochrophyta	Bacillariophyceae	Fragilariales	Fragilariaceae	Serratifera	0	0	0	0	0	0	0	0	0	0	0	0	0	0	0	0	0	0	0	0	0	0	0	0	0	0	0	0	0	0	0	0	0	0	0	0	0	0	0	0	0	0	0
CCAGCAGCCGCGGTAATTCCAGCTCCAATAGCGTATATTAAAGTTGTTGCAGTTAAAAAGCTCGTAGTTGGATTTGTGGGTGGAGCGAGTGTCCCGACACAATGTGTGGGTGACGCTTGTCTCCGTCCATCTTTGGGCGGAATCCGTGTGGCATTAAGTTGTCGTGCGGGGGATGCCCATCCTTTACTGTGAAAAAATTAGAGTGTTCAAAGCAGGCTTACGCCGTTGAATATATTAGCATGGAATAATAAGATAGGACCTGGGTACTATTTTGTTGGTTTGCGCACCGAGGTAATGATTAATAGGGACAGTTGGGGGTATTCGTATTCCATTGTCAGAGGTGAAATTCTTGGATTTCTGGAAGACGAACGACTGCGAAAGCATTTACCAAGGATGTTT…	Eukaryota	Ochrophyta	Bacillariophyceae	Fragilariales	Fragilariaceae	Serratifera	0	0	0	0	0	0	103	0	0	0	0	0	0	0	0	0	0	0	0	0	0	0	0	0	0	0	0	0	0	0	0	0	0	0	0	0	1304	136	1287	383	202	61	726
CCAGCAGCCGCGGTAATTCCAGCTCCAATAGCGTATATTAAAGTTGTTGCAGTTAAAAAGCTCGTAGTTGGATTTGTGGGTGGAGCGAGTGTCCCGACACTTTGTGTGGGTGATGCTTGTCTCCGTCCATCTTTGGGCGGAATCCGTGTGGCATTAGGTTGTCGTGCGGGGGATGCCCATCTTTTACTGTGAAAAAATTAGAGTGTTCAAAGCAGGCTTACGCCGTTGAATATATTAGCATGGAATAATGAGATAGGACCTGGGTACTATTTTGTTGGTTTGCGCACCGAGGTAATGATTAATAGGGACAGTTGGGGGTATTCGTATTCCATTGTCAGAGGTGAAATTCTTGGATTTCTGGAAGACGAACGACTGCGAAAGCATTTACCAAGGATGTTT…	Eukaryota	Ochrophyta	Bacillariophyceae	Fragilariales	Fragilariaceae	Serratifera	0	0	0	0	0	0	87	120	0	0	0	0	0	0	0	0	0	0	0	0	0	0	0	0	0	0	0	0	0	0	0	0	0	0	0	0	0	195	2	0	0	0	0
CCAGCAGCCGCGGTAATTCCAGCTCCAATAGCGTATATTAAAGTTGTTGCAGTTAAAAAGCTCGTAGTTGGATTTGTGGGTGGAGCGAGTGTCCCGACACTTTGTGTGGGTGATGCTTGTCTCCGTCCATCTTTGGGCGGAATCCGTGTGGCATTAGGTTGTCGTGCGGGGGATGCCCATCTTTTACTGTGAAAAAATTAGAGTGTTCAAAGCAGGCTTACGCCGTTGAATATATTAGCATGGAATAATGAGATAGGACCTGGGTACTATTTTGTTGGTTTGCGCACCGAGGTAATGATTAATAGGGACAGTTGGGGGTATTCGTATTCCATTGTCAGAGGTGAAATTCTTGGATTTCTGGAAGACGAACGACTGCGAAAGCATTTACCAAGGATGTTT…	Eukaryota	Ochrophyta	Bacillariophyceae	Fragilariales	Fragilariaceae	Serratifera	0	0	0	0	0	0	81	98	0	0	0	0	0	0	0	0	0	0	0	0	0	0	0	0	0	0	0	0	0	0	0	0	0	0	0	0	0	220	12	0	0	0	0
CCAGCAGCTGCGGTAATTCCAGCTCCAATAGCGTATATTAAAGTTGTTGCCGTTAAAAAGCTCGTAGTCGAACTTCGGCCCTAGCTAGCCGGTCCGCTTATTTGAGTGTGTACTGGATCTAGTTGGGGCTTTACCTCCTGGTGAACAAGGATGTCATTTATTTGGCGTTCTTGGGAACCCGGACATTTACTTTGAAAAAATTAGAGTGTTCAAAGCAGGCATGTTTGCCCGAATACATTAGCATGGAATAATAGAATAGGACGTGCGATCCTATTGTGTTGGTCTATAGAGATCGCCGTAATGATGAATAGGGGCGGTTGGGGCCATTTGTATTCAATTGCTAGAGGTGAAATTCTTGGATTTATTGAAGACAAACTACTGCGAAAGCATTTGGCAAGG…	Eukaryota	Basidiomycota	Agaricostilbomycetes	Agaricostilbales	Kondoaceae	Bensingtonia	0	0	0	0	0	0	0	0	0	0	0	0	0	0	0	0	0	0	0	0	0	0	0	11661	0	0	0	0	0	0	0	0	0	0	0	0	0	0	0	0	0	0	0
CCAGCAGCTGCGGTAATTCCAGCTCCAATAGCGTATATTAAAGTTGTTGCAGTTAAAAAGCTCGTAGTTGGATTTGTGGGTGGAGCGGACGTCCCGACGCCTAGCGTGGGTGATGGCTGCCTCGGCCCATCTTTGGGTGGAATCCGTGTGGCATTAAGTTGTCGTGCGGGGGATGCCCATCTTTTACTGTGAAAAAATTAGAGTGTTCAAAGCAGGCTTACGCCGTTGAATATATTAGCATGGAATAATGAGATAGGACCTGGGTACTATTTTGTTGGTTTGCGCACCGAGGTAATGATTAATAGGGACAGTTGGGGGTATTCGTATTCCATTGTCAGAGGTGAAATTCTTGGATTTCTGGAAGACGAACGACTGCGAAAGCATTTACCAAGGATGTTT…	Eukaryota	Ochrophyta	Bacillariophyceae	Fragilariales	Fragilariaceae	Serratifera	0	0	0	0	0	0	0	0	0	0	0	0	0	0	0	0	0	0	0	0	0	0	0	6889	0	0	0	283	1679	0	0	0	0	0	0	0	0	0	0	0	0	0	0
CCAGCAGCTGCGGTAATTCCAGCTCTAATAGCGTATATTTAAGTTGTTGCAGTTAAAAAGCTCGTAGTTGGATTTTGGGATGGGGCGACCGGTCCGCCGTTCCGGTGTGCACTGGTGGCCTCTTCCTTTTGGCCGGGGACTGCGTCTGGCCTTGATTGGCTGGGCGTAGGAGTCGGCATGGTTACTTTGAGTAAATTAGAGTGTTCAAAGCAAGCTTGTGCTCTGCATACTTTAGCATGGAATAACATGATAGGACTCTGGTTCTATTTTGTTGGTTTTCGGAACCGGAGTAATGATTAAGAGGGACAGTCGGGGGCATCCGTATTTCATTGTCAGAGGTGAAATTCTTGGATTTATGAAAGACGAACTTCTGCGAAAGCATTTGCCAAGGATGTTTTC…	Eukaryota	Chlorophyta	Palmophyllophyceae	Prasinococcales	Prasinococcaceae	Prasinococcus	0	0	0	0	0	0	0	0	0	0	0	0	0	0	0	0	0	0	0	0	0	0	0	0	0	0	0	0	0	0	0	0	0	0	0	0	0	0	0	0	0	0	0
CCAGCAGCTGCGGTAATTCCAGCTCTAATAGCGTATATTTAAGTTGTTGCAGTTAAAAAGCTCGTAGTTGGATTTTGGGATGGGGCGACCGGTCCGCCGTTCCGGTGTGCACTGGTGGCCTCTTCCTTTTGGCCGGGGACTGCGTCTGGCCTTGATTGGCTGGGCGTAGGAGTCGGCATGGTTACTTTGAGTAAATTAGAGTGTTCAAAGCAAGCTTGTGCTCTGCATACTTTAGCATGGAATAACATGATAGGACTCTGGTTCTATTTTGTTGGTTTTCGGAACCGGAGTAATGATTAAGAGGGACAGTCGGGGGCATCCGTATTTCATTGTCAGAGGTGAAATTCTTGGATTTATGAAAGACGAACTTCTGCGAAAGCATTTGCCAAGGATGTTTTC…	Eukaryota	Chlorophyta	Palmophyllophyceae	Prasinococcales	Prasinococcaceae	Prasinococcus	0	0	0	0	0	0	0	0	0	0	0	0	0	0	0	0	0	0	0	0	0	0	0	0	0	0	0	0	0	0	0	0	0	0	0	0	0	0	0	0	0	0	0
CCAGCAGCTGCGGTAATTCCAGCTCCAATAGCGTATATTTAAGTTGTTGCAGTTAAAAAGCTCGTAGTTGGATTTCGGGCCGCGTCTTATTTGGTCACCTTCGCAGGTCGCATCACTAAGGCCGGCCTTGCTGTCGACGACGCGAGGGGCAGCTTCGCGCTGTGCCCGCGGACTCGACGACGTTACTTTGAGTAAATTAGAGTGTTCAAAGCAAGCCAACGCTCTGAATATGATAGCATGGGATAACACGACAGGACTCTAGGTCTATCGTGTTGGTCTATAGGCCGGGGTAATGATTAAGAGGGACAGTCGGGGGCATTCGTATTCCGTTGTCAGAGGTGAAATTCAGTGATTGATGGAAGACGAACATCTGCGAAAGCATTTGCCAAGGATGTTTTC…	Eukaryota	Chlorophyta	Ulvophyceae	Ulvales	Phaeophilaceae	Phaeophila	0	0	0	0	0	0	0	0	0	0	0	0	0	0	0	0	0	0	0	0	10338	0	0	0	0	0	0	0	0	0	0	0	0	0	0	0	0	0	0	0	0	0	0
CCAGCAGCTGCGGTAATTCCAGCTCCAATAGCGTATATTTAAGTTGTTGCGGTTAAAACGCTCGTAGTTGGACTTTGGGCCCCGTTTCGTCGGTCCGCCCTCGCGGGCGCGCACCGCACGTCCGGGCGCCTTTTTGGTCGGCCGCCGCGGCTGGGCTTCACTGTCTGGCCGCGCGCGTCCGTCCGGGTTACTTTGAGGAAAATAGAGTGTTCAAAGCACGCGGCTGCGCGAATACGCTAGCATGGAATAACACGAGAGGGCTGTGGGCCGCACGTGGTTGGTCTGCGGTGTCCGTAGCAATGATCGAGAGGAGCGGTCGGGGGCATTCGTATTCCACTGTCAGAGGTGAAATTCTTGGATTTGTGGAAGGCGAACATCTGCGAAAGCGATTGCCAAGGA…	Eukaryota	Chlorophyta	Ulvophyceae	Bryopsidales	Ostreobiaceae	Ostreobium	0	0	0	0	0	0	0	0	0	0	0	0	0	0	0	0	0	0	0	0	0	0	0	0	0	0	0	0	0	0	0	0	0	0	10134	0	0	0	0	0	0	0	0
CCAGCAGCTGCGGTAATTCCAGCTCCAATAGCGTATATTAAAGTTGTTGCGGTTAAAAAGCTCGTAGTTGGATTTCTGTCGAGGACGATCGGTCCGCCTTCTGGGTGTGTATTGACTCGGCCTTGGCATCTTCTTGGAGAACGTCACTGCACTTAACTGTGTGGTGCGGTATCCAGGACTTTTACTTTGAGGAAATTAGAGTGTTTCAAGCAGGCATACGCCTTGAATACATTAGCATGGAATAATAAGATAGGACCTTGGTTCTATTTTGTTGGTTTCTAGAGCTGAGGTAATGATTAATAGGGATAGTTGGGGGCATTCGTATTTAACTGTCAGAGGTGAAATTCTTGGATTTGTTAAAGACGGACCACTGCGAAAGCATTTGCCAAGGATGTTTTC…	Eukaryota	Myzozoa	Dinophyceae	unknown order	unknown family	unknown genus	0	0	0	0	0	0	0	0	0	0	0	0	0	0	0	0	0	0	0	0	10047	0	0	0	0	0	0	0	0	0	0	0	0	0	0	0	0	0	0	0	0	0	0
CCAGCAGCTGCGGTAATTCCAGCTCCAATAGCGTATATTTAAGTTGTTGCAGTTAAAAAGCTCGTAGTTGGATTTCGGGCCGCGTCTTATTTGGTCACCTTTTCAGGTCGCATCACTAAGGCCGGCCTTGCTGTCGATGACGCGTGGGGTGGCTAAACACCATGCCCGCGGACTCGACGACGTTACTTTGAGTAAATTAGAGTGTTCAAAGCAAGCCAAAGCTCTGAATATAATAGCATGGGATAACACGACAGGACTCTAGGTCTATCGTGTTGGTCTATAGGCCGGGGTAATGATTAAGAGGGACAGTCGGGGGCATTCGTATTCCATTGTCAGAGGTGAAATTCAGTGATTGATGGAAGACGAACATCTGCGAAAGCATTTGCCAAGGATGTTTTC…	Eukaryota	Chlorophyta	Chlorophyceae	Phaeophilales	Phaeophilaceae	Phaeophila	0	0	0	0	1393	761	0	695	5813	0	0	464	0	0	833	0	0	0	0	0	0	0	0	0	0	0	0	0	0	0	0	0	0	0	0	0	0	0	0	0	0	0	0
CCAGCAGCTGCGGTAATTCCAGCTCCAATAGCGTATATTTAAGTTGTTGCAGTTAAAAAGCTCGTAGTTGGATTTCGGGCCGCGTCTTATTTGGTCACCTTTTCAGGTCGCATCACTAAGGCCGGCCTTGCTGTCGATGACGCGTGGGGTGGCTAAACACCATGCCCGCGGACTCGACGACGTTACTTTGAGTAAATTAGAGTGTTCAAAGCAAGCCAAAGCTCTGAATATAATAGCATGGGATAACACGACAGGACTCTAGGTCTATCGTGTTGGTCTATAGGCCGGGGTAATGATTAAGAGGGACAGTCGGGGGCATTCGTATTCCATTGTCAGAGGTGAAATTCAGTGATTGATGGAAGACGAACATCTGCGAAAGCATTTGCCAAGGATGTTTTC…	Eukaryota	Chlorophyta	Chlorophyceae	Phaeophilales	Phaeophilaceae	Phaeophila	0	0	0	0	1402	752	0	763	5611	0	0	487	0	0	906	0	0	0	0	0	0	0	0	0	0	0	0	0	0	0	0	0	0	0	0	0	0	0	0	0	0	0	0
CCAGCACCTGCGGTAATTCCAGCTCCAATAGCGTATATTAAAGTTGTTGCAGTTAAAAAGCTCGTAGTTGGATTTGTGGGTGGAGCGAGTGTCCCGACACAACGTGTGGGTGACGCTTGTCTCCGTCCATCTTTGGGCGGAATCCGTGTGGCATTAAGTTGTCGTGCGGGGGATGCCCATCCTTTACTGTGAAAAAATTAGAGTGTTCAAAGCAGGCTTACGCCGTTGAATATATTAGCATGGAATAATAAGATAGGACCTGGGTACTATTTTGTTGGTTTGCGCACCGAGGTAATGATTAATAGGGACAGTTGGGGGTATTCGTATTCCATTGTCAGAGGTGAAATTCTTGGATTTCTGGAAGACGAACGACTGCGAAAGCATTTACCAAGGATGTTT…	Eukaryota	Ochrophyta	Bacillariophyceae	Fragilariales	Fragilariaceae	Serratifera	0	0	0	0	0	0	0	0	0	0	0	0	0	0	0	0	0	0	0	0	0	0	0	0	0	0	0	0	0	0	0	0	0	0	0	0	215	0	3252	944	390	0	510
CCAGCACCTGCGGTAATTCCAGCTCCAATAGCGTATATTAAAGTTGTTGCAGTTAAAAAGCTCGTAGTTGGATTTGTGGGTGGAGCGAGTGTCCCGACACAACGTGTGGGTGACGCTTGTCTCCGTCCATCTTTGGGCGGAATCCGTGTGGCATTAAGTTGTCGTGCGGGGGATGCCCATCCTTTACTGTGAAAAAATTAGAGTGTTCAAAGCAGGCTTACGCCGTTGAATATATTAGCATGGAATAATAAGATAGGACCTGGGTACTATTTTGTTGGTTTGCGCACCGAGGTAATGATTAATAGGGACAGTTGGGGGTATTCGTATTCCATTGTCAGAGGTGAAATTCTTGGATTTCTGGAAGACGAACGACTGCGAAAGCATTTACCAAGGATGTTT…	Eukaryota	Ochrophyta	Bacillariophyceae	Fragilariales	Fragilariaceae	Serratifera	0	0	0	0	0	0	0	0	0	0	0	0	0	0	0	0	0	0	0	0	0	0	0	0	0	0	0	0	0	0	0	0	0	0	0	0	228	0	3334	794	451	0	560
CCAGCAGCTGCGGTAATTCCAGCTCTGTAAGCGTATACCCAAGTTGTTGCAGTTAAAACGCTCGTAGTCGGAGGTTGGCGGGCGAGCCGGGGCGTCTTCGCGGACGGACCTGGATCGGCCGCCTTTGTGGAGGGGGGCTCAAGGCCGCTTGAGTGCGGGCTTGTAGTCGCTGCCACCGTTTACTGTGAAAAAATTAGAGTGTTCAAAGCGGGCGTTTGCCATGAATACCTTAGCATGGAATAATAGAATAGGACCTGTGTTCTGTTTTATTGGTTTGTGAGGACCGGGTAATGATTAAGAGGGACGGTTGGGGGCATTTGTATTCCGGCGTCAGAGGTGAAATTCTTGGATTGTCGGAAGACAAACGGCTGCGAAAGCGTCTGCCAAGGACGTTTTCAT…	Eukaryota	Rhodophyta	Florideophyceae	Gigartinales	Peyssonneliaceae	Peyssonnelia	0	0	0	0	0	0	0	0	0	0	0	0	0	0	0	0	0	0	0	0	0	0	0	0	0	0	0	0	0	0	0	0	0	0	0	0	0	0	0	0	0	0	0
CCAGCAGCTGCGGTAATTCCAGCTCCAATAGCGTATATTAAAGTTGTTGCAGTTAAAAAGCTCGTAGTTGGATTTGTGGGTGGAGCGACGGTCCCGACGCTCAGCGTGGGTGATTGTTGCCTCCGTCCATCTTTGGGTGGAATCCGTGTGGCATTAAGTTGTCGTGCGGGGGATGCCCATCTTTTACTGTGAAAAAATTAGAGTGTTCAAAGCAGGCTTACGCCGTTGAATATATTAGCATGGAATAATGAGATAGGACCTGGGTACTATTTTGTTGGTTTGCGCACCGAGGTAATGATTAATAGGGACAGTTGGGGGTATTCGTATTCCATTGTCAGAGGTGAAATTCTTGGATTTCTGGAAGACGAACGACTGCGAAAGCATTTACCAAGGATGTTT…	Eukaryota	Ochrophyta	Bacillariophyceae	Fragilariales	Fragilariaceae	Serratifera	0	0	0	0	0	0	0	0	0	0	0	0	0	0	0	0	0	0	0	0	0	0	0	0	0	0	0	0	0	0	0	0	0	0	0	0	0	0	0	0	0	0	0
CCAGCAGCTGCGGTAATTCCAGCTCCAATAGCGTATCTTAAAGTTGCTGCAGTTAAAAAGCTCGTAGTTGGATCTCGGGATCGAGCTGACGGTCCGCCGCGAGGCGAGCTACCGTCTGTCCCAGCCCCTGCCTCTCGGCGCCCCCTCGATGCTCTTAACTGAGTGTCCCGCGGGGTCCGAAGCGTTTACTTTGAAAAAATTAGAGTGTTCAAAGCAGGCCCGGTCGCCTGAATACCGCAGCTAGGAATAATGGAATAGGACTCCGGTTCTATTTTGTGGGTTTTCTCTGAACTGGGGCCATGATTAAGAGGGACGGCCGGGGGCATTCGTATTGTGCCGCTAGAGGTGAAATTCTTGGACCGGCGCAAGACGGACGAAAGCGAAAGCATTTGCCAAGAA…	Eukaryota	Chordata	Actinopterygii	Cyprinodontiformes	Nothobranchiidae	Nothobranchius	0	0	0	0	0	0	0	0	0	0	0	0	0	0	0	0	0	0	0	0	0	0	0	0	0	0	0	0	0	0	0	0	0	0	0	0	0	0	0	0	0	0	0
CCAGCACCCGCGGTAATTCCAGCTCCAATAGCGTATATTAAAGTTGTTGCAGTTAAAAAGCTCGTAGTTGGATTTGTGGGTGGAGCGAGTGTCCCGACACAACGTGTGGGTGACGCTTGTCTCCGTCCATCTTTGGGCGGAATCCGTGTGGCATTAAGTTGTCGTGCGGGGGATGCCCATCCTTTACTGTGAAAAAATTAGAGTGTTCAAAGCAGGCTTACGCCGTTGAATATATTAGCATGGAATAATAAGATAGGACCTGGGTACTATTTTGTTGGTTTGCGCACCGAGGTAATGATTAATAGGGACAGTTGGGGGTATTCGTATTCCATTGTCAGAGGTGAAATTCTTGGATTTCTGGAAGACGAACGACTGCGAAAGCATTTACCAAGGATGTTT…	Eukaryota	Ochrophyta	Bacillariophyceae	Fragilariales	Fragilariaceae	Serratifera	0	0	0	0	0	0	0	0	0	0	0	0	0	0	0	0	0	0	0	0	0	0	0	0	0	0	0	0	0	0	0	0	0	0	0	0	199	0	3052	703	456	0	521
CCAGCACCCGCGGTAATTCCAGCTCCAATAGCGTATATTAAAGTTGTTGCAGTTAAAAAGCTCGTAGTTGGATTTGTGGGTGGAGCGAGTGTCCCGACACAACGTGTGGGTGACGCTTGTCTCCGTCCATCTTTGGGCGGAATCCGTGTGGCATTAAGTTGTCGTGCGGGGGATGCCCATCCTTTACTGTGAAAAAATTAGAGTGTTCAAAGCAGGCTTACGCCGTTGAATATATTAGCATGGAATAATAAGATAGGACCTGGGTACTATTTTGTTGGTTTGCGCACCGAGGTAATGATTAATAGGGACAGTTGGGGGTATTCGTATTCCATTGTCAGAGGTGAAATTCTTGGATTTCTGGAAGACGAACGACTGCGAAAGCATTTACCAAGGATGTTT…	Eukaryota	Ochrophyta	Bacillariophyceae	Fragilariales	Fragilariaceae	Serratifera	0	0	0	0	0	0	0	0	0	0	0	0	0	0	0	0	0	0	0	0	0	0	0	0	0	0	0	0	0	0	0	0	0	0	0	0	178	0	2955	760	411	0	463
CCAGCACCTGCGGTAATTCCAGCTCCAATAGCGTATATTAAAGTTGTTGCAGTTAAAAAGCTCGTAGTTGGATTTGTGGGTGGAGCGAGTGTCCCGACACAATGTGTGGGTGACGCTTGTCTCCGTCCATCTTTGGGCGGAATCCGTGTGGCATTAGGTTGTCGTGCGGGGGATGCCCATCCTTTACTGTGAAAAAATTAGAGTGTTCAAAGCAGGCTTACGCCGTTGAATATATTAGCATGGAATAATAAGATAGGACCTGGGTACTATTTTGTTGGTTTGCGCACCGAGGTAATGATTAATAGGGACAGTTGGGGGTATTCGTATTCCATTGTCAGAGGTGAAATTCTTGGATTTCTGGAAGACGAACGACTGCGAAAGCATTTACCAAGGATGTTT…	Eukaryota	Ochrophyta	Bacillariophyceae	Fragilariales	Fragilariaceae	Serratifera	0	0	0	0	0	0	0	0	0	0	0	0	0	0	0	0	0	0	0	0	0	0	0	0	0	0	0	0	0	0	0	0	0	0	0	0	0	642	70	0	0	0	0
CCAGCAGCTGCGGTAATTCCAGCTCCAATAGCGTATATTAAAGTTGTTGCGGTTAAAAAGCTCGTAGTTGGATTTCTGCTGAGGATGACCGGTCCGTCCTCTGGACAGGCATCTGGCTCAGCCTTGGCATCTTCCTGAAGAACGTAGCTGCACTTGACTGTGTGGTGCGGTATTTAGGACATTTACTTTGAGGAAATTAGAGTGTTTCAAGCAAGCGCACGCTTTGAACACATTAGCATGGAATAATAAGATAGGACCTCGGTTCTATTTTGTTGGTTTCTAGAGCTGAGGTAATGATTGATAGGGATAGTTGGGGGCATTCGTATTTAACTGTCAGAGGTGAAATTCTTGGATTTGTTAAAGACGGACTACTGCGAAAGCATTTGCCAAGGATGTTTT…	Eukaryota	Myzozoa	Dinophyceae	Suessiales	Suessiaceae	Polarella	0	0	0	0	0	0	0	0	0	0	0	0	0	0	0	0	0	0	0	0	0	0	0	0	0	0	0	0	0	0	0	0	0	0	0	0	0	0	0	0	0	0	0
CCAGCAGCTGCGGTAATTCCAGCTCCAATAGCGTATATTAAAGTTGTTGCAGTTAAAAAGCTCGTAGTTGGATTTGTGGGTGGAGCGACGGTCCCGACGCTCAGCGTGGGTGATTGTTGCCTCCGTCCATCTTTGGGTGGAATCCGTGTGGCATTAAGTTGTCGTGCGGGGGATGCCCATCTTTTACTGTGAAAAAATTAGAGTGTTCAAAGCAGGCTTACGCCGTTGAATATATTAGCATGGAATAATGAGATAGGACCTGGGTACTATTTTGTTGGTTTGCGCACCGAGGTAATGATTAATAGGGACAGTTGGGGGTATTCGTATTCCATTGTCAGAGGTGAAATTCTTGGATTTCTGGAAGACGAACGACTGCGAAAGCATTTACCAAGGATGTTT…	Eukaryota	Ochrophyta	Bacillariophyceae	Fragilariales	Fragilariaceae	Serratifera	0	0	0	0	0	0	0	0	0	0	0	0	0	0	0	0	0	0	0	0	0	0	0	0	0	0	0	0	0	0	0	0	0	0	0	0	0	0	0	0	0	0	0
CCAGCAGCTGCGGTAATTCCAGCTCCAATAGCGTATATTTAAGTTGTTGCGGTTAAAACGCTCGTAGTTGGACTTTGGGCCCCGTTTCGTCGGTCCGCCCTCGCGGGCGCGCACCGCACGTCCGGGCGCCTTTTTGGTCGGCCGCCGCGGCTGGGCTTCACTGTCTGGCCGCGTGCGTCCGTCCGGGTTACTTTGAGGAAAATAGAGTGTTCAAAGCACGCGGCTGCGCGAATACGCTAGCATGGAATAACACGAGAGGGCTGTGGGCCGCACGTGGTTGGTCTGCGGTGTCCGTAGCAATGATCGAGAGGAGCGGTCGGGGGCATTCGTATTCCACTGTCAGAGGTGAAATTCTTGGATTTGTGGAAGGCGAACATCTGCGAAAGCGATTGCCAAGGA…	Eukaryota	Chlorophyta	Ulvophyceae	Bryopsidales	Ostreobiaceae	Ostreobium	0	0	0	0	0	0	0	0	0	0	0	0	0	0	0	0	0	0	0	0	0	0	0	0	0	0	0	0	0	1326	0	0	0	0	7458	0	0	0	0	0	0	0	0
CCAGCACCTGCGGTAATTCCAGCTCCAATAGCGTATATTAAAGTTGTTGCAGTTAAAAAGCTCGTAGTTGGATTTGTGGGTGGAGCGAGTGTCCCGACACAATGTGTGGGTGACGCTTGTCTCCGTCCATCTTTGGGCGGAATCCGTGTGGCATTAGGTTGTCGTGCGGGGGATGCCCATCCTTTACTGTGAAAAAATTAGAGTGTTCAAAGCAGGCTTACGCCGTTGAATATATTAGCATGGAATAATAAGATAGGACCTGGGTACTATTTTGTTGGTTTGCGCACCGAGGTAATGATTAATAGGGACAGTTGGGGGTATTCGTATTCCATTGTCAGAGGTGAAATTCTTGGATTTCTGGAAGACGAACGACTGCGAAAGCATTTACCAAGGATGTTT…	Eukaryota	Ochrophyta	Bacillariophyceae	Fragilariales	Fragilariaceae	Serratifera	0	0	0	0	0	0	0	0	0	0	0	0	0	0	0	0	0	0	0	0	0	0	0	0	0	0	0	0	0	0	0	0	0	0	0	0	0	629	57	0	0	0	0
CCAGCAGCTGCGGTAATTCCAGCTCCAATAGCGTATCTTAAAGTTGCTGCAGTTAAAAAGCTCGTAGTTGGATCTCGGGATCGAGCTGACGGTCCGCCGCGAGGCGAGCTACCGTCTGTCCCAGCCCCTGCCTCTCGGCGCCCCCTCGATGCTCTTAACTGAGTGTCCCGCGGGGTCCGAAGCGTTTACTTTGAAAAAATTAGAGTGTTCAAAGCAGGCCCGGTCGCCTGAATACCGCAGCTAGGAATAATGGAATAGGACTCCGGTTCTATTTTGTGGGTTTTCTCTGAACTGGGGCCATGATTAAGAGGGACGGCCGGGGGCATTCGTATTGTGCCGCTAGAGGTGAAATTCTTGGACCGGCGCAAGACGGACGAAAGCGAAAGCATTTGCCAAGAA…	Eukaryota	Chordata	Actinopterygii	Cyprinodontiformes	Nothobranchiidae	Nothobranchius	0	0	0	0	0	0	0	0	0	0	0	0	0	0	0	0	0	0	0	0	0	0	0	0	0	0	0	0	0	0	0	0	0	0	0	0	0	0	0	0	0	0	0
CCAGCAGCCGCGGTAATTCCAGCTCTAATAGCGTATATTTAAGTTGTTGCAGTTAAAAAGCTCGTAGTTGGATTTTGGGATGGGGCGACCGGTCCGCCGTTCCGGTGTGCACTGGTGGCCTCTTCCTTTTGGCCGGGGACTGCGTCTGGCCTTGATTGGCTGGGCGTAGGAGTCGGCATGGTTACTTTGAGTAAATTAGAGTGTTCAAAGCAAGCTTGTGCTCTGCATACTTTAGCATGGAATAACATGATAGGACTCTGGTTCTATTTTGTTGGTTTTCGGAACCGGAGTAATGATTAAGAGGGACAGTCGGGGGCATCCGTATTTCATTGTCAGAGGTGAAATTCTTGGATTTATGAAAGACGAACTTCTGCGAAAGCATTTGCCAAGGATGTTTTC…	Eukaryota	Chlorophyta	Palmophyllophyceae	Prasinococcales	Prasinococcaceae	Prasinococcus	0	0	0	0	0	0	0	0	0	0	0	0	0	0	0	0	0	0	0	0	0	0	0	0	0	0	0	0	0	0	0	0	0	0	0	0	0	0	0	0	0	0	0
CCAGCAGCCGCGGTAATTCCAGCTCTAATAGCGTATATTTAAGTTGTTGCAGTTAAAAAGCTCGTAGTTGGATTTTGGGATGGGGCGACCGGTCCGCCGTTCCGGTGTGCACTGGTGGCCTCTTCCTTTTGGCCGGGGACTGCGTCTGGCCTTGATTGGCTGGGCGTAGGAGTCGGCATGGTTACTTTGAGTAAATTAGAGTGTTCAAAGCAAGCTTGTGCTCTGCATACTTTAGCATGGAATAACATGATAGGACTCTGGTTCTATTTTGTTGGTTTTCGGAACCGGAGTAATGATTAAGAGGGACAGTCGGGGGCATCCGTATTTCATTGTCAGAGGTGAAATTCTTGGATTTATGAAAGACGAACTTCTGCGAAAGCATTTGCCAAGGATGTTTTC…	Eukaryota	Chlorophyta	Palmophyllophyceae	Prasinococcales	Prasinococcaceae	Prasinococcus	0	0	0	0	0	0	0	0	0	0	0	0	0	0	0	0	0	0	0	0	0	0	0	0	0	0	0	0	0	0	0	0	0	0	0	0	0	0	0	0	0	0	0
CCAGCACCCGCGGTAATTCCAGCTCCAATAGCGTATATTAAAGTTGTTGCAGTTAAAAAGCTCGTAGTTGGATTTGTGGGTGGAGCGAGTGTCCCGACACAATGTGTGGGTGACGCTTGTCTCCGTCCATCTTTGGGCGGAATCCGTGTGGCATTAGGTTGTCGTGCGGGGGATGCCCATCCTTTACTGTGAAAAAATTAGAGTGTTCAAAGCAGGCTTACGCCGTTGAATATATTAGCATGGAATAATAAGATAGGACCTGGGTACTATTTTGTTGGTTTGCGCACCGAGGTAATGATTAATAGGGACAGTTGGGGGTATTCGTATTCCATTGTCAGAGGTGAAATTCTTGGATTTCTGGAAGACGAACGACTGCGAAAGCATTTACCAAGGATGTTT…	Eukaryota	Ochrophyta	Bacillariophyceae	Fragilariales	Fragilariaceae	Serratifera	0	0	0	0	0	0	0	0	0	0	0	0	0	0	0	0	0	0	0	0	0	0	0	0	0	0	0	0	0	0	0	0	0	0	0	0	0	643	67	0	0	0	0
CCAGCACCTGCGGTAATTCCAGCTCCAATAGCGTATATTAAAGTTGTTGCAGTTAAAAAGCTCGTAGTTGGATTTGTGGGTGGAGCGAGTGTCCCGACACTTTGTGTGGGTGATGCTTGTCTCCGTCCATCTTTGGGCGGAATCCGTGTGGCATTAGGTTGTCGTGCGGGGGATGCCCATCTTTTACTGTGAAAAAATTAGAGTGTTCAAAGCAGGCTTACGCCGTTGAATATATTAGCATGGAATAATGAGATAGGACCTGGGTACTATTTTGTTGGTTTGCGCACCGAGGTAATGATTAATAGGGACAGTTGGGGGTATTCGTATTCCATTGTCAGAGGTGAAATTCTTGGATTTCTGGAAGACGAACGACTGCGAAAGCATTTACCAAGGATGTTT…	Eukaryota	Ochrophyta	Bacillariophyceae	Fragilariales	Fragilariaceae	Serratifera	0	0	0	0	0	0	55	65	0	0	0	0	0	0	0	0	0	0	0	0	0	0	0	0	0	0	0	0	0	0	0	0	0	0	0	0	0	189	8	0	0	0	0
CCAGCACCCGCGGTAATTCCAGCTCCAATAGCGTATATTAAAGTTGTTGCAGTTAAAAAGCTCGTAGTTGGATTTGTGGGTGGAGCGAGTGTCCCGACACAATGTGTGGGTGACGCTTGTCTCCGTCCATCTTTGGGCGGAATCCGTGTGGCATTAGGTTGTCGTGCGGGGGATGCCCATCCTTTACTGTGAAAAAATTAGAGTGTTCAAAGCAGGCTTACGCCGTTGAATATATTAGCATGGAATAATAAGATAGGACCTGGGTACTATTTTGTTGGTTTGCGCACCGAGGTAATGATTAATAGGGACAGTTGGGGGTATTCGTATTCCATTGTCAGAGGTGAAATTCTTGGATTTCTGGAAGACGAACGACTGCGAAAGCATTTACCAAGGATGTTT…	Eukaryota	Ochrophyta	Bacillariophyceae	Fragilariales	Fragilariaceae	Serratifera	0	0	0	0	0	0	0	0	0	0	0	0	0	0	0	0	0	0	0	0	0	0	0	0	0	0	0	0	0	0	0	0	0	0	0	0	0	645	63	0	0	0	0
CCAGCAGCTGCGGTAATTCCAGCTCCACTAGCGTATATTACTGATGTTGCAGTTGAAACGTTCGTAGTCGCCGGTGATGCGGCAGGTTTCTATTCCCTTCTACGGAGTCAGAGGCAGTCGCATTCACGTACGTCGCCGATCTGCTCGGTCGACGTAATATTACCTCGATCTAATCGGCGCGCTCAAAGCAGGAGTCAGCCACGAACGATTAACCATGGGATAACCGACGTTTGATCACTTGTCTAATGCTCGCCTGGACAGTGATCGAAGTTCACAAGAACGGTTAAGGGCATTCGGATTGTGTAGTCAGAGGTGAAATTCTAAAATTTACACAGGCCGACCAACGGCGAAGGCATTTGCCCGAAACGTTTCTGTCGATCAAGAACGAAAGT	Eukaryota	Myzozoa	Dinophyceae	unknown order	unknown family	unknown genus	0	0	0	0	0	0	0	0	0	0	0	0	0	0	0	0	0	0	0	0	0	7899	0	0	0	0	0	0	0	0	0	0	0	0	0	0	0	0	0	0	0	0	0
CCAGCAGCTGCGGTAATTCCAGCTCCAATAGCGTATATTAAAGTTGTTGCAGTTAAAAAGCTCGTAGTTGGATTTGTGGGTGGAGCGAGTGTCCCGACACAACGTGTGGGTGACGCTTGTCTCCGTCCATCTTTGGGCGGAATCCGTGTGGCATTAAGTTGTCGTGCGGGGGATGCCCATCCTTTACTGTGAAAAAATTAGAGTGTTCAAAGCAGGCTTACGCCGTTGAATATATTAGCATGGAATAATAAGATAGGACCTGGGTACTATTTTGTTGGTTTGCGCACCGAGGTAATGATTAATAGGGACAGTTGGGGGTATTCGTATTCCATTGTCAGAGGTGAAATTCTTGGATTTCTGGAAGACGAACGACTGCGAAAGCATTTACCAAGGATGTTT…	Eukaryota	Ochrophyta	Bacillariophyceae	Fragilariales	Fragilariaceae	Serratifera	0	0	0	0	0	0	0	0	0	0	0	0	0	0	0	0	0	0	0	0	0	0	0	0	0	0	0	0	0	0	0	0	0	0	0	0	136	0	2514	598	376	0	396
CCAGCAGCTGCGGTAATTCCAGCTCCAATAGCGTATATTAAAGTTGTTGCAGTTAAAAAGCTCGTAGTTGGATTTGTGGGTGGAGCGAGTGTCCCGACACAACGTGTGGGTGACGCTTGTCTCCGTCCATCTTTGGGCGGAATCCGTGTGGCATTAAGTTGTCGTGCGGGGGATGCCCATCCTTTACTGTGAAAAAATTAGAGTGTTCAAAGCAGGCTTACGCCGTTGAATATATTAGCATGGAATAATAAGATAGGACCTGGGTACTATTTTGTTGGTTTGCGCACCGAGGTAATGATTAATAGGGACAGTTGGGGGTATTCGTATTCCATTGTCAGAGGTGAAATTCTTGGATTTCTGGAAGACGAACGACTGCGAAAGCATTTACCAAGGATGTTT…	Eukaryota	Ochrophyta	Bacillariophyceae	Fragilariales	Fragilariaceae	Serratifera	0	0	0	0	0	0	0	0	0	0	0	0	0	0	0	0	0	0	0	0	0	0	0	0	0	0	0	0	0	0	0	0	0	0	0	0	130	0	2635	626	344	0	404
CCAGCAGCTGCGGTAATTCCAGCTCCAATAGCGTATATTTAAGTTGTTGCGGTTAAAACGCTCGTAGTTGGACTTTGGGCCCCGTTTCGTCGGTCCGCCCTCGCGGGCGCGCACCGCACGTCCGGCGGCCTTTTTGGTCGGCCGCCGCGGCTGGGCTTGACTGTCTGGCCGCGGTCGTCCGTCCGGGTTACTTTGAGGAAAATAGAGTGTTCAAAGCACGCGGCTGCGCGAATACGCTAGCATGGAATAACACGAGAGGGCTGTGGGCCGCACGTGGTTGGTCTGCGGTGTCCGTAGCAATGATCGAGAGGAGCGGTCGGGGGCATTCGTATTCCACTGTCAGAGGTGAAATTCTTGGATTTGTGGAAGGCGAACATCTGCGAAAGCGATTGCCAAGGA…	Eukaryota	Chlorophyta	Ulvophyceae	Bryopsidales	Ostreobiaceae	Ostreobium	0	0	0	0	0	0	0	0	0	0	0	0	0	0	0	0	0	0	0	0	0	0	0	0	0	0	0	0	0	0	0	0	0	0	0	0	0	0	0	0	0	0	0
CCAGCAGCTGCGGTAATTCCAGCTCCAAAAGCGTATACTAATATTGTTGCAGTTAAAAGGCTCGTAGTCGAACTTCTGACTTTTCAAACATAGCCCTCTATCTAGTATAGAGCGTGTTACTGTCTGTGAGTCATCTATTTGGTTAACACTCCTGCTCTTGATTGAGTTTGGTGTGCAATCCAGATCATTTACTGTGAGTAAATCAAAGTGTTCAAAGCAGGCTCACGCCCTGAATGCTATAGCATGGAATAATACTATAGGACTTTGTTTCTATTTATTGGCTTCTAGAATCAAAGTAATGATTGAAAGAGGTAGTTGGGGGTGCTAGTATTTAACGGTCAGCGGTGAAATGCGTAGACCCGTTAAAGACTAACTAATGCGAAAGCATTCACCAAGGAT…	Eukaryota	Cercozoa	unknown class	unknown order	unknown family	unknown genus	0	0	0	0	0	0	0	0	0	0	0	0	0	0	0	0	0	0	0	0	0	7532	0	0	0	0	0	0	0	0	0	0	0	0	0	0	0	0	0	0	0	0	0
CCAGCAGCCGCGGTAATTCCAGCTCCAATAGCGTATCTTAAAGTTGCTGCAGTTAAAAAGCTCGTAGTTGGATCTCGGGATCGAGCTGACGGTCCGCCGCGAGGCGAGCTACCGTCTGTCCCAGCCCCTGCCTCTCGGCGCCCCCTCGATGCTCTTAACTGAGTGTCCCGCGGGGTCCGAAGCGTTTACTTTGAAAAAATTAGAGTGTTCAAAGCAGGCCCGGTCGCCTGAATACCGCAGCTAGGAATAATGGAATAGGACTCCGGTTCTATTTTGTGGGTTTTCTCTGAACTGGGGCCATGATTAAGAGGGACGGCCGGGGGCATTCGTATTGTGCCGCTAGAGGTGAAATTCTTGGACCGGCGCAAGACGGACGAAAGCGAAAGCATTTGCCAAGAA…	Eukaryota	Chordata	Actinopterygii	Cyprinodontiformes	Nothobranchiidae	Nothobranchius	0	0	0	0	0	0	0	0	0	0	0	0	0	0	0	0	0	0	0	0	0	0	0	0	0	0	0	0	0	0	0	0	0	0	0	0	0	0	0	0	0	0	0
CCAGCAGCTGCGGTAATTCCAGCTCCAATAGCGTATATTAAAGTTGTTGCGGTTAAAAAGCTCGTAGTTGGATTTCTGCTGAGGGTGGCTGGTCCGCCCTCTGGGTGAGTATCTGGCACAGCCTGAGCATTCTTCTTGAAAGCACAACTGCACTTGACTGTGTGGTGTGGTATTGAGAATTTTTACTTTGAGGAAATCAGAGTGTTTCAAGCAGGCATTTGCCTTGAATACATTAGCATGGAATAATATTATAGGGCCTTGGTTCTATTTTGTTGGTTTCTAGAATTGAGTCAATGATTAATAGGGATAGTTGGGGGCATTCGTATTTAATTGTCAGAGGTGAAATTCTTGGATTTGTTAAAGACGGACTACTGCGAAAGCATTTGCCAAGGATGTTTT…	Eukaryota	Myzozoa	Dinophyceae	Gonyaulacales	Gonyaulacaceae	Alexandrium	0	0	0	0	0	0	0	0	0	0	0	0	0	0	0	0	0	0	0	0	0	0	7427	0	0	0	0	0	0	0	0	0	0	0	0	0	0	0	0	0	0	0	0
CCAGCACCTGCGGTAATTCCAGCTCCAATAGCGTATATTAAAGTTGTTGCAGTTAAAAAGCTCGTAGTTGGATTTGTGGGTGGAGCGAGTGTCCCGACACAATGTGTGGGTGATGCTTGTCTCCGTCCATCTTTGGGCGGAATCCGTGTGGCATTAAGTTGTCGTGCGGGGGATGCCCATCCTTTACTGTGAAAAAATTAGAGTGTTCAAAGCAGGCTTACGCCGTTGAATATATTAGCATGGAATAATAAGATAGGACCTGGGTACTATTTTGTTGGTTTGCGCACCGAGGTAATGATTAATAGGGACAGTTGGGGGTATTCGTATTCCATTGTCAGAGGTGAAATTCTTGGATTTCTGGAAGACGAACGACTGCGAAAGCATTTACCAAGGATGTTT…	Eukaryota	Ochrophyta	Bacillariophyceae	Fragilariales	Fragilariaceae	Serratifera	0	0	0	0	0	0	0	0	0	0	0	0	0	0	0	0	0	0	0	0	0	0	0	0	0	0	0	0	0	0	0	0	0	0	0	0	0	0	0	0	0	0	0
CCAGCAGCTGCGGTAATTCCAGCTCCAATAGCGTATATTAAAGCTGTTGCGGTTAAAAAGCTCGTAGTTGGATTTCTGTCAAGGACAACTGGTCCGCCCTTCGGGTGAGCACATAGTTTGGTCTTGGCATCTTGTTGGAAACTGTTGCTGCACTTGGTTGTGTGGCGCAGCGTCCAGCACTTTCACTTTGAGGAAATTGGAGTGTTTCAAGCAGGCACATGCCTTTGGACACAGTAGCATGGAATAATTAGATTGGGCTTTTGCTCCAACTTGTCGGTTTCTGGAGCTGAGGTGAGAATTAATGGGGATTGTTGGGGGCATCCGAATTTAGCCGTCAGAGGTGAAATTCTTGGATCTGCTAAAGACGGACAACTGCGAAAGCGTTTGCCCAGGATGTTT…	Eukaryota	Myzozoa	Dinophyceae	Gymnodiniales	Gymnodiniaceae	Amphidinium	0	0	0	0	0	0	0	0	0	0	0	0	0	0	0	0	0	0	0	0	0	0	0	0	0	0	0	0	0	0	0	0	0	0	0	0	0	0	0	0	0	336	0
CCAGCACCTGCGGTAATTCCAGCTCCAATAGCGTATATTAAAGTTGTTGCAGTTAAAAAGCTCGTAGTTGGATTTGTGGGTGGAGCGAGTGTCCCGACACAATGTGTGGGTGATGCTTGTCTCCGTCCATCTTTGGGCGGAATCCGTGTGGCATTAAGTTGTCGTGCGGGGGATGCCCATCCTTTACTGTGAAAAAATTAGAGTGTTCAAAGCAGGCTTACGCCGTTGAATATATTAGCATGGAATAATAAGATAGGACCTGGGTACTATTTTGTTGGTTTGCGCACCGAGGTAATGATTAATAGGGACAGTTGGGGGTATTCGTATTCCATTGTCAGAGGTGAAATTCTTGGATTTCTGGAAGACGAACGACTGCGAAAGCATTTACCAAGGATGTTT…	Eukaryota	Ochrophyta	Bacillariophyceae	Fragilariales	Fragilariaceae	Serratifera	0	0	0	0	0	0	0	0	0	0	0	0	0	0	0	0	0	0	0	0	0	0	0	0	0	0	0	0	0	0	0	0	0	0	0	0	0	0	0	0	0	0	0
CCAGCAGCCGCGGTAATTCCAGCTCCAATAGCGTATATTAAAGTTGTTGCAGTTAAAAAGCTCGTAGTTGGATTTGTGGGTGGAGCGACGGTCCCGACGCTCAGCGTGGGTGATTGTTGCCTCCGTCCATCTTTGGGTGGAATCCGTGTGGCATTAAGTTGTCGTGCGGGGGATGCCCATCTTTTACTGTGAAAAAATTAGAGTGTTCAAAGCAGGCTTACGCCGTTGAATATATTAGCATGGAATAATGAGATAGGACCTGGGTACTATTTTGTTGGTTTGCGCACCGAGGTAATGATTAATAGGGACAGTTGGGGGTATTCGTATTCCATTGTCAGAGGTGAAATTCTTGGATTTCTGGAAGACGAACGACTGCGAAAGCATTTACCAAGGATGTTT…	Eukaryota	Ochrophyta	Bacillariophyceae	Fragilariales	Fragilariaceae	Serratifera	0	0	0	0	0	0	0	0	0	0	0	0	0	0	0	0	0	0	0	0	0	0	0	0	0	0	0	0	0	0	0	0	0	0	0	0	0	0	0	0	0	0	0
CCAGCAGCCGCGGTAATTCCAGCTCCAATAGCGTATCTTAAAGTTGCTGCAGTTAAAAAGCTCGTAGTTGGATCTCGGGATCGAGCTGACGGTCCGCCGCGAGGCGAGCTACCGTCTGTCCCAGCCCCTGCCTCTCGGCGCCCCCTCGATGCTCTTAACTGAGTGTCCCGCGGGGTCCGAAGCGTTTACTTTGAAAAAATTAGAGTGTTCAAAGCAGGCCCGGTCGCCTGAATACCGCAGCTAGGAATAATGGAATAGGACTCCGGTTCTATTTTGTGGGTTTTCTCTGAACTGGGGCCATGATTAAGAGGGACGGCCGGGGGCATTCGTATTGTGCCGCTAGAGGTGAAATTCTTGGACCGGCGCAAGACGGACGAAAGCGAAAGCATTTGCCAAGAA…	Eukaryota	Chordata	Actinopterygii	Cyprinodontiformes	Nothobranchiidae	Nothobranchius	0	0	0	0	0	0	0	0	0	0	0	0	0	0	0	0	0	0	0	0	0	0	0	0	0	0	0	0	0	0	0	0	0	0	0	0	0	0	0	0	0	0	0
CCAGCAGCTGCGGTAATTCCAGCTCCAATAGCGTATATTAAAGTTGTTGCAGTTAAAAAGCTCGTAGTTGGATTTGTGGGTGGAGCGAGTGTCCCGACACAATGTGTGGGTGACGCTTGTCTCCGTCCATCTTTGGGCGGAATCCGTGTGGCATTAGGTTGTCGTGCGGGGGATGCCCATCCTTTACTGTGAAAAAATTAGAGTGTTCAAAGCAGGCTTACGCCGTTGAATATATTAGCATGGAATAATAAGATAGGACCTGGGTACTATTTTGTTGGTTTGCGCACCGAGGTAATGATTAATAGGGACAGTTGGGGGTATTCGTATTCCATTGTCAGAGGTGAAATTCTTGGATTTCTGGAAGACGAACGACTGCGAAAGCATTTACCAAGGATGTTT…	Eukaryota	Ochrophyta	Bacillariophyceae	Fragilariales	Fragilariaceae	Serratifera	0	0	0	0	0	0	0	0	0	0	0	0	0	0	0	0	0	0	0	0	0	0	0	0	0	0	0	0	0	0	0	0	0	0	0	0	0	544	46	0	0	0	0
CCAGCAGCTGCGGTAATTCCAGCATCCACATGTGTATACAAATGCTGCTGCGTTTGAAAAGCTCGTAGTCGAAACTGATAGCTCTGTCTGTCCCTGGAAATCCAAACAGAATGAAGTTATCTACTCTGACGAACCTCTTGCACTTAGCTGTGTCGAGAGTGTTAAGAAGGGGTTGAACTTTGAGTTAATATGAGTGATACAAGCATCTTTAGAGATCAGAATTTCCGAGCATAGAATCAAAGAAAAGGTCTCTCGATGTACGGTCCAAATTGAGAGTAATGAACGAAGAGAGCAGGGAGGGGCATTCGAACTGACACGCTAGAGGTGAAATTCTTGGACCGTGTCAAGTCGAACTAACGCGAAAGCATTTGCCAGAAATGTTTCCGTCGATCAAGAACG…	Eukaryota	unknown phylum	unknown class	unknown order	unknown family	unknown genus	0	0	0	0	0	0	0	0	0	0	0	0	0	0	0	0	0	0	0	0	0	0	0	0	0	0	0	0	0	0	0	0	0	0	0	0	0	0	0	0	0	0	0
CCAGCAGCTGCGGTAATTCCAGCTCCAATAGCGTATATTAAAGTTGTTGCAGTTAAAAAGCTCGTAGTTGGATTTGTGGGTGGAGCGGACGTCCCGACGCCTAGCGTGGGTGATGGCTGCCTCTGCCCATCTTTGGGTGGAATCCGTGTGGCATTAAGTTGTCGTGCGGGGGATGCCCATCTTTTACTGTGAAAAAATTAGAGTGTTCAAAGCAGGCTTACGCCGTTGAATATATTAGCATGGAATAATGAGATAGGACCTGGGTACTATTTTGTTGGTTTGCGCACCGAGGTAATGATTAATAGGGACAGTTGGGGGTATTCGTATTCCATTGTCAGAGGTGAAATTCTTGGATTTCTGGAAGACGAACGACTGCGAAAGCATTTACCAAGGATGTTT…	Eukaryota	Ochrophyta	Bacillariophyceae	Fragilariales	Fragilariaceae	Serratifera	0	0	0	0	0	0	0	0	0	0	0	0	0	0	0	0	0	0	0	0	0	0	0	0	14	2294	0	72	984	0	0	0	0	0	0	0	0	0	0	0	0	0	0
CCAGCAGCTGCGGTAATTCCAGCTCCAATAGCGTATATTAAAGTTGTTGCAGTTAAAAAGCTCGTAGTTGGATTTGTGGGTGGAGCGAGTGTCCCGACACAATGTGTGGGTGACGCTTGTCTCCGTCCATCTTTGGGCGGAATCCGTGTGGCATTAGGTTGTCGTGCGGGGGATGCCCATCCTTTACTGTGAAAAAATTAGAGTGTTCAAAGCAGGCTTACGCCGTTGAATATATTAGCATGGAATAATAAGATAGGACCTGGGTACTATTTTGTTGGTTTGCGCACCGAGGTAATGATTAATAGGGACAGTTGGGGGTATTCGTATTCCATTGTCAGAGGTGAAATTCTTGGATTTCTGGAAGACGAACGACTGCGAAAGCATTTACCAAGGATGTTT…	Eukaryota	Ochrophyta	Bacillariophyceae	Fragilariales	Fragilariaceae	Serratifera	0	0	0	0	0	0	0	0	0	0	0	0	0	0	0	0	0	0	0	0	0	0	0	0	0	0	0	0	0	0	0	0	0	0	0	0	0	532	47	0	0	0	0
CCAGCAGCCGCGGTAATTCCAGCTCCAATAGCGTATATTTAAGTTGTTGCAGTTAAAAAGCTCGTAGTTGGATTTCGGGCCGCGTCTTATTTGGTCACCTTTTCAGGTCGCATCACTAAGGCCGGCCTTGCTGTCGATGACGCGTGGGGTGGCTAAACACCATGCCCGCGGACTCGACGACGTTACTTTGAGTAAATTAGAGTGTTCAAAGCAAGCCAAAGCTCTGAATATAATAGCATGGGATAACACGACAGGACTCTAGGTCTATCGTGTTGGTCTATAGGCCGGGGTAATGATTAAGAGGGACAGTCGGGGGCATTCGTATTCCATTGTCAGAGGTGAAATTCAGTGATTGATGGAAGACGAACATCTGCGAAAGCATTTGCCAAGGATGTTTTC…	Eukaryota	Chlorophyta	Chlorophyceae	Phaeophilales	Phaeophilaceae	Phaeophila	0	0	0	0	1106	459	0	597	3982	0	0	322	0	0	664	0	0	0	0	0	0	0	0	0	0	0	0	0	0	0	0	0	0	0	0	0	0	0	0	0	0	0	0
CCAGCAGCTGCGGTAATTCCAGCTCCAATAGCGTATATTAAAGTTGTTGCAGTTAAAAAGCTCGTAGTTGGATTTGTGGGTGGAGCGGACGTCCCGACGCCTAGCGTGGGTGATGGCTGCCTCCGCCCATCTTTGGGTGGAATCCGTGTGGCATTAAGTTGTCGTGCGGGGGATGCCCATCTTTTACTGTGAAAAAATTAGAGTGTTCAAAGCAGGCTTACGCCGTTGAATATATTAGCATGGAATAATGAGATAGGACCTGGGTACTATTTTGTTGGTTTGCGCACCGAGGTAATGATTAATAGGGACAGTTGGGGGTATTCGTATTCCATTGTCAGAGGTGAAATTCTTGGATTTCTGGAAGACGAACGACTGCGAAAGCATTTACCAAGGATGTTT…	Eukaryota	Ochrophyta	Bacillariophyceae	Fragilariales	Fragilariaceae	Serratifera	0	0	0	0	0	0	0	0	0	0	0	0	0	0	0	0	0	0	0	0	0	0	0	0	0	6091	0	0	0	0	0	0	0	0	0	0	0	0	0	0	0	0	0
CCAGCACCCGCGGTAATTCCAGCTCCAATAGCGTATATTAAAGTTGTTGCAGTTAAAAAGCTCGTAGTTGGATTTGTGGGTGGAGCGAGTGTCCCGACACAATGTGTGGGTGATGCTTGTCTCCGTCCATCTTTGGGCGGAATCCGTGTGGCATTAAGTTGTCGTGCGGGGGATGCCCATCCTTTACTGTGAAAAAATTAGAGTGTTCAAAGCAGGCTTACGCCGTTGAATATATTAGCATGGAATAATAAGATAGGACCTGGGTACTATTTTGTTGGTTTGCGCACCGAGGTAATGATTAATAGGGACAGTTGGGGGTATTCGTATTCCATTGTCAGAGGTGAAATTCTTGGATTTCTGGAAGACGAACGACTGCGAAAGCATTTACCAAGGATGTTT…	Eukaryota	Ochrophyta	Bacillariophyceae	Fragilariales	Fragilariaceae	Serratifera	0	0	0	0	0	0	0	0	0	0	0	0	0	0	0	0	0	0	0	0	0	0	0	0	0	0	0	0	0	0	0	0	0	0	0	0	0	0	0	0	0	0	0
CCAGCAGCCGCGGTAATTCCAGCTCCAATAGCGTATATTAAAGTTGTTGCAGTTAAAAAGCTCGTAGTTGGATTTGTGGGTGGAGCGACGGTCCCGACGCTCAGCGTGGGTGATTGTTGCCTCCGTCCATCTTTGGGTGGAATCCGTGTGGCATTAAGTTGTCGTGCGGGGGATGCCCATCTTTTACTGTGAAAAAATTAGAGTGTTCAAAGCAGGCTTACGCCGTTGAATATATTAGCATGGAATAATGAGATAGGACCTGGGTACTATTTTGTTGGTTTGCGCACCGAGGTAATGATTAATAGGGACAGTTGGGGGTATTCGTATTCCATTGTCAGAGGTGAAATTCTTGGATTTCTGGAAGACGAACGACTGCGAAAGCATTTACCAAGGATGTTT…	Eukaryota	Ochrophyta	Bacillariophyceae	Fragilariales	Fragilariaceae	Serratifera	0	0	0	0	0	0	0	0	0	0	0	0	0	0	0	0	0	0	0	0	0	0	0	0	0	0	0	0	0	0	0	0	0	0	0	0	0	0	0	0	0	0	0
CCAGCAGCCGCGGTAATTCCAGCTCCAATAGCGTATATTTAAGTTGTTGCAGTTAAAAAGCTCGTAGTTGGATTTCGGGCCGCGTCTTATTTGGTCACCTTTTCAGGTCGCATCACTAAGGCCGGCCTTGCTGTCGATGACGCGTGGGGTGGCTAAACACCATGCCCGCGGACTCGACGACGTTACTTTGAGTAAATTAGAGTGTTCAAAGCAAGCCAAAGCTCTGAATATAATAGCATGGGATAACACGACAGGACTCTAGGTCTATCGTGTTGGTCTATAGGCCGGGGTAATGATTAAGAGGGACAGTCGGGGGCATTCGTATTCCATTGTCAGAGGTGAAATTCAGTGATTGATGGAAGACGAACATCTGCGAAAGCATTTGCCAAGGATGTTTTC…	Eukaryota	Chlorophyta	Chlorophyceae	Phaeophilales	Phaeophilaceae	Phaeophila	0	0	0	0	1132	461	0	621	3793	0	0	336	0	0	651	0	0	0	0	0	0	0	0	0	0	0	0	0	0	0	0	0	0	0	0	0	0	0	0	0	0	0	0
CCAGCAGCTGCGGTAATTCCAGCTCCAATGGCGTATATTAAAGTTGTTGCGGTTAAAAAGCTCGTAGTTGGATTTCTGCTGAGGATGACCGGTCCGCCCTCTGGGCAGGTATCTGGCTCAGCCTTGGCATCTTCCTGAAGAACGTAGCTGCACTTGACAGTGTGGTGCAGTATTTAGGACATGCACGCCTTGAATACATTAGCATGGAATAATAAGATAGGACCTCAGTTCTATTTTGTTGGTTTCTAGAGCTGAGGTAATGATTGATAGGGATAGTTGGGGGCATTCGTATTTAACTGTCAGAGGTGAAATTCTTGGATTTGTTAAAGACGGACTACTGCGAAAGCATTTGCCAAGGATGTTTTCATCGATCAAGAACGAAAGT	Eukaryota	Myzozoa	Dinophyceae	Gymnodiniphycidae	Suessiaceae	unknown genus	0	0	0	0	0	0	0	0	0	0	0	0	0	0	0	0	0	0	0	0	0	0	0	0	0	0	0	0	0	0	0	0	6974	0	0	0	0	0	0	0	0	0	0
CCAGCACCCGCGGTAATTCCAGCTCCAATAGCGTATATTAAAGTTGTTGCAGTTAAAAAGCTCGTAGTTGGATTTGTGGGTGGAGCGAGTGTCCCGACACAATGTGTGGGTGATGCTTGTCTCCGTCCATCTTTGGGCGGAATCCGTGTGGCATTAAGTTGTCGTGCGGGGGATGCCCATCCTTTACTGTGAAAAAATTAGAGTGTTCAAAGCAGGCTTACGCCGTTGAATATATTAGCATGGAATAATAAGATAGGACCTGGGTACTATTTTGTTGGTTTGCGCACCGAGGTAATGATTAATAGGGACAGTTGGGGGTATTCGTATTCCATTGTCAGAGGTGAAATTCTTGGATTTCTGGAAGACGAACGACTGCGAAAGCATTTACCAAGGATGTTT…	Eukaryota	Ochrophyta	Bacillariophyceae	Fragilariales	Fragilariaceae	Serratifera	0	0	0	0	0	0	0	0	0	0	0	0	0	0	0	0	0	0	0	0	0	0	0	0	0	0	0	0	0	0	0	0	0	0	0	0	0	0	0	0	0	0	0
CCAGCAGCTGCGGTAATTCCAGCTCCAATAGCGTATATTAAAGTTGTTGCAGTTAAAAAGCTCGTAGTTGGATTTGTGGGTGGAGCGAGTGTCCCGACACAATGTGTGGGTGATGTTTGTCTCCGTCCATCTTTGGGCGGAATCCGTGTGGCATTAAGTTGTCGTGCGGGGGATGCCCATCCTTTACTGTGAAAAAATTAGAGTGTTCAAAGCAGGCTTACGCCGTTGAATATATTAGCATGGAATAATAAGATAGGACCTGGGTACTATTTTGTTGGTTTGCGCACCGAGGTAATGATTAATAGGGACAGTTGGGGGTATTCGTATTCCATTGTCAGAGGTGAAATTCTTGGATTTCTGGAAGACGAACGACTGCGAAAGCATTTACCAAGGATGTTT…	Eukaryota	Ochrophyta	Bacillariophyceae	Fragilariales	Fragilariaceae	Serratifera	0	0	0	0	0	0	36	0	0	0	0	0	0	0	0	0	0	0	0	0	0	0	0	0	0	0	0	0	0	0	0	0	0	0	0	0	0	0	0	0	0	0	0
CCAGCAGCTGCGGTAATTCCAGCTCCAATGGCGTATATTAAAGTTGTTGCGGTTAAAAAGCTCGTAGTTGGATTTCTGCTGAGGATGGCCGGTCCGCCCTCTGGGCAGGTATCTGGCTCAGCCTTGGCATCTTCCTGAAGAACGTAGCTGCACTTGACTGTGTGGTGCGGTATTTAGGACATTTACTTTGAGGAAATTAGAGTGTTTCAAGCAAGCGCACGCCTTGAATACATTAGCATGGAATAATAAGATAGGACCTCGGTTCTATTTTGTTGGTTTCTAGAGCTGAGGTAATGATTGATAGGGATAGTTGGGGGCATTCGTATTTAACTGTCAGAGGTGAAATTCTTGGATTTGTTAAAGACGGACTACTGCGAAAGCATTTGCCAAGGATGTTTT…	Eukaryota	Myzozoa	Dinophyceae	Suessiales	Suessiaceae	Yihiella	0	0	0	0	0	0	0	0	0	0	0	0	0	0	0	0	0	0	0	0	0	0	0	0	0	0	0	0	0	0	0	0	6816	0	0	0	0	0	0	0	0	0	0
CCAGCAGCTGCGGTAATTCCAGCTCTGTAAGCGTATACCAAAGTTGTTGCAGTTAAAACGCTCGTAGTCGGATTTTGGCGTGGCCCGTGCTGTGTGCGTGGTGCATGTGGCGCTGGGGCACGCTTTTGTGGAGGGCGGTGCGTCGTGGCTTCACTGTCGCGGCGTATCGGCGCCACCGTTTACTGTGAAAAAATTAGAGTGTTCAAAGCAGGCGTTTGCCGTGAATACATTAGCATGGAATAATAGAATAGGACTTGGTTTCTATTTTGTTGGTTTGTGAGAGCCGAGTAATGATTAAGAGGGACGGTTGGGGGCATTTGTATTCCAGCGTCAGAGGTGAAATTCTTGGATTGCTGGAAGACAAACCGCTGCGAAAGCGTCTGCCAAGGACGTTTTCAT…	Eukaryota	Rhodophyta	Florideophyceae	Nemaliales	Liagoraceae	Otohimella	0	0	0	0	0	0	0	0	0	0	0	0	0	0	0	0	0	0	0	0	0	0	0	0	0	0	0	0	0	0	0	0	0	0	0	0	0	0	0	0	0	0	0
CCAGCAGCCGCGGTAATTCCAGCTCCAATAGCGTATATTAAAGTTGTTGCAGTTAAAAAGCTCGTAGTTGGATTTGTGGGTGGAGCGAGTGTCCCGACACAACGTGTGGGTGACGCTTGTCTCCGTCCATCTTTGGGCGGAATCCGTGTGGCATTAAGTTGTCGTGCGGGGGATGCCCATCCTTTACTGTGAAAAAATTAGAGTGTTCAAAGCAGGCTTACGCCGTTGAATATATTAGCATGGAATAATAAGATAGGACCTGGGTACTATTTTGTTGGTTTGCGCACCGAGGTAATGATTAATAGGGACAGTTGGGGGTATTCGTATTCCATTGTCAGAGGTGAAATTCTTGGATTTCTGGAAGACGAACGACTGCGAAAGCATTTACCAAGGATGTTT…	Eukaryota	Ochrophyta	Bacillariophyceae	Fragilariales	Fragilariaceae	Serratifera	0	0	0	0	0	0	0	0	0	0	0	0	0	0	0	0	0	0	0	0	0	0	0	0	0	0	0	0	0	0	0	0	0	0	0	0	123	0	2181	515	263	0	310
CCAGCACCTGCGGTAATTCCAGCTCCAATAGCGTATATTTAAGTTGTTGCAGTTAAAAAGCTCGTAGTTGGATTTCGGGCCGCGTCTTATTTGGTCACCTTTTCAGGTCGCATCACTAAGGCCGGCCTTGCTGTCGATGACGCGTGGGGTGGCTAAACACCATGCCCGCGGACTCGACGACGTTACTTTGAGTAAATTAGAGTGTTCAAAGCAAGCCAAAGCTCTGAATATAATAGCATGGGATAACACGACAGGACTCTAGGTCTATCGTGTTGGTCTATAGGCCGGGGTAATGATTAAGAGGGACAGTCGGGGGCATTCGTATTCCATTGTCAGAGGTGAAATTCAGTGATTGATGGAAGACGAACATCTGCGAAAGCATTTGCCAAGGATGTTTTC…	Eukaryota	Chlorophyta	Chlorophyceae	Phaeophilales	Phaeophilaceae	Phaeophila	0	0	0	0	875	482	0	408	4079	0	0	228	0	0	504	0	0	0	0	0	0	0	0	0	0	0	0	0	0	0	0	0	0	0	0	0	0	0	0	0	0	0	0
CCAGCAGCTGCGGTAATTCCAGCTCCAATAGCGTATATTAAAGTTGTTGCAGTTAAAAAGCTCGTAGTTGGATTTGTGGGTGGAGCGAGTGTCCCGACACAATGTGTGGGTGATGCTTGTCTCCGTCCATCTTTGGGCGGAATCCGTGTGGCATTAAGTTGTCGTGCGGGGGATGCCCATCCTTTACTGTGAAAAAATTAGAGTGTTCAAAGCAGGCTTACGCCGTTGAATATATTAGCATGGAATAATAAGATAGGACCTGGGTACTATTTTGTTGGTTTGCGCACCGAGGTAATGATTAATAGGGACAGTTGGGGGTATTCGTATTCCATTGTCAGAGGTGAAATTCTTGGATTTCTGGAAGACGAACGACTGCGAAAGCATTTACCAAGGATGTTT…	Eukaryota	Ochrophyta	Bacillariophyceae	Fragilariales	Fragilariaceae	Serratifera	0	0	0	0	0	0	0	0	0	0	0	0	0	0	0	0	0	0	0	0	0	0	0	0	0	0	0	0	0	0	0	0	0	0	0	0	0	0	0	0	0	0	0
CCAGCAGCTGCGGTAATTCCAGCTCCAATAGCGTATATTAAAGTTGTTGCAGTTAAAAAGCTCGTAGTTGGATTTGTGGGTGGAGCGAGTGTCCCGACACAATGTGTGGGTGATGCTTGTCTCCGTCCATCTTTGGGCGGAATCCGTGTGGCATTAAGTTGTCGTGCGGGGGATGCCCATCCTTTACTGTGAAAAAATTAGAGTGTTCAAAGCAGGCTTACGCCGTTGAATATATTAGCATGGAATAATAAGATAGGACCTGGGTACTATTTTGTTGGTTTGCGCACCGAGGTAATGATTAATAGGGACAGTTGGGGGTATTCGTATTCCATTGTCAGAGGTGAAATTCTTGGATTTCTGGAAGACGAACGACTGCGAAAGCATTTACCAAGGATGTTT…	Eukaryota	Ochrophyta	Bacillariophyceae	Fragilariales	Fragilariaceae	Serratifera	0	0	0	0	0	0	0	0	0	0	0	0	0	0	0	0	0	0	0	0	0	0	0	0	0	0	0	0	0	0	0	0	0	0	0	0	0	0	0	0	0	0	0
CCAGCACCTGCGGTAATTCCAGCTCCAATAGCGTATATTTAAGTTGTTGCAGTTAAAAAGCTCGTAGTTGGATTTCGGGCCGCGTCTTATTTGGTCACCTTTTCAGGTCGCATCACTAAGGCCGGCCTTGCTGTCGATGACGCGTGGGGTGGCTAAACACCATGCCCGCGGACTCGACGACGTTACTTTGAGTAAATTAGAGTGTTCAAAGCAAGCCAAAGCTCTGAATATAATAGCATGGGATAACACGACAGGACTCTAGGTCTATCGTGTTGGTCTATAGGCCGGGGTAATGATTAAGAGGGACAGTCGGGGGCATTCGTATTCCATTGTCAGAGGTGAAATTCAGTGATTGATGGAAGACGAACATCTGCGAAAGCATTTGCCAAGGATGTTTTC…	Eukaryota	Chlorophyta	Chlorophyceae	Phaeophilales	Phaeophilaceae	Phaeophila	0	0	0	0	854	496	0	343	4086	0	0	256	0	0	412	0	0	0	0	0	0	0	0	0	0	0	0	0	0	0	0	0	0	0	0	0	0	0	0	0	0	0	0
CCAGCAGCCGCGGTAATTCCAGCTCCAATAGCGTATATTAAAGTTGTTGCAGTTAAAAAGCTCGTAGTTGGATTTGTGGGTGGAGCGAGTGTCCCGACACAACGTGTGGGTGACGCTTGTCTCCGTCCATCTTTGGGCGGAATCCGTGTGGCATTAAGTTGTCGTGCGGGGGATGCCCATCCTTTACTGTGAAAAAATTAGAGTGTTCAAAGCAGGCTTACGCCGTTGAATATATTAGCATGGAATAATAAGATAGGACCTGGGTACTATTTTGTTGGTTTGCGCACCGAGGTAATGATTAATAGGGACAGTTGGGGGTATTCGTATTCCATTGTCAGAGGTGAAATTCTTGGATTTCTGGAAGACGAACGACTGCGAAAGCATTTACCAAGGATGTTT…	Eukaryota	Ochrophyta	Bacillariophyceae	Fragilariales	Fragilariaceae	Serratifera	0	0	0	0	0	0	0	0	0	0	0	0	0	0	0	0	0	0	0	0	0	0	0	0	0	0	0	0	0	0	0	0	0	0	0	0	115	0	2055	491	276	0	330
CCAGCAGCTGCGGTAATTCCAGCTCCAATAGCGTATATTTTAGTTGTTGCAGTTAAAAAGCTCGTAGTTGTATTTCTGGTGGGAGAATGCGGTCCGACTTATGTGGGTACTTGCACTCTCCTGCCATCTTTGGGTGGAGCCAGTTTGGCATTAAGTTGTCGAGCTGGGGAGACCCATCGTTTACTGTGAAAAAATTAGAGTGTTCAAAGCAGACTTATGTCGTTGAATATATTAGCATGGAATAATTAGATATAACAGAAATATGTCTAGTTGGTTGTGTATTTTTGTAATGATAAATAGGAACAGTTGTGGTTATTCGTATTCACTTGTAAGAGGTGAAATTCTTAGATTAAGGGAAGACGAACTACTGCGAAAGCATTTAACAAGGATGTTTTCATC…	Eukaryota	Ochrophyta	Bacillariophyceae	Chaetocerotales	Chaetocerotaceae	Chaetoceros	0	0	0	0	0	0	0	0	0	0	0	0	0	0	0	0	0	0	0	0	0	0	0	0	0	0	0	0	6303	0	0	0	0	0	0	0	0	0	0	0	0	0	0
CCAGCAGCTGCGGTAATTCCAGCTCCAATAGCGTATGTTAATGTTGTTGCAGTTAAAAAGCTCGTAGTTGGATATCTGGCTAATTGCACGGACGGCCCGCCTTCGGGTTGAGTGCTGGAAGTGCTAGCCTATTTTTCGGTTGGTGTCCTTTCCCTTGATTGGGCGAGGTGCACGATCCGGATCGGTTACTTTGAAGAAAATTGAGTGTTCAAAGCAGGCTTACGCCGTGAAAATTGCAGCATGGAATAACAACATAGGACTGTCGTGTCTAATTTGTTGGTTCTTGGACCGTAGTAATGATTGATACAGACGGTTGGGGGTGCTGCTATTCCGCGGCCAGAGGTGAAATTCTCAGATTCCCGGAAGAGCAACTTATGCGAAAGCATTCACCAAAAACGT…	Eukaryota	Cercozoa	Chlorarachniophyta	Chlorarachniophyta_or	Chlorarachniophyta_fa	Bigelowiella	0	0	0	0	0	0	0	0	0	0	0	0	0	0	140	0	0	0	0	0	0	0	0	0	0	0	0	0	0	0	0	0	0	0	0	0	34	0	0	0	0	0	0
CCAGCAGCTGCGGTAATTCCAGCTCCAATAGCGTATGTTAATGTTGTTGCAGTTAAAAAGCTCGTAGTTGGATATCTGGCTAATTGCACGGACGGCCCGCCTTCGGGTTGAGTGCTGGAAGTGCTAGCCTATTTTTCGGTTGGTGTCCTTTCCCTTGATTGGGCGAGGTGCACGATCCGGATCGGTTACTTTGAAGAAAATTGAGTGTTCAAAGCAGGCTTACGCCGTGAAAATTGCAGCATGGAATAACAACATAGGACTGTCGTGTCTAATTTGTTGGTTCTTGGACCGTAGTAATGATTGATACAGACGGTTGGGGGTGCTGCTATTCCGCGGCCAGAGGTGAAATTCTCAGATTCCCGGAAGAGCAACTTATGCGAAAGCATTCACCAAAAACGT…	Eukaryota	Cercozoa	Chlorarachniophyta	Chlorarachniophyta_or	Chlorarachniophyta_fa	Bigelowiella	0	0	0	0	0	0	0	0	0	0	0	0	0	0	124	0	0	0	0	0	0	0	0	0	0	0	0	0	0	0	0	0	0	0	0	0	37	0	0	0	0	0	0
CCAGCAGCTGCGGTAATTCCAGCTCCAACAGCGTATATTTAAGTTGTTGCAGTTAAAAAGCTCGTAGTTGGATTTCGGGCGGCGCCGGGCCGGTCCGCCGTCAGGCGTGCACTGGCGCCGGCTCGCCTCGCTGCCGGAGACGGGCTCCTGGGCTTGACTGTCCGGGACCCGGAGACGGCGTGGTCACTGTGAGTAAATTAGAGTGTTCAAAGCAGGCCGCACGCTCTGAATACGTTAGCATGGAATGACGCGATAGGACTCTGGCCTATCCCGTCGGTCTGTGGGACCGGAGTAATGATTAAGAGGGACGGTCGGGGGCATTCGTATTTCGATGTCAGAGGTGAAATTCTTGGATTTTCGAAAGACGAACTTTTGCGAAAGCATTTGCCAAGGACGTTT…	Eukaryota	Chlorophyta	Trebouxiophyceae	Chlorellales	Trebouxiophyceae	unknown genus	0	0	0	0	0	0	0	0	0	0	0	0	0	0	0	0	0	0	0	0	0	0	0	0	0	0	0	0	0	0	0	0	0	0	0	0	0	0	0	0	0	0	0
CCAGCAGCTGCGGTAATTCCAGCTCCAATAGCGTATATTTAAGTTGTTGCGGTTAAAACGCTCGTAGTTGGACTTTGGGCCCCGTTTCGCCGGTCCGCCCTCGCGGGCGCGCACCGCACGTCCGGGCGCCTTGTTGGTCGGCCGCCACGGCTGGGCTTGACTGTCTGGCCGCGCGCGTCCGTCCGGGTTACTTTGAGGAAAATAGAGTGTTCAAAGCACGCGGCTGCGCGAATACGCTAGCATGGAATAACACGAGAGGGCTGTGGGCCGCACGTGGTTGGTCTGCGGTGTCCGTAGCAATGATCGAGAGGAGCGGTCGGGGGCATTCGTATTCCACTGTCAGAGGTGAAATTCTTGGATTTGTGGAAGGCGAACATCTGCGAAAGCGATTGCCAAGGA…	Eukaryota	Chlorophyta	Ulvophyceae	Bryopsidales	Ostreobiaceae	Ostreobium	0	0	0	0	0	0	0	0	0	0	0	0	0	0	0	0	0	0	0	0	0	0	0	0	0	0	0	0	0	0	0	0	0	0	6026	0	0	0	0	0	0	0	0
CCAGCAGCCGCGGTAATTCCAGCTCCAATAGCGTATATTAAAGTTGTTGCAGTTAAAAAGCTCGTAGTTGGATTTGTGGGTGGAGCGAGTGTCCCGACACAATGTGTGGGTGACGCTTGTCTCCGTCCATCTTTGGGCGGAATCCGTGTGGCATTAGGTTGTCGTGCGGGGGATGCCCATCCTTTACTGTGAAAAAATTAGAGTGTTCAAAGCAGGCTTACGCCGTTGAATATATTAGCATGGAATAATAAGATAGGACCTGGGTACTATTTTGTTGGTTTGCGCACCGAGGTAATGATTAATAGGGACAGTTGGGGGTATTCGTATTCCATTGTCAGAGGTGAAATTCTTGGATTTCTGGAAGACGAACGACTGCGAAAGCATTTACCAAGGATGTTT…	Eukaryota	Ochrophyta	Bacillariophyceae	Fragilariales	Fragilariaceae	Serratifera	0	0	0	0	0	0	0	0	0	0	0	0	0	0	0	0	0	0	0	0	0	0	0	0	0	0	0	0	0	0	0	0	0	0	0	0	0	420	55	0	0	0	0
CCAGCAGCCGCGGTAATTCCAGCTCCAATAGCGTATATTAAAGTTGTTGCAGTTAAAAAGCTCGTAGTTGGATTTGTGGGTGGAGCGAGTGTCCCGACACAATGTGTGGGTGACGCTTGTCTCCGTCCATCTTTGGGCGGAATCCGTGTGGCATTAGGTTGTCGTGCGGGGGATGCCCATCCTTTACTGTGAAAAAATTAGAGTGTTCAAAGCAGGCTTACGCCGTTGAATATATTAGCATGGAATAATAAGATAGGACCTGGGTACTATTTTGTTGGTTTGCGCACCGAGGTAATGATTAATAGGGACAGTTGGGGGTATTCGTATTCCATTGTCAGAGGTGAAATTCTTGGATTTCTGGAAGACGAACGACTGCGAAAGCATTTACCAAGGATGTTT…	Eukaryota	Ochrophyta	Bacillariophyceae	Fragilariales	Fragilariaceae	Serratifera	0	0	0	0	0	0	0	0	0	0	0	0	0	0	0	0	0	0	0	0	0	0	0	0	0	0	0	0	0	0	0	0	0	0	0	0	0	449	53	0	0	0	0
CCAGCAGCTGCGGTAATTCCAGCTCCAATAGCGTATATTAAAGTTGTTGCAGTTAAAAAGCTCGTAGTTGGATTTGTGGGTGGAGCGAGTGTCCCGACACAATGTGTGGGTGACGCTTGTCTCCGCTCATCTTTGGGCGGAATCCGTGTGGCATTAAGTTGTCGTGCGGGGGATGCCCATCCTTTACTGTGAAAAAATTAGAGTGTTCAAAGCAGGCTTACGCCGTTGAATATATTAGCATGGAATAATAAGATAGGACCTGGGTACTATTTTGTTGGTTTGCGCACCGAGGTAATGATTAATAGGGACAGTTGGGGGTATTCGTATTCCATTGTCAGAGGTGAAATTCTTGGATTTCTGGAAGACGAACGACTGCGAAAGCATTTACCAAGGATGTTT…	Eukaryota	Ochrophyta	Bacillariophyceae	Fragilariales	Fragilariaceae	Serratifera	0	0	0	0	0	0	0	0	0	0	0	0	0	0	0	0	0	0	0	0	0	0	0	0	0	0	0	0	0	1467	0	0	0	3816	0	0	0	0	0	0	0	0	0
CCAGCAGCTGCGGTAATTCCAGCTCTGTAAGCGTATACCAAAGTTGTTGCAGTTAAAACGCTCGTAGTCGAATTTTGACGTTATGCTACTTTAGACCCCTGATGGGTGTTTGGAGGTTATGCTGCGTCTTTGTGGATTTGAGATGCTTGGTGATGCTTAATTGTATTGCTGCATTTTTGCCACTGTTTACTGTGAAAAAATTAGAGTGCTTAAAGCGAGCGATTTGCCATGAATAGATTAGCATGGAATAATAGAATAGGACCTGGTTCTGTTTCTATTGGTTTGTCAGTTTCAGGTAATGATTAAGAGGGACGGTCGGGGGCATTTGTATTCCAGGGTTAGAGGTGAAATTCTTAGATCCTTGGAAGACACACAGCTGCGAAAGCGTCTGCCAAGGAC…	Eukaryota	Rhodophyta	Florideophyceae	Ceramiales	Rhodomelaceae	Herposiphonia	0	0	0	0	0	0	0	0	0	0	0	0	0	0	0	0	0	0	0	0	0	0	0	0	0	0	5194	607	0	0	0	0	0	0	0	0	0	0	0	0	0	0	0
CCAGCACCTGCGGTAATTCCAGCTCTAATAGCGTATATTTAAGTTGTTGCAGTTAAAAAGCTCGTAGTTGGATTTTGGGATGGGGCGACCGGTCCGCCGTTCCGGTGTGCACTGGTGGCCTCTTCCTTTTGGCCGGGGACTGCGTCTGGCCTTGATTGGCTGGGCGTAGGAGTCGGCATGGTTACTTTGAGTAAATTAGAGTGTTCAAAGCAAGCTTGTGCTCTGCATACTTTAGCATGGAATAACATGATAGGACTCTGGTTCTATTTTGTTGGTTTTCGGAACCGGAGTAATGATTAAGAGGGACAGTCGGGGGCATCCGTATTTCATTGTCAGAGGTGAAATTCTTGGATTTATGAAAGACGAACTTCTGCGAAAGCATTTGCCAAGGATGTTTTC…	Eukaryota	Chlorophyta	Palmophyllophyceae	Prasinococcales	Prasinococcaceae	Prasinococcus	0	0	0	0	0	0	0	0	0	0	0	0	0	0	0	0	0	0	0	0	0	0	0	0	0	0	0	0	0	0	0	0	0	0	0	0	0	0	0	0	0	0	0
CCAGCAGCTGCGGTAATTCCAGCTCCAATAGCGTATATTTAAGTTGTTGCGGTTAAAACGCTCGTAGTTGGACTCTGGGCCCCGTTTCGTCGGTCCGCCCTCGCGGGCGCGCACCGCACGTCCGGGCGTCTTTTTGGTCGGTCGCCGCGGCTGGGCTTCACTGTCTGGCCGCGGCCGTCCGTCCGGGTTACTTTGAGGAAAATAGAGTGTTCAAAGCACGCGGCTGCGCGAATACGCTAGCATGGAATAACACGAGAGGGCTGTGGGCCGCACGTGGTTGGTCTGCGGTGTCCGTAGCAATGATCGAGAGGAGCGGTCGGGGGCATTCGTATTCCACTGTCAGAGGTGAAATTCTTGGATTTGTGGAAGGCGAACATCTGCGAAAGCGATTGCCAAGGA…	Eukaryota	Chlorophyta	Ulvophyceae	Bryopsidales	Ostreobiaceae	Ostreobium	0	0	0	0	0	0	0	0	0	0	0	0	0	0	0	0	0	0	0	0	0	0	0	0	0	0	0	0	0	0	0	0	0	0	0	0	0	0	0	0	0	0	0
CCAGCAGCTGCGGTAATTCCAGCTCCAATAGCGTATATTAAAGTTGTTGCAGTTAAAAAGCTCGTAGTTGGATTTGTGGGTGGAGCGAGTGTCCCGACACAATGTGTGGGTGACGCTTGTCTCCGTCCATCTTTGGGCGGAATCTGTGTGGCATTAAGTTGTCGTGCGGGGGATGCCCATCCTTTACTGTGAAAAAATTAGAGTGTTCAAAGCAGGCTTACGCCGTTGAATATATTAGCATGGAATAATAAGATAGGACCTGGGTACTATTTTGTTGGTTTGCGCACCGAGGTAATGATTAATAGGGACAGTTGGGGGTATTCGTATTCCATTGTCAGAGGTGAAATTCTTGGATTTCTGGAAGACGAACGACTGCGAAAGCATTTACCAAGGATGTTT…	Eukaryota	Ochrophyta	Bacillariophyceae	Fragilariales	Fragilariaceae	Serratifera	0	0	0	0	0	0	0	0	0	0	0	0	0	0	0	0	0	0	0	0	0	0	0	0	0	0	0	0	0	0	0	0	0	0	0	0	209	0	0	3643	36	0	773
CCAGCAGCTGCGGTAATTCCAGCTCCAATAGCGTATATTAAAGTTGTTGCAGTTAAAAAGCTCGTAGTTGGATTTGTGGGTGGAGCGAGTGTCCCGACACAATGTGTGGGTGACGCTTGTCTCCGTCCATCTTTGGGCGGAATCTGTGTGGCATTAAGTTGTCGTGCGGGGGATGCCCATCCTTTACTGTGAAAAAATTAGAGTGTTCAAAGCAGGCTTACGCCGTTGAATATATTAGCATGGAATAATAAGATAGGACCTGGGTACTATTTTGTTGGTTTGCGCACCGAGGTAATGATTAATAGGGACAGTTGGGGGTATTCGTATTCCATTGTCAGAGGTGAAATTCTTGGATTTCTGGAAGACGAACGACTGCGAAAGCATTTACCAAGGATGTTT…	Eukaryota	Ochrophyta	Bacillariophyceae	Fragilariales	Fragilariaceae	Serratifera	0	0	0	0	0	0	0	0	0	0	0	0	0	0	0	0	0	0	0	0	0	0	0	0	0	0	0	0	0	0	0	0	0	0	0	0	208	0	0	3371	46	0	835
CCAGCACCTGCGGTAATTCCAGCTCTAATAGCGTATATTTAAGTTGTTGCAGTTAAAAAGCTCGTAGTTGGATTTTGGGATGGGGCGACCGGTCCGCCGTTCCGGTGTGCACTGGTGGCCTCTTCCTTTTGGCCGGGGACTGCGTCTGGCCTTGATTGGCTGGGCGTAGGAGTCGGCATGGTTACTTTGAGTAAATTAGAGTGTTCAAAGCAAGCTTGTGCTCTGCATACTTTAGCATGGAATAACATGATAGGACTCTGGTTCTATTTTGTTGGTTTTCGGAACCGGAGTAATGATTAAGAGGGACAGTCGGGGGCATCCGTATTTCATTGTCAGAGGTGAAATTCTTGGATTTATGAAAGACGAACTTCTGCGAAAGCATTTGCCAAGGATGTTTTC…	Eukaryota	Chlorophyta	Palmophyllophyceae	Prasinococcales	Prasinococcaceae	Prasinococcus	0	0	0	0	0	0	0	0	0	0	0	0	0	0	0	0	0	0	0	0	0	0	0	0	0	0	0	0	0	0	0	0	0	0	0	0	0	0	0	0	0	0	0
CCAGCAGCCGCGGTAATTCCAGCTCCAATAGCGTATATTAAAGTTGTTGCAGTTAAAAAGCTCGTAGTTGGATTTGTGGGTGGAGCGAGTGTCCCGACACAATGTGTGGGTGATGCTTGTCTCCGTCCATCTTTGGGCGGAATCCGTGTGGCATTAAGTTGTCGTGCGGGGGATGCCCATCCTTTACTGTGAAAAAATTAGAGTGTTCAAAGCAGGCTTACGCCGTTGAATATATTAGCATGGAATAATAAGATAGGACCTGGGTACTATTTTGTTGGTTTGCGCACCGAGGTAATGATTAATAGGGACAGTTGGGGGTATTCGTATTCCATTGTCAGAGGTGAAATTCTTGGATTTCTGGAAGACGAACGACTGCGAAAGCATTTACCAAGGATGTTT…	Eukaryota	Ochrophyta	Bacillariophyceae	Fragilariales	Fragilariaceae	Serratifera	0	0	0	0	0	0	0	0	0	0	0	0	0	0	0	0	0	0	0	0	0	0	0	0	0	0	0	0	0	0	0	0	0	0	0	0	0	0	0	0	0	0	0
CCAGCAGCTGCGGTAATTCCAGCTCCAATAGCGTATATTAAACTTGTTGCGGTTAAAAAGCTCGTAGTTGGATTTCTGCTGAGGACGACCGGTCCACCCTCTGGGTGAGCATCTGGCTCGGCCTTGGCATCTTCTTGGGGAACGTAGCTGCACTTGACTGTGCGGCGCGGTACCCAGGACTTTTACTTTGAGGAAATTAGAGTGTTTCAAGCAGGCACACGCCTTGAATATATTAGCATGGAATAATAAGATAGGATCTCGGTTCTATTTTGTTGGTTTCTAGAGCTGAGATAATGATTAATAGGGACAGTCGGGGGCATTCGTATTTAACTGTCAGAGGTGAAATTCTTGGATTTGTTAAAGACGGACTACTGCGAAAGCATTTGCCAAGGATGTTTT…	Eukaryota	Myzozoa	Dinophyceae	Peridiniales	Blastodiniaceae	Blastodinium	0	0	0	0	0	0	0	0	0	0	0	0	0	0	0	0	0	0	0	0	0	0	0	0	0	0	0	0	0	0	0	0	0	0	0	0	0	0	0	0	0	0	0
CCAGCACCCGCGGTAATTCCAGCTCCAATAGCGTATATTTAAGTTGTTGCAGTTAAAAAGCTCGTAGTTGGATTTCGGGCCGCGTCTTATTTGGTCACCTTTTCAGGTCGCATCACTAAGGCCGGCCTTGCTGTCGATGACGCGTGGGGTGGCTAAACACCATGCCCGCGGACTCGACGACGTTACTTTGAGTAAATTAGAGTGTTCAAAGCAAGCCAAAGCTCTGAATATAATAGCATGGGATAACACGACAGGACTCTAGGTCTATCGTGTTGGTCTATAGGCCGGGGTAATGATTAAGAGGGACAGTCGGGGGCATTCGTATTCCATTGTCAGAGGTGAAATTCAGTGATTGATGGAAGACGAACATCTGCGAAAGCATTTGCCAAGGATGTTTTC…	Eukaryota	Chlorophyta	Chlorophyceae	Phaeophilales	Phaeophilaceae	Phaeophila	0	0	0	0	735	374	0	396	3237	0	0	220	0	0	441	0	0	0	0	0	0	0	0	0	0	0	0	0	0	0	0	0	0	0	0	0	0	0	0	0	0	0	0
CCAGCAGCCGCGGTAATTCCAGCTCCAATAGCGTATATTAAAGTTGTTGCAGTTAAAAAGCTCGTAGTTGGATTTGTGGGTGGAGCGAGTGTCCCGACACAATGTGTGGGTGATGCTTGTCTCCGTCCATCTTTGGGCGGAATCCGTGTGGCATTAAGTTGTCGTGCGGGGGATGCCCATCCTTTACTGTGAAAAAATTAGAGTGTTCAAAGCAGGCTTACGCCGTTGAATATATTAGCATGGAATAATAAGATAGGACCTGGGTACTATTTTGTTGGTTTGCGCACCGAGGTAATGATTAATAGGGACAGTTGGGGGTATTCGTATTCCATTGTCAGAGGTGAAATTCTTGGATTTCTGGAAGACGAACGACTGCGAAAGCATTTACCAAGGATGTTT…	Eukaryota	Ochrophyta	Bacillariophyceae	Fragilariales	Fragilariaceae	Serratifera	0	0	0	0	0	0	0	0	0	0	0	0	0	0	0	0	0	0	0	0	0	0	0	0	0	0	0	0	0	0	0	0	0	0	0	0	0	0	0	0	0	0	0
CCAGCAGCTGCGGTAATTCCAGCTCCAATAGCGTATATTAAAGTTGTTGCAGTTAAAAAGCTCGTAGTTGGATTTGTGGGTGGAGCGAGTGTCCCGACACAATGTGTGGGTGACGCTTGTCTCCGTCCATCTTTGGGCGGAATCCGTGTGGCATTAAGTTGTCGTGCGGGGGATGCCCATCCTTTACTGTGAAAAAATTAGAGTGTTCAAAGCAGGCTTACGCCGTTGAATATATTAGCATGGAATAATAAGATAGGACCTGGGTACTATTTTGTTGGTTTGCGCACCGAGGTAATGATTAATAGGGACAGTTGGGGGTATTCGTATTCCATTGTCAGAGGTGAAATTCTTGGATTTCTGGAAGACGGACGACTGCGAAAGCATTTACCAAGGATGTTT…	Eukaryota	Ochrophyta	Bacillariophyceae	Fragilariales	Fragilariaceae	Serratifera	457	0	0	0	0	0	0	0	0	0	0	0	0	0	0	0	0	0	0	0	0	0	0	0	0	0	0	0	0	0	0	0	0	0	0	0	2035	62	106	0	0	0	0
CCAGCACCCGCGGTAATTCCAGCTCCAATAGCGTATATTTAAGTTGTTGCAGTTAAAAAGCTCGTAGTTGGATTTCGGGCCGCGTCTTATTTGGTCACCTTTTCAGGTCGCATCACTAAGGCCGGCCTTGCTGTCGATGACGCGTGGGGTGGCTAAACACCATGCCCGCGGACTCGACGACGTTACTTTGAGTAAATTAGAGTGTTCAAAGCAAGCCAAAGCTCTGAATATAATAGCATGGGATAACACGACAGGACTCTAGGTCTATCGTGTTGGTCTATAGGCCGGGGTAATGATTAAGAGGGACAGTCGGGGGCATTCGTATTCCATTGTCAGAGGTGAAATTCAGTGATTGATGGAAGACGAACATCTGCGAAAGCATTTGCCAAGGATGTTTTC…	Eukaryota	Chlorophyta	Chlorophyceae	Phaeophilales	Phaeophilaceae	Phaeophila	0	0	0	0	759	384	0	357	3084	0	0	217	0	0	479	0	0	0	0	0	0	0	0	0	0	0	0	0	0	0	0	0	0	0	0	0	0	0	0	0	0	0	0
CCAGCAGCTGCGGTAATTCCAGCTCCAATAGCGTATATTAAAGTTGTTGCAGTTAAAAAGCTCGTAGTTGGATTTGTGGGTGGAGCGAGTGTCCCGACACAATGTGTGGGTGACGCTTGTCTCCGTCCATCTTTGGGCGGAATCCGTGTGGCATTAAGTTGTCGTGCGGGGGATGCCCATCCTTTACTGTGAAAAAATTAGAGTGTTCAAAGCAGGCTTACGCCGTTGAATATATTAGCATGGAATAATAAGATAGGACCTGGGTACTATTTTGTTGGTTTGCGCACCGAGGTAATGATTAATAGGGACAGTTGGGGGTATTCGTATTCCATTGTCAGAGGTGAAATTCTTGGATTTCTGGAAGACGGACGACTGCGAAAGCATTTACCAAGGATGTTT…	Eukaryota	Ochrophyta	Bacillariophyceae	Fragilariales	Fragilariaceae	Serratifera	427	0	0	0	0	0	0	0	0	0	0	0	0	0	0	0	0	0	0	0	0	0	0	0	0	0	0	0	0	0	0	0	0	0	0	0	2075	59	101	0	0	0	0
CCAGCAGCTGCGGTAATTCCAGCTCTAATAGCGTATATTTAAGTTGTTGCAGTTAAAAAGCTCGTAGTTGGATTTTGGGATGGGGCGACCGGTCCGCCGTTCCGGTGTGCACTGGTGGCCTCTTCCTTTTGGCCGGGGACTGCGTCTGGCCTTGATTGGCTGGGCGTAGGAGTCGGCATGGTTACTTTGAGTAAATTAGAGTGTTCAAAGCAAGCTTGTGCTCTGCATACTTTAGCATGGAATAACATGATAGGACTCTGGTTCTATTTTGTTGGTTTTCGGAACCGGAGTAATGATTAAGAGGGACAGTCGGGGGCATCCGTATTTCATTGTCAGAGGTGAAATTCTTGGATTTATGAAAGACGAACTTCTGCGAAAGCATTTGCCAAGGATGTTTTC…	Eukaryota	Chlorophyta	Palmophyllophyceae	Prasinococcales	Prasinococcaceae	Prasinococcus	0	0	0	0	0	0	0	0	0	0	0	0	0	0	0	0	0	0	0	0	0	0	0	0	0	0	0	0	0	0	0	0	0	0	0	0	0	0	0	0	0	0	0
CCAGCAGCTGCGGTAATTCCAGCTCCAATAGCGTATGTTTAAGTTGTTGCGGTTAAAAAGCTCGTAGTTGGATTTCGGGTGGGCGCCGCCGGTCTCCCTTTCGGTAGTACTGGTGTGCGCGCACCTTGCTGCCGGAAACGCGCGCTCGGATTTTAACTGATTTGAGCCGCGGGTTCGGCGATGTTACTTTGAGTAAATTAGAGTGTTCAAAGCAAGCCAACGCTCTGAATATGATAGCATGGGATAACACGACAGGACTCTGGCCTATTTGTGTTGGTCTGTAGGACCGGAGTAATGATTAAGAGGGACAGTCGGGGGCATTCGTATTCCATTGTCAGAGGTGAAATTCATAGATTTATGTAAGACGAACATCTGCGAAAGCATTTGCCAAGGATGTTT…	Eukaryota	Chlorophyta	Ulvophyceae	Ulvales	Ulvellaceae	Pseudendoclonium	0	0	0	0	0	0	0	0	0	0	0	0	0	0	0	0	0	0	0	0	0	0	0	0	5139	0	0	0	0	0	0	0	0	0	0	0	0	0	0	0	0	0	0
CCAGCAGCTGCGGTAATTCCAGCTCCAATAGCGTATATTAAAGTTGTTGCAGTTAAAAAGCTCGTAGTTGGATTTGTGGGTGGAGCGAGTTCCCGACACAATGTGTGGGTGACGCTTGTCTCCGTCCATCTTTGGGCGGAATCCGTGTGGCATTAAGTTGTCGTGCGGGGGATGCCCATCCTTTACTGTGAAAAAATTAGAGTGTTCAAAGCAGGCTTACGCCGTTGAATATATTAGCATGGAATAATAAGATAGGACCTGGGTACTATTTTGTTGGTTTGCGCACCGAGGTAATGATTAATAGGGACAGTTGGGGGTATTCGTATTCCATTGTCAGAGGTGAAATTCTTGGATTTCTGGAAGACGAACGACTGCGAAAGCATTTACCAAGGATGTTTT…	Eukaryota	Ochrophyta	Bacillariophyceae	Fragilariales	Fragilariaceae	Serratifera	0	0	0	0	0	0	0	0	0	0	0	0	0	0	0	0	0	0	0	0	0	0	0	0	0	0	0	0	0	0	0	0	0	0	0	0	0	0	0	0	0	0	0
CCAGCAGCTGCGGTAATTCCAGCTCCAATAGCGTATATTAAAGTTGTTGCAGTTAAAAAGCTCGTAGTTGGATTTGTGGGTGGAGCGAGTGTCCCGACACAATGTGTGGGTGACGCTTGTCTCCGTTCATCTTTGGGCGGAATCCGTGTGGCATTAAGTTGTCGTGCGGGGGATGCCCACCCTTTACTGTGAAAAAATTAGAGTGTTCAAAGCAGGCTTACGCCGTTGAATATATTAGCATGGAATAATAAGATAGGACCTGGGTACTATTTTGTTGGTTTGCGCACCGAGGTAATGATTAATAGGGACAGTTGGGGGTATTCGTATTCCATTGTCAGAGGTGAAATTCTTGGATTTCTGGAAGACGAACGACTGCGAAAGCATTTACCAAGGATGTTT…	Eukaryota	Ochrophyta	Bacillariophyceae	Fragilariales	Fragilariaceae	Serratifera	0	0	0	0	0	0	0	0	0	0	0	0	0	0	0	0	0	0	0	0	0	0	0	0	0	0	0	0	0	0	2495	0	0	0	2606	0	0	0	0	0	0	0	0
CCAGCACCTGCGGTAATTCCAGCTCCAATAGCGTATCTTAAAGTTGCTGCAGTTAAAAAGCTCGTAGTTGGATCTCGGGATCGAGCTGACGGTCCGCCGCGAGGCGAGCTACCGTCTGTCCCAGCCCCTGCCTCTCGGCGCCCCCTCGATGCTCTTAACTGAGTGTCCCGCGGGGTCCGAAGCGTTTACTTTGAAAAAATTAGAGTGTTCAAAGCAGGCCCGGTCGCCTGAATACCGCAGCTAGGAATAATGGAATAGGACTCCGGTTCTATTTTGTGGGTTTTCTCTGAACTGGGGCCATGATTAAGAGGGACGGCCGGGGGCATTCGTATTGTGCCGCTAGAGGTGAAATTCTTGGACCGGCGCAAGACGGACGAAAGCGAAAGCATTTGCCAAGAA…	Eukaryota	Chordata	Actinopterygii	Cyprinodontiformes	Nothobranchiidae	Nothobranchius	0	0	0	0	0	0	0	0	0	0	0	0	0	0	0	0	0	0	0	0	0	0	0	0	0	0	0	0	0	0	0	0	0	0	0	0	0	0	0	0	0	0	0
CCAGCAGCTGCGGTAATTCCAGCTCCAATAGCGTATATTAAAGTTGTTGCAGTTAAAAAGCTCGTAGTTGGATTTGTGGGTGGAGCGAGTGTCCCGACACTCTGTGTGGGTGATGCTTGTCTCCGTCCATCTTTGGGCGGAATCCGTGTGGCATTAGGTTGTCGTGCGGGGGATGCCCATCTTTTACTGTGAAAAAATTAGAGTGTTCAAAGCAGGCTTACGCCGTTGAATATATTAGCATGGAATAATGAGATAGGACCTGGGTACTATTTTGTTGGTTTGCGCACCGAGGTAATGATTAATAGGGACAGTTGGGGGTATTCGTATTCCATTGTCAGAGGTGAAATTCTTGGATTTCTGGAAGACGAACGACTGCGAAAGCATTTACCAAGGATGTTT…	Eukaryota	Ochrophyta	Bacillariophyceae	Fragilariales	Fragilariaceae	Serratifera	0	0	0	0	0	0	0	0	0	0	0	0	0	0	0	0	0	0	0	0	3393	250	0	0	0	0	0	0	0	0	0	0	0	0	0	0	0	74	0	0	0	0	0
CCAGCACCCGCGGTAATTCCAGCTCTAATAGCGTATATTTAAGTTGTTGCAGTTAAAAAGCTCGTAGTTGGATTTTGGGATGGGGCGACCGGTCCGCCGTTCCGGTGTGCACTGGTGGCCTCTTCCTTTTGGCCGGGGACTGCGTCTGGCCTTGATTGGCTGGGCGTAGGAGTCGGCATGGTTACTTTGAGTAAATTAGAGTGTTCAAAGCAAGCTTGTGCTCTGCATACTTTAGCATGGAATAACATGATAGGACTCTGGTTCTATTTTGTTGGTTTTCGGAACCGGAGTAATGATTAAGAGGGACAGTCGGGGGCATCCGTATTTCATTGTCAGAGGTGAAATTCTTGGATTTATGAAAGACGAACTTCTGCGAAAGCATTTGCCAAGGATGTTTTC…	Eukaryota	Chlorophyta	Palmophyllophyceae	Prasinococcales	Prasinococcaceae	Prasinococcus	0	0	0	0	0	0	0	0	0	0	0	0	0	0	0	0	0	0	0	0	0	0	0	0	0	0	0	0	0	0	0	0	0	0	0	0	0	0	0	0	0	0	0
CCAGCAGCTGCGGTAATTCCAGCTCCAATAGCGTATATTAAAGTTGTTGCAGTTAAAAAGCTCGTAGTTGGATTTGTGGGTGGAGCGAGTTCCCGACACAATGTGTGGGTGACGCTTGTCTCCGTCCATCTTTGGGCGGAATCCGTGTGGCATTAAGTTGTCGTGCGGGGGATGCCCATCCTTTACTGTGAAAAAATTAGAGTGTTCAAAGCAGGCTTACGCCGTTGAATATATTAGCATGGAATAATAAGATAGGACCTGGGTACTATTTTGTTGGTTTGCGCACCGAGGTAATGATTAATAGGGACAGTTGGGGGTATTCGTATTCCATTGTCAGAGGTGAAATTCTTGGATTTCTGGAAGACGAACGACTGCGAAAGCATTTACCAAGGATGTTTT…	Eukaryota	Ochrophyta	Bacillariophyceae	Fragilariales	Fragilariaceae	Serratifera	0	0	0	0	0	0	0	0	0	0	0	0	0	0	0	0	0	0	0	0	0	0	0	0	0	0	0	0	0	0	0	0	0	0	0	0	0	0	0	0	0	0	0
CCAGCACCTGCGGTAATTCCAGCTCCAATAGCGTATATTAAAGTTGTTGCAGTTAAAAAGCTCGTAGTTGGATTTGTGGGTGGAGCGACGGTCCCGACGCTCAGCGTGGGTGATTGTTGCCTCCGTCCATCTTTGGGTGGAATCCGTGTGGCATTAAGTTGTCGTGCGGGGGATGCCCATCTTTTACTGTGAAAAAATTAGAGTGTTCAAAGCAGGCTTACGCCGTTGAATATATTAGCATGGAATAATGAGATAGGACCTGGGTACTATTTTGTTGGTTTGCGCACCGAGGTAATGATTAATAGGGACAGTTGGGGGTATTCGTATTCCATTGTCAGAGGTGAAATTCTTGGATTTCTGGAAGACGAACGACTGCGAAAGCATTTACCAAGGATGTTT…	Eukaryota	Ochrophyta	Bacillariophyceae	Fragilariales	Fragilariaceae	Serratifera	0	0	0	0	0	0	0	0	0	0	0	0	0	0	0	0	0	0	0	0	0	0	0	0	0	0	0	0	0	0	0	0	0	0	0	0	0	0	0	0	0	0	0
CCAGCAGCCGCGGTAATTCCAGCTCCAATAGCGTATATTAAAGTTGTTGCAGTTAAAAAGCTCGTAGTTGGATTTGTGGGTGGAGCGAGTTCCCGACACAATGTGTGGGTGACGCTTGTCTCCGTCCATCTTTGGGCGGAATCCGTGTGGCATTAAGTTGTCGTGCGGGGGATGCCCATCCTTTACTGTGAAAAAATTAGAGTGTTCAAAGCAGGCTTACGCCGTTGAATATATTAGCATGGAATAATAAGATAGGACCTGGGTACTATTTTGTTGGTTTGCGCACCGAGGTAATGATTAATAGGGACAGTTGGGGGTATTCGTATTCCATTGTCAGAGGTGAAATTCTTGGATTTCTGGAAGACGAACGACTGCGAAAGCATTTACCAAGGATGTTTT…	Eukaryota	Ochrophyta	Bacillariophyceae	Fragilariales	Fragilariaceae	Serratifera	0	0	0	0	0	0	0	0	0	0	0	0	0	0	0	0	0	0	0	0	0	0	0	0	0	0	0	0	0	0	0	0	0	0	0	0	0	0	0	0	0	0	0
CCAGCACCCGCGGTAATTCCAGCTCCAATAGCGTATCTTAAAGTTGCTGCAGTTAAAAAGCTCGTAGTTGGATCTCGGGATCGAGCTGACGGTCCGCCGCGAGGCGAGCTACCGTCTGTCCCAGCCCCTGCCTCTCGGCGCCCCCTCGATGCTCTTAACTGAGTGTCCCGCGGGGTCCGAAGCGTTTACTTTGAAAAAATTAGAGTGTTCAAAGCAGGCCCGGTCGCCTGAATACCGCAGCTAGGAATAATGGAATAGGACTCCGGTTCTATTTTGTGGGTTTTCTCTGAACTGGGGCCATGATTAAGAGGGACGGCCGGGGGCATTCGTATTGTGCCGCTAGAGGTGAAATTCTTGGACCGGCGCAAGACGGACGAAAGCGAAAGCATTTGCCAAGAA…	Eukaryota	Chordata	Actinopterygii	Cyprinodontiformes	Nothobranchiidae	Nothobranchius	0	0	0	0	0	0	0	0	0	0	0	0	0	0	0	0	0	0	0	0	0	0	0	0	0	0	0	0	0	0	0	0	0	0	0	0	0	0	0	0	0	0	0
CCAGCACCCGCGGTAATTCCAGCTCTAATAGCGTATATTTAAGTTGTTGCAGTTAAAAAGCTCGTAGTTGGATTTTGGGATGGGGCGACCGGTCCGCCGTTCCGGTGTGCACTGGTGGCCTCTTCCTTTTGGCCGGGGACTGCGTCTGGCCTTGATTGGCTGGGCGTAGGAGTCGGCATGGTTACTTTGAGTAAATTAGAGTGTTCAAAGCAAGCTTGTGCTCTGCATACTTTAGCATGGAATAACATGATAGGACTCTGGTTCTATTTTGTTGGTTTTCGGAACCGGAGTAATGATTAAGAGGGACAGTCGGGGGCATCCGTATTTCATTGTCAGAGGTGAAATTCTTGGATTTATGAAAGACGAACTTCTGCGAAAGCATTTGCCAAGGATGTTTTC…	Eukaryota	Chlorophyta	Palmophyllophyceae	Prasinococcales	Prasinococcaceae	Prasinococcus	0	0	0	0	0	0	0	0	0	0	0	0	0	0	0	0	0	0	0	0	0	0	0	0	0	0	0	0	0	0	0	0	0	0	0	0	0	0	0	0	0	0	0
CCAGCAGCCGCGGTAATTCCAGCTCCAATAGCGTATATTAAAGTTGTTGCAGTTAAAAAGCTCGTAGTTGGATTTGTGGGTGGAGCGAGTTCCCGACACAATGTGTGGGTGACGCTTGTCTCCGTCCATCTTTGGGCGGAATCCGTGTGGCATTAAGTTGTCGTGCGGGGGATGCCCATCCTTTACTGTGAAAAAATTAGAGTGTTCAAAGCAGGCTTACGCCGTTGAATATATTAGCATGGAATAATAAGATAGGACCTGGGTACTATTTTGTTGGTTTGCGCACCGAGGTAATGATTAATAGGGACAGTTGGGGGTATTCGTATTCCATTGTCAGAGGTGAAATTCTTGGATTTCTGGAAGACGAACGACTGCGAAAGCATTTACCAAGGATGTTTT…	Eukaryota	Ochrophyta	Bacillariophyceae	Fragilariales	Fragilariaceae	Serratifera	0	0	0	0	0	0	0	0	0	0	0	0	0	0	0	0	0	0	0	0	0	0	0	0	0	0	0	0	0	0	0	0	0	0	0	0	0	0	0	0	0	0	0
CCAGCACCTGCGGTAATTCCAGCTCCAATAGCGTATCTTAAAGTTGCTGCAGTTAAAAAGCTCGTAGTTGGATCTCGGGATCGAGCTGACGGTCCGCCGCGAGGCGAGCTACCGTCTGTCCCAGCCCCTGCCTCTCGGCGCCCCCTCGATGCTCTTAACTGAGTGTCCCGCGGGGTCCGAAGCGTTTACTTTGAAAAAATTAGAGTGTTCAAAGCAGGCCCGGTCGCCTGAATACCGCAGCTAGGAATAATGGAATAGGACTCCGGTTCTATTTTGTGGGTTTTCTCTGAACTGGGGCCATGATTAAGAGGGACGGCCGGGGGCATTCGTATTGTGCCGCTAGAGGTGAAATTCTTGGACCGGCGCAAGACGGACGAAAGCGAAAGCATTTGCCAAGAA…	Eukaryota	Chordata	Actinopterygii	Cyprinodontiformes	Nothobranchiidae	Nothobranchius	0	0	0	0	0	0	0	0	0	0	0	0	0	0	0	0	0	0	0	0	0	0	0	0	0	0	0	0	0	0	0	0	0	0	0	0	0	0	0	0	0	0	0
CCAGCAGCTGCGGTAATTCCAGCTCTGCGAGTTTGCTCCCATATTGTTGCAGTTAAAACGCTCGTAGTCAGAATTGCCTGTCAAAGGCTTGCGAACTTCTGTTCGTTCACTGTGAACAAATCAGGACGCTTAGCGTACGGTTTTCGGGAATGACTCAGCGCAGTATGATATCTTTACTTCTAGTAAAATCAATGAGAGCCACCGGGGGTAGATCTATTTCATGGCGAACGGTGGAATGTTTTGACCCATGAGAGAGAAACGAAGGCGAAAGCATCTACCTAGAGGGTTTCTGTCGATCAAGAACGAAAGT	Eukaryota	Parabasalia	unknown class	Tritrichomonadida	Tritrichomonadidae	Tritrichomonas	0	0	0	0	0	0	0	0	0	0	0	0	0	0	0	0	0	0	0	0	0	0	0	0	0	0	0	0	0	0	0	0	0	0	0	0	0	0	0	0	0	0	0
CCAGCAGCTGCGGTAATTCCAGCTCCAATAGCGTATATTTAAGTTGTTGCGGTTAAAACGCTCGTAGTTGGACTCTGGGCCCCGTTTCGTCGGTCCGCCCTCGCGGGCGCGCACCGCACGTCCGGGCGCCTTTTTGGTCGGTCGCCGCGGCTGGGCTTGACTGTCTGGCCGCGGCCGTCCGTCCGGGTTACTTTGAGGAAAATAGAGTGTTCAAAGCACGCGGCTGCGCGAATACGCTAGCATGGAATAACACGAGAGGGCTGTGGGCCGCACGTGGTTGGTCTGCGGTGTCCGTAGCAATGATCGAGAGGAGCGGTCGGGGGCATTCGTATTCCACTGTCAGAGGTGAAATTCTTGGATCTGTGGAAGGCGAACATCTGCGAAAGCGATTGCCAAGGA…	Eukaryota	Chlorophyta	Ulvophyceae	Bryopsidales	Ostreobiaceae	Ostreobium	0	0	0	0	0	0	0	0	0	0	0	0	0	0	0	0	0	0	0	0	0	0	0	0	0	0	0	0	0	0	0	0	0	0	0	0	0	0	0	0	0	0	0
CCAGCAGCTGCGGTAATTCCAGCTCTAATAGCGTATATTTAAGTTGTTGCAGTTAAAAAGCTCGTAGTTGGATTTTGGGATGGGGCGACCGGTCCGCCGTTCCGGTGTGCACTGGTGGCCTCTTCCTTTTGGCCGGGGACTGCGTCTGGCCTTGATTGGCTGGGCGTAGGAGTCGGCATGGTTACTTTGAGTAAATTAGAGTGTTCAAAGCAAGCTTGTGCTCTGCATACTTTAGCATGGAATAACATGATAGGACTCTGGTTCTATTTTGTTGGTTTTCGGAACCGGAGTAATGATTAAGAGGGACAGTCGGGGGCATCCGTATTTCATTGTCAGAGGTGAAATTCTTGGATTTATGAAAGACGAACTTCTGCGAAAGCATTTGCCAAGGATGTTTTC…	Eukaryota	Chlorophyta	Palmophyllophyceae	Prasinococcales	Prasinococcaceae	Prasinococcus	0	0	0	0	0	0	0	0	0	0	0	0	0	0	0	0	0	0	0	0	0	0	0	0	0	0	0	0	0	0	0	0	0	0	0	0	0	0	0	0	0	0	0
CCAGCAGCCGCGGTAATTCCAGCTCCAATAGCGTATGTTAATGTTGTTGCAGTTAAAAAGCTCGTAGTTGGATATCTGGCTAATTGCACGGACGGCCCGCCTTCGGGTTGAGTGCTGGAAGTGCTAGCCTATTTTTCGGTTGGTGTCCTTTCCCTTGATTGGGCGAGGTGCACGATCCGGATCGGTTACTTTGAAGAAAATTGAGTGTTCAAAGCAGGCTTACGCCGTGAAAATTGCAGCATGGAATAACAACATAGGACTGTCGTGTCTAATTTGTTGGTTCTTGGACCGTAGTAATGATTGATACAGACGGTTGGGGGTGCTGCTATTCCGCGGCCAGAGGTGAAATTCTCAGATTCCCGGAAGAGCAACTTATGCGAAAGCATTCACCAAAAACGT…	Eukaryota	Cercozoa	Chlorarachniophyta	Chlorarachniophyta_or	Chlorarachniophyta_fa	Bigelowiella	0	0	0	0	50	0	0	0	0	0	0	0	0	0	117	0	0	0	0	0	0	0	0	0	0	0	0	0	0	0	0	0	0	0	0	0	42	0	0	0	0	0	0
CCAGCACCTGCGGTAATTCCAGCTCCAATAGCGTATATTAAAGTTGTTGCAGTTAAAAAGCTCGTAGTTGGATTTGTGGGTGGAGCGACGGTCCCGACGCTCAGCGTGGGTGATTGTTGCCTCCGTCCATCTTTGGGTGGAATCCGTGTGGCATTAAGTTGTCGTGCGGGGGATGCCCATCTTTTACTGTGAAAAAATTAGAGTGTTCAAAGCAGGCTTACGCCGTTGAATATATTAGCATGGAATAATGAGATAGGACCTGGGTACTATTTTGTTGGTTTGCGCACCGAGGTAATGATTAATAGGGACAGTTGGGGGTATTCGTATTCCATTGTCAGAGGTGAAATTCTTGGATTTCTGGAAGACGAACGACTGCGAAAGCATTTACCAAGGATGTTT…	Eukaryota	Ochrophyta	Bacillariophyceae	Fragilariales	Fragilariaceae	Serratifera	0	0	0	0	0	0	0	0	0	0	0	0	0	0	0	0	0	0	0	0	0	0	0	0	0	0	0	0	0	0	0	0	0	0	0	0	0	0	0	0	0	0	0
CCAGCAGCTGCGGTAATTCCAGCTCCAATAGCGTATATTTAAGTTGTTGCAGTTAAAAAGCTCGTAGTTGGATTTCGGGCCGCGTCTTATTTGGTCACCTTTTCAGGTCGCATCACTAAGGCCGGCCTTGCTGTCGATGACGCGTGGGGTGGCTAAACACCATGCCCGCGGACTCGACGACGTTACTTTGAGTAAATTAGAGTGTTCAAAGCAAGCCAAAGCTCTGAATATAATAGCATGGGATAACACGACAGGACTCTAGGTCTATCGTGTTGGTCTATAGGCCGGGGTAATGATTAAGAGGGACAGTCGGGGGCATTCGTATTCCATTGTCAGAGGTGAAATTCAGTGATTGATGGAAGACGAACATCTGCGAAAGCATTTGCCAAGGATGTTTTC…	Eukaryota	Chlorophyta	Chlorophyceae	Phaeophilales	Phaeophilaceae	Phaeophila	0	0	0	0	612	309	0	405	2788	0	0	233	0	0	378	0	0	0	0	0	0	0	0	0	0	0	0	0	0	0	0	0	0	0	0	0	0	0	0	0	0	0	0
CCAGCAGCTGCGGTAATTCCAGCTCCAATAGCGTATATTAAAGTTGTTGCAGTTAAAAAGCTCGTAGTTGGATTTGTGGGTGGAGCTAGTGTCCCGACGCTTAGCGTGGGTGATGTTGGTCTCCGTCCATCTTTGGGTGGAATCCGTGTGGCATTAAGTTGTCGTGCGGGGGATGCCCATCTTTTACTGTGAAAAAATTAGAGTGTTCAAAGCAGGCTTACGCCGTTGAATATATTAGCATGGAATAATGAGATAGGACCTGGGTACTATTTTGTTGGTTTGCGCACCGAGGTAATGATTAATAGGGACAGTTGGGGGTATTCGTATTCCATTGTCAGAGGTGAAATTCTTGGATTTTTGGAAGACGAACGACTGCGAAAGCATTTACCAAGGATGTTT…	Eukaryota	Ochrophyta	Bacillariophyceae	Fragilariales	Fragilariaceae	Serratifera	1212	814	0	1289	0	452	0	0	0	127	0	0	179	0	412	0	93	142	0	0	0	0	0	0	0	0	0	0	0	0	0	0	0	0	0	0	0	0	0	0	0	0	0
CCAGCAGCCGCGGTAATTCCAGCTCCAATAGCGTATGTTAATGTTGTTGCAGTTAAAAAGCTCGTAGTTGGATATCTGGCTAATTGCACGGACGGCCCGCCTTCGGGTTGAGTGCTGGAAGTGCTAGCCTATTTTTCGGTTGGTGTCCTTTCCCTTGATTGGGCGAGGTGCACGATCCGGATCGGTTACTTTGAAGAAAATTGAGTGTTCAAAGCAGGCTTACGCCGTGAAAATTGCAGCATGGAATAACAACATAGGACTGTCGTGTCTAATTTGTTGGTTCTTGGACCGTAGTAATGATTGATACAGACGGTTGGGGGTGCTGCTATTCCGCGGCCAGAGGTGAAATTCTCAGATTCCCGGAAGAGCAACTTATGCGAAAGCATTCACCAAAAACGT…	Eukaryota	Cercozoa	Chlorarachniophyta	Chlorarachniophyta_or	Chlorarachniophyta_fa	Bigelowiella	0	0	0	0	0	0	0	0	0	0	0	0	0	0	116	0	0	0	0	0	0	0	0	0	0	0	0	0	0	0	0	0	0	0	0	0	30	0	0	0	0	0	0
CCAGCACCCGCGGTAATTCCAGCTCCAATAGCGTATCTTAAAGTTGCTGCAGTTAAAAAGCTCGTAGTTGGATCTCGGGATCGAGCTGACGGTCCGCCGCGAGGCGAGCTACCGTCTGTCCCAGCCCCTGCCTCTCGGCGCCCCCTCGATGCTCTTAACTGAGTGTCCCGCGGGGTCCGAAGCGTTTACTTTGAAAAAATTAGAGTGTTCAAAGCAGGCCCGGTCGCCTGAATACCGCAGCTAGGAATAATGGAATAGGACTCCGGTTCTATTTTGTGGGTTTTCTCTGAACTGGGGCCATGATTAAGAGGGACGGCCGGGGGCATTCGTATTGTGCCGCTAGAGGTGAAATTCTTGGACCGGCGCAAGACGGACGAAAGCGAAAGCATTTGCCAAGAA…	Eukaryota	Chordata	Actinopterygii	Cyprinodontiformes	Nothobranchiidae	Nothobranchius	0	0	0	0	0	0	0	0	0	0	0	0	0	0	0	0	0	0	0	0	0	0	0	0	0	0	0	0	0	0	0	0	0	0	0	0	0	0	0	0	0	0	0
CCAGCAGCCGCGGTAATTCCAGCTCCAATAGCGTATATTAAAGTTGTTGCAGTTAAAAAGCTCGTAGTTGGATTTGTGGGTGGAGCGAGTGTCCCGACACAATGTGTGGGTGACGCTTGTCTCCGTCCATCTTTGGGCGGAATCTGTGTGGCATTAAGTTGTCGTGCGGGGGATGCCCATCCTTTACTGTGAAAAAATTAGAGTGTTCAAAGCAGGCTTACGCCGTTGAATATATTAGCATGGAATAATAAGATAGGACCTGGGTACTATTTTGTTGGTTTGCGCACCGAGGTAATGATTAATAGGGACAGTTGGGGGTATTCGTATTCCATTGTCAGAGGTGAAATTCTTGGATTTCTGGAAGACGAACGACTGCGAAAGCATTTACCAAGGATGTTT…	Eukaryota	Ochrophyta	Bacillariophyceae	Fragilariales	Fragilariaceae	Serratifera	0	0	0	0	0	0	0	0	0	0	0	0	0	0	0	0	0	0	0	0	0	0	0	0	0	0	0	0	0	0	0	0	0	0	0	0	162	23	0	2843	47	0	679
CCAGCAGCTGCGGTAATTCCAGCTCCAATAGCGTATATTAAAGTTGTTGCAGTTAAAAAGCTCGTAGTTGGATTTGTGGGTGGAGCGAGTGTCCCGACACAATGTGTGGGTGACGCTTGTCTCCGTTCATCTTTGGGCGGAATCCGTGTGGCATTAAGTTGTCGTGCGGGGGATGCCCATCCTTTACTGTGAAAAAATTAGAGTGTTCAAAGCAGGCTTACGCCGTTGAATATATTAGCATGGAATAATAAGATAGGACCTGGGTACTATTTTGTTGGTTTGCGCACCGAGGTAATGATTAATAGGGACAGTTGGGGGTATTCGTATTCCATTGTCAGAGGTGAAATTCTTGGATTTCTGGAAGACGAACGACTGCGAAAGCATTTACCAAGGATGTTT…	Eukaryota	Ochrophyta	Bacillariophyceae	Fragilariales	Fragilariaceae	Serratifera	0	0	0	0	0	0	0	0	0	0	0	0	0	0	0	0	0	0	0	0	0	0	0	0	0	0	0	0	0	0	0	0	0	0	0	0	0	0	0	0	0	0	0
CCAGCACCCGCGGTAATTCCAGCTCCAATAGCGTATATTAAAGTTGTTGCAGTTAAAAAGCTCGTAGTTGGATTTGTGGGTGGAGCGACGGTCCCGACGCTCAGCGTGGGTGATTGTTGCCTCCGTCCATCTTTGGGTGGAATCCGTGTGGCATTAAGTTGTCGTGCGGGGGATGCCCATCTTTTACTGTGAAAAAATTAGAGTGTTCAAAGCAGGCTTACGCCGTTGAATATATTAGCATGGAATAATGAGATAGGACCTGGGTACTATTTTGTTGGTTTGCGCACCGAGGTAATGATTAATAGGGACAGTTGGGGGTATTCGTATTCCATTGTCAGAGGTGAAATTCTTGGATTTCTGGAAGACGAACGACTGCGAAAGCATTTACCAAGGATGTTT…	Eukaryota	Ochrophyta	Bacillariophyceae	Fragilariales	Fragilariaceae	Serratifera	0	0	0	0	0	0	0	0	0	0	0	0	0	0	0	0	0	0	0	0	0	0	0	0	0	0	0	0	0	0	0	0	0	0	0	0	0	0	0	0	0	0	0
CCAGCAGCTGCGGTAATTCCAGCTCCAATAGCGTATACTAATGTTGCTGCAGTTAAAAAGCTCGTAGTTGGAAATCTGGGGCGGCCGGCCGGTGGCGGCCTCACGGCCGTTTCGACCTGGTTCCTGCCGCTCCATCCTCGGGTTGTCTCGCCCTGGCATTAGGTTGTCGGGGCGCCGGCGCCCGTCGTTTACTGTGAAAAAATTAGAGTGTTCAAAGCAGGCTTAGGCCGTTGGATACATTAGCATGGAATAATGAGATAGGGCCGCGGCGGTCTATTTTGTTGGTTTGCACGCCGCGGTAATGATTAACAGGAACGGTTGGGGGTGTTCGTATTCAATTGTCAGAGGTGAAATTCTTGGATTTATGGAAGACGAACTACTGCGAAAGCATTCACCAAG…	Eukaryota	Ochrophyta	Schizocladiophyceae	Schizocladiales	Schizocladiaceae	Schizocladia	0	406	0	0	0	0	0	0	0	0	0	0	0	0	0	0	0	0	0	0	0	0	0	0	0	0	0	0	0	0	0	0	0	0	0	0	0	0	0	0	0	0	0
CCAGCAGCCGCGGTAATTCCAGCTCCAATAGCGTATATTAAAGTTGTTGCAGTTAAAAAGCTCGTAGTTGGATTTGTGGGTGGAGCGAGTGTCCCGACACAATGTGTGGGTGACGCTTGTCTCCGTCCATCTTTGGGCGGAATCTGTGTGGCATTAAGTTGTCGTGCGGGGGATGCCCATCCTTTACTGTGAAAAAATTAGAGTGTTCAAAGCAGGCTTACGCCGTTGAATATATTAGCATGGAATAATAAGATAGGACCTGGGTACTATTTTGTTGGTTTGCGCACCGAGGTAATGATTAATAGGGACAGTTGGGGGTATTCGTATTCCATTGTCAGAGGTGAAATTCTTGGATTTCTGGAAGACGAACGACTGCGAAAGCATTTACCAAGGATGTTT…	Eukaryota	Ochrophyta	Bacillariophyceae	Fragilariales	Fragilariaceae	Serratifera	0	0	0	0	0	0	0	0	0	0	0	0	0	0	0	0	0	0	0	0	0	0	0	0	0	0	0	0	0	0	0	0	0	0	0	0	182	15	0	2641	36	0	696
CCAGCAGCTGCGGTAATTCCAGCTCCAATAGCGTATATTTAAGTTGTTGCAGTTAAAAAGCTCGTAGTTGGATTTCGGGCCGCGTCTTATTTGGTCACCTTTTCAGGTCGCATCACTAAGGCCGGCCTTGCTGTCGATGACGCGTGGGGTGGCTAAACACCATGCCCGCGGACTCGACGACGTTACTTTGAGTAAATTAGAGTGTTCAAAGCAAGCCAAAGCTCTGAATATAATAGCATGGGATAACACGACAGGACTCTAGGTCTATCGTGTTGGTCTATAGGCCGGGGTAATGATTAAGAGGGACAGTCGGGGGCATTCGTATTCCATTGTCAGAGGTGAAATTCAGTGATTGATGGAAGACGAACATCTGCGAAAGCATTTGCCAAGGATGTTTTC…	Eukaryota	Chlorophyta	Chlorophyceae	Phaeophilales	Phaeophilaceae	Phaeophila	0	0	0	0	636	322	0	339	2607	0	0	199	0	0	395	0	0	0	0	0	0	0	0	0	0	0	0	0	0	0	0	0	0	0	0	0	0	0	0	0	0	0	0
CCAGCAGCTGCGGTAATTCCAGCTCCAGTAGCGTATATTAAAGTTGTTGCATTTAAAAAGCTCGTAGTTGGTATTTCGCTTGGTCTCGCAGATGCTAGTCATCGGTGATTGCCAGGTGGTACTCGGTGTCAACACCGTTTCCACCGTGAGAAAATTAGAGTGATCCAAACAGTCGCGGACTGAATGCTTCAGCACGGTATGGGGCTTTGACGTTGCTTCCGGAGCACTTGAGCGACGGTTGCGGGGTAAAGGTTAATAAAGACAGACGATGGGATCCGTATTGGGTTGCTAGAGGTGAAATTCTTGGACCAACCCAAGACGCACTGAAGCGAAAGCTCTTTCCACGCATGTCCTTGTCAATCAAGAACGAAAGT	Eukaryota	unknown phylum	unknown class	unknown order	unknown family	unknown genus	0	0	0	0	0	0	0	0	0	0	0	0	0	0	0	0	0	0	0	0	0	0	0	0	0	0	0	0	0	0	0	0	0	0	0	0	0	0	0	0	0	0	0
CCAGCAGCTGCGGTAATTCCAGCTCCAATAGCATATGTTAAAGTTGTTGCGGTTAAAAAGCTCGTAGTTGGATCTCGGCGGCCCGGGGGCGGTTCGCTCTCTGGCGTGACTGCCCCACTGGGCCGTGTTCTTTCGGCGGAGGTCGGCGGGTGCTCTTAGCCGAGTGTCCGCGCGGCGCCGTCGGGTTTACTTTGAAAAAATTAGAGTGCTCCAGGCAGGCTTGACACGCCTGAATAGTCGTGCATGGAATAATGGAATAGGGTGTCGTCTCTATTTTGTTGGTTTTCGGATATCGACACAATGATTAACAGGGACAGTCGGGGGCGTTGGTATTCAGGCGACAGAGGTGAAATTCTTGGACCGCCTGAAGACCCACTGCTGCGAAAGCGTTCGCCAAGA…	Eukaryota	Arthropoda	Maxillopoda	Harpacticoida	unknown family	unknown genus	0	0	0	0	0	0	0	0	0	0	0	0	0	0	0	0	0	0	0	0	0	0	0	0	0	0	0	0	0	0	0	0	0	0	0	0	0	0	0	0	0	0	0
CCAGCAGCTGCGGTAATTCCAGCTCCAATAGCGTATATTTGAGTTGTTGCGGTTAAAACGCTCGTAGTTGGACTTTGGGCCCCGTTTCGTCGGTCCGCCCTCGCGGGCGCGCACCGCACGTCCGGGCGCCTTTTTGGTCGGCCGCCGCGGCTGGGCTTGACTGTCTGGCCGCGCGCGTCCGTCCGGGTTACTTTGAGGAAAATAGAGTGTTCAAAGCACGCGGCTGCGCGAATACGCTAGCATGGAATAACACGAGAGGGCTGTGGGCCGCACGTGGTTGGTCTGCGGTGTCCGTAGCAATGATCGAGAGGAGCGGTCGGGGGCATTCGTATTCCACTGTCAGAGGTGAAATTCTTGGATTTATGGAAGGCGAACATCTGCGAAAGCGATTGCCAAGGA…	Eukaryota	Chlorophyta	Ulvophyceae	Bryopsidales	Ostreobiaceae	Ostreobium	0	0	0	0	0	0	0	0	0	0	0	0	0	0	0	0	0	0	0	0	0	0	0	0	0	0	0	0	0	0	0	0	0	0	4393	0	0	0	0	0	0	0	0
CCAGCAGCTGCGGTAATTCCAGCTCCAATAGCGTATACTAATGTTGCTGCAGTTAAAAAGCTCGTAGTTGGAAATCTGGGGCGGCCGGCCGGTGGCGGCCTCACGGCCGTTTCGACCTGGTTCCTGCCGCTCCATCCTCGGGTTGTCTCGCCCTGGCATTAGGTTGTCGGGGCGCCGGCGCCCGTCGTTTACTGTGAAAAAATTAGAGTGTTCAAAGCAGGCTTAGGCCGTTGGATACATTAGCATGGAATAATGAGATAGGGCCGCGGCGGTCTATTTTGTTGGTTTGCACGCCGCGGTAATGATTAACAGGAACGGTTGGGGGTGTTCGTATTCAATTGTCAGAGGTGAAATTCTTGGATTTATGGAAGACGAACTACTGCGAAAGCATTCACCAAG…	Eukaryota	Ochrophyta	Schizocladiophyceae	Schizocladiales	Schizocladiaceae	Schizocladia	0	420	0	0	0	0	0	0	0	0	0	0	0	0	0	0	0	0	0	0	0	0	0	0	0	0	0	0	0	0	0	0	0	0	0	0	0	0	0	0	0	0	0
CCAGCAGCTGCGGTAATTCCAGCTCCAATAGCGTATATTAAAGTTGTTGCAGTTAAAAAGCTCGTAGTTGGATTTGTGGGTGGAGCTAGTGTCCCGACGCTTAGCGTGGGTGATGTTGGTCTCCGTCCATCTTTGGGTGGAATCCGTGTGGCATTAAGTTGTCGTGCGGGGGATGCCCATCTTTTACTGTGAAAAAATTAGAGTGTTCAAAGCAGGCTTACGCCGTTGAATATATTAGCATGGAATAATGAGATAGGACCTGGGTACTATTTTGTTGGTTTGCGCACCGAGGTAATGATTAATAGGGACAGTTGGGGGTATTCGTATTCCATTGTCAGAGGTGAAATTCTTGGATTTTTGGAAGACGAACGACTGCGAAAGCATTTACCAAGGATGTTT…	Eukaryota	Ochrophyta	Bacillariophyceae	Fragilariales	Fragilariaceae	Serratifera	1080	762	0	1113	0	460	0	0	0	134	0	0	169	0	413	0	101	137	0	0	0	0	0	0	0	0	0	0	0	0	0	0	0	0	0	0	0	0	0	0	0	0	0
CCAGCACCCGCGGTAATTCCAGCTCCAATAGCGTATATTAAAGTTGTTGCAGTTAAAAAGCTCGTAGTTGGATTTGTGGGTGGAGCGACGGTCCCGACGCTCAGCGTGGGTGATTGTTGCCTCCGTCCATCTTTGGGTGGAATCCGTGTGGCATTAAGTTGTCGTGCGGGGGATGCCCATCTTTTACTGTGAAAAAATTAGAGTGTTCAAAGCAGGCTTACGCCGTTGAATATATTAGCATGGAATAATGAGATAGGACCTGGGTACTATTTTGTTGGTTTGCGCACCGAGGTAATGATTAATAGGGACAGTTGGGGGTATTCGTATTCCATTGTCAGAGGTGAAATTCTTGGATTTCTGGAAGACGAACGACTGCGAAAGCATTTACCAAGGATGTTT…	Eukaryota	Ochrophyta	Bacillariophyceae	Fragilariales	Fragilariaceae	Serratifera	0	0	0	0	0	0	0	0	0	0	0	0	0	0	0	0	0	0	0	0	0	0	0	0	0	0	0	0	0	0	0	0	0	0	0	0	0	0	0	0	0	0	0
CCAGCAGCTGCGGTAATTCCAGCTCCAATAGCGTATATTAAAGTTGCTGCAGTTAAAAAGCTCGTAGTTGGATTTGTGGCGCGGCCGTCCGGCGGGGCTCCTTCATTGGGGCCGTTTGTCTGGTTTTTCGGCCGCTCCATTCTCGGGTAGTGTGTCGCTGGCATTAGGTTGTCGGCTTCTTCACGCCCGTCGTTTACTGTGAAAAAATTAGAGTGTTCAAAGCAGGCTTAGGCCATTGGATACATTAGCATGGAATAATGAGATAGGGCCACGACGGTCTATTTTGTTGGTTTGCACGTTGTGGTAATGATTAACAGGAACGGTTGGGGGTATTCGTATTCAATTGTCAGAGGTGAAATTCTTGGATTTATGGAAGACGAACTACTGCGAAAGCATTTA…	Eukaryota	Ochrophyta	Phaeophyceae	Ectocarpales	Ectocarpaceae	Ectocarpus	0	0	0	0	0	0	708	0	0	0	0	0	0	0	0	0	0	0	0	0	0	0	0	0	0	0	0	0	0	0	0	0	0	0	0	0	0	0	0	0	0	0	0
CCAGCAGCTGCGGTAATTCCAGCTCCAATAGCGTATATTAAAGTTGCTGCAGTTAAAAAGCTCGTAGTTGGATTTGTGGCGCGGCCGTCCGGCGGGGCTCCTTCATTGGGGCCGTTTGTCTGGTTTTTCGGCCGCTCCATTCTCGGGTAGTGTGTCGCTGGCATTAGGTTGTCGGCTTCTTCACGCCCGTCGTTTACTGTGAAAAAATTAGAGTGTTCAAAGCAGGCTTAGGCCATTGGATACATTAGCATGGAATAATGAGATAGGGCCACGACGGTCTATTTTGTTGGTTTGCACGTTGTGGTAATGATTAACAGGAACGGTTGGGGGTATTCGTATTCAATTGTCAGAGGTGAAATTCTTGGATTTATGGAAGACGAACTACTGCGAAAGCATTTA…	Eukaryota	Ochrophyta	Phaeophyceae	Ectocarpales	Ectocarpaceae	Ectocarpus	0	0	0	0	0	0	697	0	0	0	0	0	0	0	0	0	0	0	0	0	0	0	0	0	0	0	0	0	0	0	0	0	0	0	0	0	0	0	0	0	0	0	0
CCAGCAGCTGCGGTAATTCCAGCTCCAATAGCATATGTTAAAGTTGTTGCGGTTAAAAAGCTCGTAGTTGGATCTCGGCGGCCCGGGGGCGGTTCGCTCTCTGGCGTGACTGCCCCACTGGGCCGTGTTCTTTCGGCGGAGGTCGGCGGGTGCTCTTAGCCGAGTGTCCGCGCGGCGCCGTCGGGTTTACTTTGAAAAAATTAGAGTGCTCCAGGCAGGCTTGACACGCCTGAATAGTCGTGCATGGAATAATGGAATAGGGTGTCGTCTCTATTTTGTTGGTTTTCGGATATCGACACAATGATTAACAGGGACAGTCGGGGGCGTTGGTATTCAGGCGACAGAGGTGAAATTCTTGGACCGCCTGAAGACCCACTGCTGCGAAAGCGTTCGCCAAGA…	Eukaryota	Arthropoda	Maxillopoda	Harpacticoida	unknown family	unknown genus	0	0	0	0	0	0	0	0	0	0	0	0	0	0	0	0	0	0	0	0	0	0	0	0	0	0	0	0	0	0	0	0	0	0	0	0	0	0	0	0	0	0	0
CCAGCAGCCGCGGTAATTCCAGCTCCAATAGCGTATATTAAAGTTGTTGCAGTTAAAAAGCTCGTAGTTGGATTTGTGGGTGGAGCGAGTGTCCCGACACAATGTGTGGGTGACGCTTGTCTCCGTCCATCTTTGGGCGGAATCCGTGTGGCATTAAGTTGTCGTGCGGGGGATGCCCATCCTTTACTGTGAAAAAATTAGAGTGTTCAAAGCAGGCTTACGCCGTTGAATATATTAGCATGGAATAATAAGATAGGACCTGGGTACTATTTTGTTGGTTTGCGCACCGAGGTAATGATTAATAGGGACAGTTGGGGGTATTCGTATTCCATTGTCAGAGGTGAAATTCTTGGATTTCTGGAAGACGGACGACTGCGAAAGCATTTACCAAGGATGTTT…	Eukaryota	Ochrophyta	Bacillariophyceae	Fragilariales	Fragilariaceae	Serratifera	361	0	0	0	0	0	0	0	0	0	0	0	0	0	0	0	0	0	0	0	0	0	0	0	0	0	0	0	0	0	0	0	0	0	0	0	1711	46	88	0	0	0	0
CCAGCAGCCGCGGTAATTCCAGCTCCAATAGCGTATATTAAAGTTGTTGCAGTTAAAAAGCTCGTAGTTGGATTTGTGGGTGGAGCGAGTGTCCCGACACAATGTGTGGGTGACGCTTGTCTCCGTCCATCTTTGGGCGGAATCCGTGTGGCATTAAGTTGTCGTGCGGGGGATGCCCATCCTTTACTGTGAAAAAATTAGAGTGTTCAAAGCAGGCTTACGCCGTTGAATATATTAGCATGGAATAATAAGATAGGACCTGGGTACTATTTTGTTGGTTTGCGCACCGAGGTAATGATTAATAGGGACAGTTGGGGGTATTCGTATTCCATTGTCAGAGGTGAAATTCTTGGATTTCTGGAAGACGGACGACTGCGAAAGCATTTACCAAGGATGTTT…	Eukaryota	Ochrophyta	Bacillariophyceae	Fragilariales	Fragilariaceae	Serratifera	385	0	0	0	0	0	0	0	0	0	0	0	0	0	0	0	0	0	0	0	0	0	0	0	0	0	0	0	0	0	0	0	0	0	0	0	1653	46	86	0	0	0	0
CCAGCAGCTGCGGTAATTCCAGCTCCAATAGCGTATATTAAAGTTGTTGCAGTTAAAAAGCTCGTAGTTGGATTTGTGGGTGGAGCGGACGTCCCGACGCCTAGCGTGGGTGATGGCTGCCTCCGCCCATCTTTGGGTGGAATCCGTGTGGCATTAAGTTGTCGTGCGGGGGATGCCCATCTTTTACTGTGAAAAAATTAGAGTGTTCAAAGCAGGCTTACGCCGTTGAATATATTAGCATGGAATAATGAGATAGGACGTGGGTACTATTTTGTTGGTTTGCGCACCGAGGTAATGATTAATAGGGACAGTTGGGGGTATTCGTATTCCATTGTCAGAGGTGAAATTCTTGGATTTCTGGAAGACGAACGACTGCGAAAGCATTTACCAAGGATGTTT…	Eukaryota	Ochrophyta	Bacillariophyceae	Fragilariales	Fragilariaceae	Serratifera	0	0	0	0	0	0	0	0	0	0	0	0	0	0	0	0	0	0	0	0	0	0	0	0	0	4197	0	0	0	0	0	0	0	0	0	0	0	0	0	0	0	0	0
CCAGCAGCTGCGGTAATTCCAGCTCCAATAGCGTATATTTAAGTTGTTGCAGTTAAAAAGCTCGTAGTTGGATTTCGGGTGGGACGCAGCGGTCTCGCATTGCGTTTGTACTGCTGCAGCCCTCCTTCTTGCCGGGGGCGGCCTGTCGGACTTCACTGTCTGCGGGTCAGAATCGGCGATGTTACTTTGAGTAAATTAGAGTGTTCAAAGCAAGCTTACGCTCTGAATATAATAGCATGGGATAACACGACAGGACTCTGGCCTATCGTGTTGGTCTATAGGACCAGAGTAATGATTAAGAGGGACAGTCGGGGGCATTCGTATTCCGTTGTCAGAGGTGAAATTCTTGGATTTACGGAAGACGAACATCTGCGAAAGCATTTGCCAAGGATGTTTTCA…	Eukaryota	Chlorophyta	Ulvophyceae	Ulvales	Ulvaceae	Ulva	0	0	0	0	0	0	0	0	0	0	0	0	0	0	0	0	0	0	0	0	0	0	0	0	0	0	0	0	4062	0	0	0	0	0	0	0	0	0	0	116	0	0	0
CCAGCAGCTGCGGTAATTCCAGCTCTGTAAGCGTATATCAAAGTTGTTGCAGTTAAAACGCTCGTAGTCGAACTTAGGCGTTCTTAAATCTGATGCGTGGCACCGGCAACGGTGTTTTTCTTCGCATCAGGCGCCTTTGTGGAGGGGTGCCTTGCGGTGCTTTATTGGATTGCAAGGTGCCTGCCACGTTTTACTGTGAAAAAATTAAGGTGTTCAAAGCAGGCGTTTGCCATGAATACATTAGCATGGAATAATAGAATAGGACCTGGTGTCTTTTTCTGTTGGTTTGTATGTATCAGGTAATGATTAACAGGGACGGTCGGGGGCATTTGTATTTCGGCGCTAGAGGTGAAATTCTTGGATTGCCGAAAGACAAACAGCTGCGAAAGCGTCTGCCAA…	Eukaryota	Florideophycidae	Rhodymeniophycidae	Rhodymeniophycidae_or	Rhodymeniophycidae_fa	unknown genus	0	0	0	0	0	0	0	0	0	0	0	0	0	0	0	0	0	0	0	0	0	0	0	0	0	4130	0	0	0	0	0	0	0	0	0	0	0	0	0	0	0	0	0
CCAGCACCTGCGGTAATTCCAGCTCCAATAGCGTATGTTAATGTTGTTGCAGTTAAAAAGCTCGTAGTTGGATATCTGGCTAATTGCACGGACGGCCCGCCTTCGGGTTGAGTGCTGGAAGTGCTAGCCTATTTTTCGGTTGGTGTCCTTTCCCTTGATTGGGCGAGGTGCACGATCCGGATCGGTTACTTTGAAGAAAATTGAGTGTTCAAAGCAGGCTTACGCCGTGAAAATTGCAGCATGGAATAACAACATAGGACTGTCGTGTCTAATTTGTTGGTTCTTGGACCGTAGTAATGATTGATACAGACGGTTGGGGGTGCTGCTATTCCGCGGCCAGAGGTGAAATTCTCAGATTCCCGGAAGAGCAACTTATGCGAAAGCATTCACCAAAAACGT…	Eukaryota	Cercozoa	Chlorarachniophyta	Chlorarachniophyta_or	Chlorarachniophyta_fa	Bigelowiella	0	0	0	0	0	0	0	0	0	0	0	0	0	0	82	0	0	0	0	0	0	0	0	0	0	0	0	0	0	0	0	0	0	0	0	0	22	0	0	0	0	0	0
CCAGCACCTGCGGTAATTCCAGCTCCAATAGCGTATGTTAATGTTGTTGCAGTTAAAAAGCTCGTAGTTGGATATCTGGCTAATTGCACGGACGGCCCGCCTTCGGGTTGAGTGCTGGAAGTGCTAGCCTATTTTTCGGTTGGTGTCCTTTCCCTTGATTGGGCGAGGTGCACGATCCGGATCGGTTACTTTGAAGAAAATTGAGTGTTCAAAGCAGGCTTACGCCGTGAAAATTGCAGCATGGAATAACAACATAGGACTGTCGTGTCTAATTTGTTGGTTCTTGGACCGTAGTAATGATTGATACAGACGGTTGGGGGTGCTGCTATTCCGCGGCCAGAGGTGAAATTCTCAGATTCCCGGAAGAGCAACTTATGCGAAAGCATTCACCAAAAACGT…	Eukaryota	Cercozoa	Chlorarachniophyta	Chlorarachniophyta_or	Chlorarachniophyta_fa	Bigelowiella	0	0	0	0	42	0	0	0	0	0	0	0	0	0	75	0	0	0	0	0	0	0	0	0	0	0	0	0	0	0	0	0	0	0	0	0	18	0	0	0	0	0	0
CCAGCAGCTGCGGTAATTCCAGCTCCAGTAGCGTATATTAAAGTTGTTGCATTTAAAAAGCTCGTAGTTGGTATTTCGCTTGGTCTCGCAGATGCTAGTCATCGGTGATTGCCAGGTGGTACTCGGTGTCAACACCGTTTCCACCGTGAGAAAATTAGAGTGATCCAAACAGTCGCGGACTGAATGCTTCAGCACGGTATGGGGCTTTGACGTTGCTTCCGGAGCACTTGAGCGACGGTTGCGGGGTAAAGGTTAATAAAGACAGACGATGGGATCCGTATTGGGTTGCTAGAGGTGAAATTCTTGGACCAACCCAAGACGCACTGAAGCGAAAGCTCTTTCCACGCATGTCCTTGTCGATCAAGAACGAAAGT	Eukaryota	unknown phylum	unknown class	unknown order	unknown family	unknown genus	0	0	0	0	0	0	0	0	0	0	0	0	0	0	0	0	0	0	0	0	0	0	0	0	0	0	0	0	0	0	0	0	0	0	0	0	0	0	0	0	0	0	0
CCAGCAGCTGCGGTAATTCCAGCTCCAATAGCATATGTTAAAGTTGTTGCGGTTGAAAAGCTCGTAGTTGGACTTCTGCTGAGGGATGCTAACCCACCCTCTGGGTGTAGGTCTGGCCTGCCTCAGTATCTTCTTGGAGAATGTAGATGCACTTGACTGTGTGGTGCGCTATCTGAGGCTGTTACTTTGAGGAAATTAGAGTGCTTCAAGCAGGTCATTGCCCCGAATACATTAGCATGGCATGATAAGTCAGAACCTCTTGTTCTTCTTTGTTGGTTTTAGAGCAGAGGGGAGTGTGAATAGGAACAGTTGGGGGTATTCATATTTGACTGTCAGAGGTGAAATTCTTGGATTTGTGAAAGATGGACTACTGCGAAAGCATCTGCCAGGGATGTCTTC…	Eukaryota	Myzozoa	Dinophyceae	Peridiniales	Peridiniaceae	Bysmatrum	0	0	0	0	0	0	0	0	0	0	0	0	0	0	0	0	0	0	0	0	0	0	0	0	0	0	0	0	0	0	0	0	0	0	0	0	0	0	0	0	0	0	0
CCAGCAGCTGCGGTAATTCCAGCTCCAATAGCGTATATTAAAGTTGTTGCAGTTAAAAAGCTCGTAGTTGGATTTGTGGGTGGAGCGGTCGTCCCGACGCTCAGCGTGGGTGATGGCTGCCTCCGTCCATCTTTGGGTGGAATCCGTGTGGCATTAGGTTGTCGTGCGGGGGATGCCCATCTTTTACTGTGAAAAAATTAGAGTGTTCAAAGCAGGCTTACGCCGTTGAATATATTAGCATGGAATAATGAGATAGGACCTGGGTACTATTTTGTTGGTTTGCGCACCGAGGTAATGATTAATAGGGACAGTTGGGGGTATTCGTATTCCATTGTCAGAGGTGAAATTCTTGGATTTCTGGAAGACGAACGACTGCGAAAGCATTTACCAAGGATGTTT…	Eukaryota	Ochrophyta	Bacillariophyceae	Fragilariales	Fragilariaceae	Serratifera	0	0	0	0	0	0	0	0	0	0	0	0	0	0	0	0	0	0	0	405	0	0	0	0	0	0	0	0	0	0	0	0	0	0	0	0	0	0	0	28	0	0	0
CCAGCAGCTGCGGTAATTCCAGCTCCAATAGCGTATATTTAAGTTGTTGCAGTTAAAAAGCTCGTAGTTGGAATGATACATTTGCCGAGCAGTCTCTTTCTTTAGAGCGCGACGCAAGTGCGGGTTTTTTCGAAACCTCTGTTACTTTGAGAAAAATTGAGTGTTTCACGCGGGCAAGAGCTGAAATAGTGTACCATGGAATGACGAAGCGGCTGTTTCTCCGTTTCTTCGGTTTTGGACGAAACAGCACGTGGTTGATAGGAACAGTCGAGGGCATTCGTATTGAACAGTCAGAGGTGAAATTCTTAGATTTGTTCAAGACGAACTAGTGCGAAAGCTTCTGCTAAGGATGTTTTCATCAATCAAGAACGAAAGT	Eukaryota	Apicomplexa	Novel_Apicomplexa_Class_2	unknown order	unknown family	unknown genus	0	0	4032	0	0	0	0	0	0	0	0	0	0	0	0	0	0	0	0	0	0	0	0	0	0	0	0	0	0	0	0	0	0	0	0	0	0	0	0	0	0	0	0
CCAGCAGCTGCGGTAATTCCAGCTCTATTAGCATATATTAAAGTTGCTGCAATTAAAACGCTCGTAGTCGAACCTTGGTTACCTTGAATAATTTAGAGTGTTCAAAGCAGGCATTAGCTTGAATACATTAGCATGGAATAATGAAATAAGACTTTGGTTTTAAGTAATGATTAAAAGGGACAGTTGGGGGCATTTGTATTAGAGAGTGAGAGGTGAAATTCGTAGATCTCTTTAAGACAAACTACAGCGAAAGCATTTGCCAAGGATGTTTTCATCGATCAAGAACGAAAGT	Eukaryota	unknown phylum	unknown class	unknown order	unknown family	unknown genus	0	0	0	0	0	0	0	0	0	0	0	0	0	0	0	0	0	0	0	0	0	0	4001	0	0	0	0	0	0	0	0	0	0	0	0	0	0	0	0	0	0	0	0
CCAGCAGCTGCGGTAATTCCAGCTCCAATAGCGTATATTAAAGTTGTTGCAGTTAAAAAGCTCGTAGTTGGATTTCTGGTTTGAGCGTCCGGCCCGCTTCGGCGTGTGCTATGGATGTTTGGACCATTTTTAGTTAGGATGCCTTTCTGCCATTAAGTTGGTGGTTAGGTGGACTGGCTTCATTTACTGTGAAAAAATTAGAGTGTTTAAAGCAGCCGTTTGGTCATTGAATACATTAGCATGGAATAATAAGATACGACTTTGGTGGTCTATTTTGTTGGTTTGCACACCAGAGTAATGATTAATAGGGACAGTTGGGGGTATTCATATTTCAGCGTCAGAGGTGAAATTCTTGGATCGCTGAAAGATGAACTTAGGCGAAAGCATTTACCAAGGATG…	Eukaryota	Oomycota	Peronosporea	Saprolegniales	Haliphthoraceae	Atkinsiella	0	0	0	0	0	0	0	0	0	0	0	0	0	0	0	0	0	0	0	0	0	0	0	0	0	0	0	0	0	0	0	0	0	0	0	0	0	0	0	0	0	0	0
CCAGCAGCCGCGGTAATTCCAGCTCTAATAGCGTATATTTAAGTTGTTGCAGTTAAAAAGCTCGTAGTTGGATTTTGGGATGGGGCGACCGGTCCGCCGTTCCGGTGTGCACTGGTGGCCTCTTCCTTTTGGCCGGGGACTGCGTCTGGCCTTGATTGGCTGGGCGTAGGAGTCGGCATGGTTACTTTGAGTAAATTAGAGTGTTCAAAGCAAGCTTGTGCTCTGCATACTTTAGCATGGAATAACATGATAGGACTCTGGTTCTATTTTGTTGGTTTTCGGAACCGGAGTAATGATTAAGAGGGACAGTCGGGGGCATCCGTATTTCATTGTCAGAGGTGAAATTCTTGGATTTATGAAAGACGAACTTCTGCGAAAGCATTTGCCAAGGATGTTTTC…	Eukaryota	Chlorophyta	Palmophyllophyceae	Prasinococcales	Prasinococcaceae	Prasinococcus	0	0	0	0	0	0	0	0	0	0	0	0	0	0	0	0	0	0	0	0	0	0	0	0	0	0	0	0	0	0	0	0	0	0	0	0	0	0	0	0	0	0	0
CCAGCAGCTGCGGTAATTCCAGCTCCAATAGCGTATATTAAAGTTGTTGCAGTTAAAAAGCTCGTAGTTGGATTTCTGGTTTGAGCGTCCGGCCCGCTTCGGCGTGTGCTATGGATGTTTGGACCATTTTTAGTTAGGATGCCTTTCTGCCATTAAGTTGGTGGTTAGGTGGACTGGCTTCATTTACTGTGAAAAAATTAGAGTGTTTAAAGCAGCCGTTTGGTCATTGAATACATTAGCATGGAATAATAAGATACGACTTTGGTGGTCTATTTTGTTGGTTTGCACACCAGAGTAATGATTAATAGGGACAGTTGGGGGTATTCATATTTCAGCGTCAGAGGTGAAATTCTTGGATCGCTGAAAGATGAACTTAGGCGAAAGCATTTACCAAGGATG…	Eukaryota	Oomycota	Peronosporea	Saprolegniales	Haliphthoraceae	Atkinsiella	0	0	0	0	0	0	0	0	0	0	0	0	0	0	0	0	0	0	0	0	0	0	0	0	0	0	0	0	0	0	0	0	0	0	0	0	0	0	0	0	0	0	0
CCAGCAGCTGCGGTAATTCCAGCTCCAATAGCGTATCTTAAAGTTGCTGCAGTTAAAAAGCTCGTAGTTGGATCTCGGGATCGAGCTGACGGTCCGCCGCGAGGCGAGCTACCGTCTGTCCCAGCCCCTGCCTCTCGGCGCCCCCTCGATGCTCTTAACTGAGTGTCCCGCGGGGTCCGAAGCGTTTACTTTGAAAAAATTAGAGTGTTCAAAGCAGGCCCGGTCGCCTGAATACCGCAGCTAGGAATAATGGAATAGGACTCCGGTTCTATTTTGTGGGTTTTCTCTGAACTGGGGCCATGATTAAGAGGGACGGCCGGGGGCATTCGTATTGTGCCGCTAGAGGTGAAATTCTTGGACCGGCGCAAGACGGACGAAAGCGAAAGCATTTGCCAAGAA…	Eukaryota	Chordata	Actinopterygii	Cyprinodontiformes	Nothobranchiidae	Nothobranchius	0	0	0	0	0	0	0	0	0	0	0	0	0	0	0	0	0	0	0	0	0	0	0	0	0	0	0	0	0	0	0	0	0	0	0	0	0	0	0	0	0	0	0
CCAGCAGCCGCGGTAATTCCAGCTCTAATAGCGTATATTTAAGTTGTTGCAGTTAAAAAGCTCGTAGTTGGATTTTGGGATGGGGCGACCGGTCCGCCGTTCCGGTGTGCACTGGTGGCCTCTTCCTTTTGGCCGGGGACTGCGTCTGGCCTTGATTGGCTGGGCGTAGGAGTCGGCATGGTTACTTTGAGTAAATTAGAGTGTTCAAAGCAAGCTTGTGCTCTGCATACTTTAGCATGGAATAACATGATAGGACTCTGGTTCTATTTTGTTGGTTTTCGGAACCGGAGTAATGATTAAGAGGGACAGTCGGGGGCATCCGTATTTCATTGTCAGAGGTGAAATTCTTGGATTTATGAAAGACGAACTTCTGCGAAAGCATTTGCCAAGGATGTTTTC…	Eukaryota	Chlorophyta	Palmophyllophyceae	Prasinococcales	Prasinococcaceae	Prasinococcus	0	0	0	0	0	0	0	0	0	0	0	0	0	0	0	0	0	0	0	0	0	0	0	0	0	0	0	0	0	0	0	0	0	0	0	0	0	0	0	0	0	0	0
CCAGCAGCTGCGGTAATTCCAGCTCCAATGGCGTATATTAAAGTTGTTGCGGTTAAAAAGCTCGTAGTTGGATTTCTGCTGAGGATGACCGGTCCGCCCTCTGGGCAGGTATCTGGCTCAGCCTTGGCATCTTCCTGAAGAACGTAGCTGCACTTGACTGTGTGGTGTGGTATTTAGGACATTTACTTTGAGGAAATTAGAGTGTTTCAAGCAAGCGCGCACGCCTTGAATACATTAGCATGGAATAATAAGATAGGACCTCGGTTCTATTTTGTTGGTTTCTAGAGCTGAGGTAATGATTGATAGGGATAGTTGGGGGCATTCGTATTTAACTGTCAGAGGTGAAATTCTTGGATTTGTTAAAGACGGACTACTGCGAAAGCATTTGCCAAGGATGTT…	Eukaryota	Myzozoa	Dinophyceae	Suessiales	Suessiaceae	Yihiella	0	0	0	0	0	0	0	0	0	0	0	0	0	0	0	0	0	0	0	0	0	0	0	0	0	0	0	0	0	0	0	0	3890	0	0	0	0	0	0	0	0	0	0
CCAGCAGCTGCGGTAATTCCAGCTCCAATAGCGTATATTTAAGTTGTTGCAGTTAAAAAGCTCGTAGTTGGAATGATACATTTGCCGAGCAGTCTCTTTCTTTAGAGCGCGACGCAAGTGCGGGTTTTTTCGAAACCTCTGTTACTTTGAGAAAAATTGAGTGTTTCACGCGGGCAAGAGCTGAAATAGTGTACCATGGAATGACGAAGCGGCTGTTTCTCCGTTTCTTCGGTTTTGGACGAAACAGCACGTGGTTGATAGGAACAGTCGAGGGCATTCGTATTGAACAGTCAGAGGTGAAATTCTTAGATTTGTTCAAGACGAACTAGTGCGAAAGCTTCTGCTAAGGATGTTTTCATCGATCAAGAACGAAAGT	Eukaryota	Apicomplexa	unknown class	unknown order	unknown family	unknown genus	0	0	3847	0	0	0	0	0	0	0	0	0	0	0	0	0	0	0	0	0	0	0	0	0	0	0	0	0	0	0	0	0	0	0	0	0	0	0	0	0	0	0	0
CCAGCAGCTGCGGTAATTCCAGCTCCAATAGCGTATATTAAAGTTGTTGCAGTTAAAAAGCTCGTAGTTGGATTTGTGGGTGGAGCGAGTGTCCCGACGCTTAGCGTGGGTGATGTTCGTCTCCGTCCATCTTTGGGTGGAATCCGTGTGGCATTAAGTTGTCGTGCGGGGGATGCCCATCTTTTACTGTGAAAAAATTAGAGTGTTCAAAGCAGGCTTACGCCGTTGAATATATTAGCATGGAATAATGAGATAGGACCTGGGTACTATTTTGTTGGTTTGCGCACCGAGGTAATGATTAATAGGGACAGTTGGGGGTATTCGTATTCCATTGTCAGAGGTGAAATTCTTGGATTTTTGGAAGACGAACGACTGCGAAAGCATTTACCAAGGATGTTT…	Eukaryota	Ochrophyta	Bacillariophyceae	Fragilariales	Fragilariaceae	Gedaniella	0	0	0	0	0	0	0	0	0	0	0	0	0	0	0	0	0	3821	0	0	0	0	0	0	0	0	0	0	0	0	0	0	0	0	0	0	0	0	0	0	0	0	0
CCAGCAGCCGCGGTAATTCCAGCTCCAATAGCGTATATTAAAGTTGTTGCAGTTAAAAAGCTCGTAGTTGGATTTGTGGGTGGAGCTAGTGTCCCGACGCTTAGCGTGGGTGATGTTGGTCTCCGTCCATCTTTGGGTGGAATCCGTGTGGCATTAAGTTGTCGTGCGGGGGATGCCCATCTTTTACTGTGAAAAAATTAGAGTGTTCAAAGCAGGCTTACGCCGTTGAATATATTAGCATGGAATAATGAGATAGGACCTGGGTACTATTTTGTTGGTTTGCGCACCGAGGTAATGATTAATAGGGACAGTTGGGGGTATTCGTATTCCATTGTCAGAGGTGAAATTCTTGGATTTTTGGAAGACGAACGACTGCGAAAGCATTTACCAAGGATGTTT…	Eukaryota	Ochrophyta	Bacillariophyceae	Fragilariales	Fragilariaceae	Serratifera	914	766	0	997	0	383	0	0	0	70	0	0	133	0	361	0	56	123	0	0	0	0	0	0	0	0	0	0	0	0	0	0	0	0	0	0	0	0	0	0	0	0	0
CCAGCAGCCGCGGTAATTCCAGCTCCAATAGCGTATATTAAAGTTGTTGCAGTTAAAAAGCTCGTAGTTGGATTTGTGGGTGGAGCGAGTGTCCCGACACAATGTGTGGGTGACGCTTGTCTCCGTTCATCTTTGGGCGGAATCCGTGTGGCATTAAGTTGTCGTGCGGGGGATGCCCATCCTTTACTGTGAAAAAATTAGAGTGTTCAAAGCAGGCTTACGCCGTTGAATATATTAGCATGGAATAATAAGATAGGACCTGGGTACTATTTTGTTGGTTTGCGCACCGAGGTAATGATTAATAGGGACAGTTGGGGGTATTCGTATTCCATTGTCAGAGGTGAAATTCTTGGATTTCTGGAAGACGAACGACTGCGAAAGCATTTACCAAGGATGTTT…	Eukaryota	Ochrophyta	Bacillariophyceae	Fragilariales	Fragilariaceae	Serratifera	0	0	0	0	0	0	0	0	0	0	0	0	0	0	0	0	0	0	0	0	0	0	0	0	0	0	0	0	0	0	0	0	0	0	0	0	0	0	0	0	0	0	0
CCAGCAGCCGCGGTAATTCCAGCTCCAATAGCGTATATTAAAGTTGTTGCAGTTAAAAAGCTCGTAGTTGGATTTGTGGGTGGAGCTAGTGTCCCGACGCTTAGCGTGGGTGATGTTGGTCTCCGTCCATCTTTGGGTGGAATCCGTGTGGCATTAAGTTGTCGTGCGGGGGATGCCCATCTTTTACTGTGAAAAAATTAGAGTGTTCAAAGCAGGCTTACGCCGTTGAATATATTAGCATGGAATAATGAGATAGGACCTGGGTACTATTTTGTTGGTTTGCGCACCGAGGTAATGATTAATAGGGACAGTTGGGGGTATTCGTATTCCATTGTCAGAGGTGAAATTCTTGGATTTTTGGAAGACGAACGACTGCGAAAGCATTTACCAAGGATGTTT…	Eukaryota	Ochrophyta	Bacillariophyceae	Fragilariales	Fragilariaceae	Serratifera	933	691	0	993	0	329	0	0	0	95	0	0	151	0	346	0	54	109	0	0	0	0	0	0	0	0	0	0	0	0	0	0	0	0	0	0	0	0	0	0	0	0	0
CCAGCAGCTGCGGTAATTCCAGCTCCAATAGCGTATATTTAAGTTGTTGCGGTTAAAACGCTCGTAGTTGGACTTTGGGCCCCGTTTCGTCGGTCCACCCTCGCGGGCGCGCACCGCACGTCCGGGCGCCTTTTTGGTCGGCCGCCGCGGCTGGGCTTGACTGTCTGGCCGCGCGCGTCCGTCCGGGTTACTTTGAGGAAAATAGAGTGTTCAAAGCACGCGGCTGCGCGAATACGCTAGCATGGAATAACACGAGAGGGCTGTGGGCCGCACGTGGTTGGTCTGCGGTGTCCGTAGCAATGATCGAGAGGAGCGGTCGGGGGCATTCGTATTCCACTGTCAGAGGTGAAATTCTTGGATTTGTGGAAGGCGAACATCTGCGAAAGCGATTGCCAAGGA…	Eukaryota	Chlorophyta	Ulvophyceae	Bryopsidales	Ostreobiaceae	Ostreobium	0	0	0	0	0	0	0	0	0	0	0	0	0	0	0	0	0	0	0	0	0	0	0	0	0	0	0	0	0	979	0	0	0	0	2637	0	0	0	0	0	0	0	0
CCAGCAGCTGCGGTAATTCCAGCTCCAATAGCGTATATTAAAGTTGTTGCAGTTAAAAAGCTCGTAGTTGGATTTGTGGGTGGAGCGAGTGTCCCGACGCTTAGCGTGGGTGATGTTCGTCTCCGTCCATCTTTGGGTGGAATCCGTGTGGCATTAAGTTGTCGTGCGGGGGATGCCCATCTTTTACTGTGAAAAAATTAGAGTGTTCAAAGCAGGCTTACGCCGTTGAATATATTAGCATGGAATAATGAGATAGGACCTGGGTACTATTTTGTTGGTTTGCGCACCGAGGTAATGATTAATAGGGACAGTTGGGGGTATTCGTATTCCATTGTCAGAGGTGAAATTCTTGGATTTTTGGAAGACGAACGACTGCGAAAGCATTTACCAAGGATGTTT…	Eukaryota	Ochrophyta	Bacillariophyceae	Fragilariales	Fragilariaceae	Gedaniella	0	0	0	0	0	0	0	0	0	0	0	0	0	0	0	0	0	3610	0	0	0	0	0	0	0	0	0	0	0	0	0	0	0	0	0	0	0	0	0	0	0	0	0
CCAGCAGCCGCGGTAATTCCAGCTCCAATAGCGTATATTAAAGTTGTTGCAGTTAAAAAGCTCGTAGTTGGATTTGTGGGTGGAGCGAGTGTCCCGACACAATGTGTGGGTGACGCTTGTCTCCGTTCATCTTTGGGCGGAATCCGTGTGGCATTAAGTTGTCGTGCGGGGGATGCCCATCCTTTACTGTGAAAAAATTAGAGTGTTCAAAGCAGGCTTACGCCGTTGAATATATTAGCATGGAATAATAAGATAGGACCTGGGTACTATTTTGTTGGTTTGCGCACCGAGGTAATGATTAATAGGGACAGTTGGGGGTATTCGTATTCCATTGTCAGAGGTGAAATTCTTGGATTTCTGGAAGACGAACGACTGCGAAAGCATTTACCAAGGATGTTT…	Eukaryota	Ochrophyta	Bacillariophyceae	Fragilariales	Fragilariaceae	Serratifera	0	0	0	0	0	0	0	0	0	0	0	0	0	0	0	0	0	0	0	0	0	0	0	0	0	0	0	0	0	0	0	0	0	0	0	0	0	0	0	0	0	0	0
CCAGCAGCCGCGGTAATTCCAGCTCCAGTAGCGTATATTAAAGTTGTTGCATTTAAAAAGCTCGTAGTTGGTATTTCGCTTGGTCTCGCAGATGCTAGTCATCGGTGATTGCCAGGTGGTACTCGGTGTCAACACCGTTTCCACCGTGAGAAAATTAGAGTGATCCAAACAGTCGCGGACTGAATGCTTCAGCACGGTATGGGGCTTTGACGTTGCTTCCGGAGCACTTGAGCGACGGTTGCGGGGTAAAGGTTAATAAAGACAGACGATGGGATCCGTATTGGGTTGCTAGAGGTGAAATTCTTGGACCAACCCAAGACGCACTGAAGCGAAAGCTCTTTCCACGCATGTCCTTGTCAATCAAGAACGAAAGT	Eukaryota	unknown phylum	unknown class	unknown order	unknown family	unknown genus	0	0	0	0	0	0	0	0	0	0	0	0	0	0	0	0	0	0	0	0	0	0	0	0	0	0	0	0	0	0	0	0	0	0	0	0	0	0	0	0	0	0	0
CCAGCACCCGCGGTAATTCCAGCTCCAATAGCGTATGTTAATGTTGTTGCAGTTAAAAAGCTCGTAGTTGGATATCTGGCTAATTGCACGGACGGCCCGCCTTCGGGTTGAGTGCTGGAAGTGCTAGCCTATTTTTCGGTTGGTGTCCTTTCCCTTGATTGGGCGAGGTGCACGATCCGGATCGGTTACTTTGAAGAAAATTGAGTGTTCAAAGCAGGCTTACGCCGTGAAAATTGCAGCATGGAATAACAACATAGGACTGTCGTGTCTAATTTGTTGGTTCTTGGACCGTAGTAATGATTGATACAGACGGTTGGGGGTGCTGCTATTCCGCGGCCAGAGGTGAAATTCTCAGATTCCCGGAAGAGCAACTTATGCGAAAGCATTCACCAAAAACGT…	Eukaryota	Cercozoa	Chlorarachniophyta	Chlorarachniophyta_or	Chlorarachniophyta_fa	Bigelowiella	0	0	0	0	0	0	0	0	0	0	0	0	0	0	79	0	0	0	0	0	0	0	0	0	0	0	0	0	0	0	0	0	0	0	0	0	16	0	0	0	0	0	0
CCAGCAGCTGCGGTAATTCCAGCTCCAATAGCGTATATTAAAGTTGTTGCAGTTAAAAAGCTCGTAGTTGGATTTGTGGGTGGAGCGAGTGTCCCGACACAATGTGTGGGTGACGCTTGTCTCCGTCCATCTTTGGGCGGAATCCGTGTGGCATTAGGTTGTCGTGCGGGGGATGCTCATCCTTTACTGTGAAAAAATTAGAGTGTTCAAAGCAGGCTTACGCCGTTGAATATATTAGCATGGAATAATAAGATAGGACCTGGGTACTATTTTGTTGGTTTGCGCACCGAGGTAATGATTAATAGGGACAGTTGGGGGTATTCGTATTCCATTGTCAGAGGTGAAATTCTTGGATTTCTGGAAGACGAACGACTGCGAAAGCATTTACCAAGGATGTTT…	Eukaryota	Ochrophyta	Bacillariophyceae	Fragilariales	Fragilariaceae	Serratifera	0	0	0	0	0	0	0	0	0	0	0	0	0	0	0	0	0	0	0	0	0	0	0	0	0	0	0	0	0	0	0	0	0	0	0	0	0	0	0	0	0	0	0
CCAGCACCCGCGGTAATTCCAGCTCCAATAGCGTATGTTAATGTTGTTGCAGTTAAAAAGCTCGTAGTTGGATATCTGGCTAATTGCACGGACGGCCCGCCTTCGGGTTGAGTGCTGGAAGTGCTAGCCTATTTTTCGGTTGGTGTCCTTTCCCTTGATTGGGCGAGGTGCACGATCCGGATCGGTTACTTTGAAGAAAATTGAGTGTTCAAAGCAGGCTTACGCCGTGAAAATTGCAGCATGGAATAACAACATAGGACTGTCGTGTCTAATTTGTTGGTTCTTGGACCGTAGTAATGATTGATACAGACGGTTGGGGGTGCTGCTATTCCGCGGCCAGAGGTGAAATTCTCAGATTCCCGGAAGAGCAACTTATGCGAAAGCATTCACCAAAAACGT…	Eukaryota	Cercozoa	Chlorarachniophyta	Chlorarachniophyta_or	Chlorarachniophyta_fa	Bigelowiella	0	0	0	0	0	0	0	0	0	0	0	0	0	0	65	0	0	0	0	0	0	0	0	0	0	0	0	0	0	0	0	0	0	0	0	0	16	0	0	0	0	0	0
CCAGCAGCCGCGGTAATTCCAGCTCCAATAGCGTATATTAAAGTTGCTGCAGTTAAAAAGCTCGTAGTTGGATTTGTGGCGCGGCCGTCCGGCGGGGCTCCTTCATTGGGGCCGTTTGTCTGGTTTTTCGGCCGCTCCATTCTCGGGTAGTGTGTCGCTGGCATTAGGTTGTCGGCTTCTTCACGCCCGTCGTTTACTGTGAAAAAATTAGAGTGTTCAAAGCAGGCTTAGGCCATTGGATACATTAGCATGGAATAATGAGATAGGGCCACGACGGTCTATTTTGTTGGTTTGCACGTTGTGGTAATGATTAACAGGAACGGTTGGGGGTATTCGTATTCAATTGTCAGAGGTGAAATTCTTGGATTTATGGAAGACGAACTACTGCGAAAGCATTTA…	Eukaryota	Ochrophyta	Phaeophyceae	Ectocarpales	Ectocarpaceae	Ectocarpus	0	0	0	0	0	0	557	0	0	0	0	0	0	0	0	0	0	0	0	0	0	0	0	0	0	0	0	0	0	0	0	0	0	0	0	0	0	0	0	0	0	0	0
CCAGCAGCTGCGGTAATTCCAGCTCCAATAGCGTATATTTAAGTTGTTGCAGTTAAAAAGCTCGTAGTTGGATTTCGGGTCGCGTCTTACTTGGTCACCATGAATGGTCGCATCATTAAGGCCGGCCTTGCTGTCGATAACGCGCGAGGTGGGCTCTGCCTATGTCCGCGAATTCGACGATGTTACTTTGAGTAAATTAGAGTGTTCAAAGCAAGCCAACGCTCTGAATATGATAGCATGGGATAACACGACAGGACTCTAGGCCTATCGTGTTGGTCTGTAGGCCGGGGTAATGATTAAGAGGGACAGTCGGGGGCATTCGTATTCCATTGTCAGAGGTGAAATTCAGTGATTGATGGAAGACGAACATCTGCGAAAGCATTTGCCAAGGATGTTTTC…	Eukaryota	Chlorophyta	Chlorophyceae	Phaeophilales	Phaeophilaceae	Phaeophila	0	0	0	0	0	0	0	0	0	0	0	0	0	0	0	0	0	0	0	0	0	0	0	0	0	0	0	0	0	0	0	0	0	0	0	0	0	0	0	0	0	0	0
CCAGCAGCCGCGGTAATTCCAGCTCCAATAGCATATGTTAAAGTTGTTGCGGTTAAAAAGCTCGTAGTTGGATCTCGGCGGCCCGGGGGCGGTTCGCTCTCTGGCGTGACTGCCCCACTGGGCCGTGTTCTTTCGGCGGAGGTCGGCGGGTGCTCTTAGCCGAGTGTCCGCGCGGCGCCGTCGGGTTTACTTTGAAAAAATTAGAGTGCTCCAGGCAGGCTTGACACGCCTGAATAGTCGTGCATGGAATAATGGAATAGGGTGTCGTCTCTATTTTGTTGGTTTTCGGATATCGACACAATGATTAACAGGGACAGTCGGGGGCGTTGGTATTCAGGCGACAGAGGTGAAATTCTTGGACCGCCTGAAGACCCACTGCTGCGAAAGCGTTCGCCAAGA…	Eukaryota	Arthropoda	Maxillopoda	Harpacticoida	unknown family	unknown genus	0	0	0	0	0	0	0	0	0	0	0	0	0	0	0	0	0	0	0	0	0	0	0	0	0	0	0	0	0	0	0	0	0	0	0	0	0	0	0	0	0	0	0
CCAGCAGCCGCGGTAATTCCAGCTCCAATAGCGTATATTAAAGTTGCTGCAGTTAAAAAGCTCGTAGTTGGATTTGTGGCGCGGCCGTCCGGCGGGGCTCCTTCATTGGGGCCGTTTGTCTGGTTTTTCGGCCGCTCCATTCTCGGGTAGTGTGTCGCTGGCATTAGGTTGTCGGCTTCTTCACGCCCGTCGTTTACTGTGAAAAAATTAGAGTGTTCAAAGCAGGCTTAGGCCATTGGATACATTAGCATGGAATAATGAGATAGGGCCACGACGGTCTATTTTGTTGGTTTGCACGTTGTGGTAATGATTAACAGGAACGGTTGGGGGTATTCGTATTCAATTGTCAGAGGTGAAATTCTTGGATTTATGGAAGACGAACTACTGCGAAAGCATTTA…	Eukaryota	Ochrophyta	Phaeophyceae	Ectocarpales	Ectocarpaceae	Ectocarpus	0	0	0	0	0	0	563	0	0	0	0	0	0	0	0	0	0	0	0	0	0	0	0	0	0	0	0	0	0	0	0	0	0	0	0	0	0	0	0	0	47	0	0
CCAGCAGCCGCGGTAATTCCAGCTCCAATAGCGTATATTTAAGTTGTTGCAGTTAAAAAGCTCGTAGTTGGATTTCGGGCCGCGTCTTATTTGGTCACCTTTTCAGGTCGCATCACTAAGGCCGGCCTTGCTGTCGATGACGCGTGGGGTGGCTAAACACCATGCCCGCGGACTCGACGACGTTACTTTGAGTAAATTAGAGTGTTCAAAGCAAGCCAAAGCTCTGAATATAATAGCATGGGATAACACGACAGGACTCTAGGTCTATCGTGTTGGTCTATAGGCCGGGGTAATGATTAAGAGGGACAGTCGGGGGCATTCGTATTCCATTGTCAGAGGTGAAATTCAGTGATTGATGGAAGACGAACATCTGCGAAAGCATTTGCCAAGGATGTTTTC…	Eukaryota	Chlorophyta	Chlorophyceae	Phaeophilales	Phaeophilaceae	Phaeophila	0	0	0	0	505	252	0	291	1933	0	0	159	0	0	298	0	0	0	0	0	0	0	0	0	0	0	0	0	0	0	0	0	0	0	0	0	0	0	0	0	0	0	0
CCAGCAGCTGCGGTAATTCCAGCTCCAATAGCGTATATTAAAGTTGTTGCGGTTAAAAAGCTCGTAGTTGGATTTCTGCTGAGGACGACCGGTCCGCCCTCTGGGTGAGTATCTGGCTCGGCCTTGGCATCTTCTTGGGGAACGTAGCTGCACTTGACTGTGTGGTGCGATACCCAGGACCTTTACTTTGAGGAAATTAGAGTGTTTCAAGCAGGCATACGCCTTGAATACATTAGCATGGAATAATAAGATAGGACCTTGGTTCTGTTTTGTTGGTTTCTAGGGCTGAGGTAATGATTAATAGGGATAGTTGGGGGCATTCGTATTTAACTGTCAGAGGTGAAATTCTTGGATTTGTTAAAGACGGACTACTGCGAAAGCATTTGCCAAGGATGTTTT…	Eukaryota	Myzozoa	Dinophyceae	unknown order	unknown family	unknown genus	0	0	0	0	0	0	0	0	0	0	0	0	0	0	0	0	0	0	0	0	0	0	0	0	0	0	0	0	0	0	0	0	0	0	0	0	0	0	0	0	0	0	0
CCAGCAGCCGCGGTAATTCCAGCTCCAATAGCGTATACTAATGTTGCTGCAGTTAAAAAGCTCGTAGTTGGAAATCTGGGGCGGCCGGCCGGTGGCGGCCTCACGGCCGTTTCGACCTGGTTCCTGCCGCTCCATCCTCGGGTTGTCTCGCCCTGGCATTAGGTTGTCGGGGCGCCGGCGCCCGTCGTTTACTGTGAAAAAATTAGAGTGTTCAAAGCAGGCTTAGGCCGTTGGATACATTAGCATGGAATAATGAGATAGGGCCGCGGCGGTCTATTTTGTTGGTTTGCACGCCGCGGTAATGATTAACAGGAACGGTTGGGGGTGTTCGTATTCAATTGTCAGAGGTGAAATTCTTGGATTTATGGAAGACGAACTACTGCGAAAGCATTCACCAAG…	Eukaryota	Ochrophyta	Schizocladiophyceae	Schizocladiales	Schizocladiaceae	Schizocladia	0	335	0	0	0	0	0	0	0	0	0	0	0	0	0	0	0	0	0	0	0	0	0	0	0	0	0	0	0	0	0	0	0	0	0	0	0	0	0	0	0	0	0
CCAGCAGCTGCGGTAATTCCAGCTCCAATAGCGTATATTAAAGTTGTTGCAGTTAAAAAGCTCGTAGTTGGATTTGTGGGTGGAGCGAGTGTCCCGACACAATGTGTGGGTGACGCTTGTCTCCGTCCATCTTTGGGCGGAATCCGTGTGGCATTAGGTTGTCGTGCGGGGGATGCTCATCCTTTACTGTGAAAAAATTAGAGTGTTCAAAGCAGGCTTACGCCGTTGAATATATTAGCATGGAATAATAAGATAGGACCTGGGTACTATTTTGTTGGTTTGCGCACCGAGGTAATGATTAATAGGGACAGTTGGGGGTATTCGTATTCCATTGTCAGAGGTGAAATTCTTGGATTTCTGGAAGACGAACGACTGCGAAAGCATTTACCAAGGATGTTT…	Eukaryota	Ochrophyta	Bacillariophyceae	Fragilariales	Fragilariaceae	Serratifera	0	0	0	0	0	0	0	0	0	0	0	0	0	0	0	0	0	0	0	0	0	0	0	0	0	0	0	0	0	0	0	0	0	0	0	0	0	0	0	0	0	0	0
CCAGCAGCCGCGGTAATTCCAGCTCCAATAGCATATGTTAAAGTTGTTGCGGTTAAAAAGCTCGTAGTTGGATCTCGGCGGCCCGGGGGCGGTTCGCTCTCTGGCGTGACTGCCCCACTGGGCCGTGTTCTTTCGGCGGAGGTCGGCGGGTGCTCTTAGCCGAGTGTCCGCGCGGCGCCGTCGGGTTTACTTTGAAAAAATTAGAGTGCTCCAGGCAGGCTTGACACGCCTGAATAGTCGTGCATGGAATAATGGAATAGGGTGTCGTCTCTATTTTGTTGGTTTTCGGATATCGACACAATGATTAACAGGGACAGTCGGGGGCGTTGGTATTCAGGCGACAGAGGTGAAATTCTTGGACCGCCTGAAGACCCACTGCTGCGAAAGCGTTCGCCAAGA…	Eukaryota	Arthropoda	Maxillopoda	Harpacticoida	unknown family	unknown genus	0	0	0	0	0	0	0	0	0	0	0	0	0	0	0	0	0	0	0	0	0	0	0	0	0	0	0	0	0	0	0	0	0	0	0	0	0	0	0	0	0	0	0
CCAGCACCTGCGGTAATTCCAGCTCCAATAGCGTATATTAAAGTTGTTGCAGTTAAAAAGCTCGTAGTTGGATTTGTGGGTGGAGCGAGTGTCCCGACACAATGTGTGGGTGACGCTTGTCTCCGTCCATCTTTGGGCGGAATCTGTGTGGCATTAAGTTGTCGTGCGGGGGATGCCCATCCTTTACTGTGAAAAAATTAGAGTGTTCAAAGCAGGCTTACGCCGTTGAATATATTAGCATGGAATAATAAGATAGGACCTGGGTACTATTTTGTTGGTTTGCGCACCGAGGTAATGATTAATAGGGACAGTTGGGGGTATTCGTATTCCATTGTCAGAGGTGAAATTCTTGGATTTCTGGAAGACGAACGACTGCGAAAGCATTTACCAAGGATGTTT…	Eukaryota	Ochrophyta	Bacillariophyceae	Fragilariales	Fragilariaceae	Serratifera	0	0	0	0	0	0	0	0	0	0	0	0	0	0	0	0	0	0	0	0	0	0	0	0	0	0	0	0	0	0	0	0	0	0	0	0	142	0	0	2005	20	0	535
CCAGCAGCTGCGGTAATTCCAGCTCCAATAGCGTATATTAAAGTTGTTGCAGTTAAAAAGCTCGTAGTTGGATTTGTGGGTGGAGCGAGTGTCCCGACACAATGTGTGGGTGACGCTTGTCTCCGTCCATCTTTGGGCGGAATCCGTGTGGCATTAAGTTGTCGTGCGGGGGATGCCCATCCTTTACTGTGAAAAAATTAGAGTGTTCAAAGCAGGCTTACGCCGTTGAATATATTAGCATGGAATAATAAGATAGGACCTGGGTACTATTTTGTTGGTTTGCGCACCGAGGTAATGATTAATAGGGACAGTTGGGGGTATTCGTATTCCATTGTCAGAGGTGAAATTCTTGAATTTCTGGAAGACGAACGACTGCGAAAGCATTTACCAAGGATGTTT…	Eukaryota	Ochrophyta	Bacillariophyceae	Fragilariales	Fragilariaceae	Serratifera	0	0	0	0	0	0	0	0	0	0	0	0	0	0	0	0	0	0	0	0	0	0	0	0	0	0	0	0	0	0	0	0	0	0	0	0	0	0	0	0	0	0	0
CCAGCAGCTGCGGTAATTCCAGCTCTGTAAGCGTATACCAAAGTTGTTGCAGTTAAAACGCTCGTAGTCGGACTTTGGCTGTGTTGAGTTGTGGTACGCGAACGCGGACCCGCTCGGCATGGCTTTTGTGGATTTGCAACTGATAGCGCGTTAACTCGTGTTTGACGATTGCAGCCACTCTTTACTGTGAGAAAATCAGAGTGCTCAAAGCAGGCATTTGCCGTGAATGTATTAGCATGGAATAATAGAATAGGACTTGGTTCTATTTTGTTGGTTTGTTGGGACTGAGTAATGATTAAGAGGGACAGTTGGGGGCATTTGTATTTCGGCGCTAGAGGTGAAATTCTTAGATTGCCGAAAGACAAACTGCTGCGAAAGCGTCTGCCAAGGATGTTTTCA…	Eukaryota	Rhodophyta	Florideophyceae	Corallinales	Corallinaceae	Hydrolithon	0	0	0	0	0	0	0	0	0	0	0	0	0	0	0	0	0	0	0	0	0	0	0	0	0	0	0	0	0	0	0	0	0	0	0	0	0	0	0	0	0	0	0
CCAGCAGCTGCGGTAATTCCAGCTCCAATGGCGTATATTAAAGTTGTTGCAGTTAAAAAGCTCGTAGTTGGATTTCTGCTGAGGATGACCGGTCCGCCCTCTGGGCAGGTATCTGGCTCAGCCTTGGCATCTTCCTGAAGAACGTAGCTGCACTTGACTGTGTGGTGCGGTATTTAGGACATTTACTTTGAGGAAATTAGAGTGTTTCAAGCAAGCGCACGCCTTGAATACATTAGCATGGAATAATAAGATAGGACCTCGGTTCTATTTTGTTGGTTTCTAGAGCTGAGGTAATGATTGATAGGGATAGTTGGGGGCATTCGTATTTAACTGTCAGAGGTGAAATTCTTGGATTTGTTAAAGACGGACTACTGCGAAAGCATTTGCCAAGGATGTTTT…	Eukaryota	Myzozoa	Dinophyceae	Suessiales	Suessiaceae	Yihiella	0	0	0	0	0	0	0	0	0	0	0	0	0	0	0	0	0	0	0	0	0	0	0	0	0	0	0	0	0	0	0	0	3292	0	0	0	0	0	0	0	0	0	0
CCAGCAGCCGCGGTAATTCCAGCTCCAATAGCGTATACTAATGTTGCTGCAGTTAAAAAGCTCGTAGTTGGAAATCTGGGGCGGCCGGCCGGTGGCGGCCTCACGGCCGTTTCGACCTGGTTCCTGCCGCTCCATCCTCGGGTTGTCTCGCCCTGGCATTAGGTTGTCGGGGCGCCGGCGCCCGTCGTTTACTGTGAAAAAATTAGAGTGTTCAAAGCAGGCTTAGGCCGTTGGATACATTAGCATGGAATAATGAGATAGGGCCGCGGCGGTCTATTTTGTTGGTTTGCACGCCGCGGTAATGATTAACAGGAACGGTTGGGGGTGTTCGTATTCAATTGTCAGAGGTGAAATTCTTGGATTTATGGAAGACGAACTACTGCGAAAGCATTCACCAAG…	Eukaryota	Ochrophyta	Schizocladiophyceae	Schizocladiales	Schizocladiaceae	Schizocladia	0	318	0	0	0	0	0	0	0	0	0	0	0	0	0	0	0	0	0	0	0	0	0	0	0	0	0	0	0	0	0	0	0	0	0	0	0	0	0	0	0	0	0
CCAGCACCTGCGGTAATTCCAGCTCCAATAGCGTATATTAAAGTTGTTGCAGTTAAAAAGCTCGTAGTTGGATTTGTGGGTGGAGCGAGTGTCCCGACACAATGTGTGGGTGACGCTTGTCTCCGTCCATCTTTGGGCGGAATCTGTGTGGCATTAAGTTGTCGTGCGGGGGATGCCCATCCTTTACTGTGAAAAAATTAGAGTGTTCAAAGCAGGCTTACGCCGTTGAATATATTAGCATGGAATAATAAGATAGGACCTGGGTACTATTTTGTTGGTTTGCGCACCGAGGTAATGATTAATAGGGACAGTTGGGGGTATTCGTATTCCATTGTCAGAGGTGAAATTCTTGGATTTCTGGAAGACGAACGACTGCGAAAGCATTTACCAAGGATGTTT…	Eukaryota	Ochrophyta	Bacillariophyceae	Fragilariales	Fragilariaceae	Serratifera	0	0	0	0	0	0	0	0	0	0	0	0	0	0	0	0	0	0	0	0	0	0	0	0	0	0	0	0	0	0	0	0	0	0	0	0	139	0	0	2058	23	0	433
CCAGCACCTGCGGTAATTCCAGCTCCAATAGCGTATATTAAAGTTGTTGCAGTTAAAAAGCTCGTAGTTGGATTTGTGGGTGGAGCGAGTGTCCCGACACAATGTGTGGGTGACGCTTGTCTCCGTCCATCTTTGGGCGGAATCCGTGTGGCATTAAGTTGTCGTGCGGGGGATGCCCATCCTTTACTGTGAAAAAATTAGAGTGTTCAAAGCAGGCTTACGCCGTTGAATATATTAGCATGGAATAATAAGATAGGACCTGGGTACTATTTTGTTGGTTTGCGCACCGAGGTAATGATTAATAGGGACAGTTGGGGGTATTCGTATTCCATTGTCAGAGGTGAAATTCTTGGATTTCTGGAAGACGGACGACTGCGAAAGCATTTACCAAGGATGTTT…	Eukaryota	Ochrophyta	Bacillariophyceae	Fragilariales	Fragilariaceae	Serratifera	214	0	0	0	0	0	0	0	0	0	0	0	0	0	0	0	0	0	0	0	0	0	0	0	0	0	0	0	0	0	0	0	0	0	0	0	1302	45	66	0	0	0	0
CCAGCAGCCGCGGTAATTCCAGCTCCAATAGCGTATATTAAAGTTGTTGCAGTTAAAAAGCTCGTAGTTGGATTTGTGGGTGGAGCGACGGTCCCGACGCTCAGCGTGGGTGATTGTTGCCTCCGTCCATCTTTGGGTGGAATCCGTGTGGCATTAAGTTGTCGTGCGGGGGATGCCCATCTTTTACTGTGAAAAAATTAGAGTGTTCAAAGCAGGCTTACGCCGTTGAATATATTAGCATGGAATAATGAGATAGGACCTGGGTACTATTTTGTTGGTTTGCGCACCGAGGTAATGATTAATAGGGACAGTTGGGGGTATTCGTATTCCATTGTCAGAGGTGAAATTCTTGGATTTCTGGAAGACGAACGACTGCGAAAGCATTTACCAAGGATGTTT…	Eukaryota	Ochrophyta	Bacillariophyceae	Fragilariales	Fragilariaceae	Serratifera	0	0	0	0	0	0	0	0	0	0	0	0	0	0	0	0	0	0	0	0	0	0	0	0	0	0	0	0	0	0	0	0	0	0	0	0	0	0	0	0	0	0	0
CCAGCAGCTGCGGTAATTCCAGCTCCAATAGCGTATATTAAAGTTGTTGCAGTTAAAAAGCTCGTAGTTGGATTTGTGGGTGGAGCGAGTGTCCCGACACAATGTGTGGGTGACGCTTGTCTCCGTCCATCTTTGGGCGGAATCCGTGTGGCATTAAGTTGTCGTGCGGGGGATGCCCATCCTTTACTGTGAAAAAATTAGAGTGTTCAAAGCAGGCTTACGCCGTTGAATATATTAGCATGGAATAATAAGATAGGACCTGGGTACTATTTTGTTGGTTTGCGCACCGAGGTAATGATTAATAGGGACAGTTGGGGGTATTCGTATTCCATTGTCAGAGGTGAAATTCTTGAATTTCTGGAAGACGAACGACTGCGAAAGCATTTACCAAGGATGTTT…	Eukaryota	Ochrophyta	Bacillariophyceae	Fragilariales	Fragilariaceae	Serratifera	0	0	0	0	0	0	0	0	0	0	0	0	0	0	0	0	0	0	0	0	0	0	0	0	0	0	0	0	0	0	0	0	0	0	0	0	0	0	0	0	0	0	0
CCAGCAGCTGCGGTAATTCCAGCTCCAATAGCGTATGTTAATGTTGTTGCAGTTAAAAAGCTCGTAGTTGGATATCTGGCTAATTGCACGGACGGCCCGCCTTCGGGTTGAGTGCTGGAAGTGCTAGCCTATTTTTCGGTTGGTGTCCTTTCCCTTGATTGGGCGAGGTGCACGATCCGGATCGGTTACTTTGAAGAAAATTGAGTGTTCAAAGCAGGCTTACGCCGTGAAAATTGCAGCATGGAATAACAACATAGGACTGTCGTGTCTAATTTGTTGGTTCTTGGACCGTAGTAATGATTGATACAGACGGTTGGGGGTGCTGCTATTCCGCGGCCAGAGGTGAAATTCTCAGATTCCCGGAAGAGCAACTTATGCGAAAGCATTCACCAAAAACGC…	Eukaryota	Cercozoa	Chlorarachniophyta	Chlorarachniophyta_or	Chlorarachniophyta_fa	Bigelowiella	0	0	0	0	0	0	0	0	0	0	0	0	0	0	0	0	0	0	0	0	0	0	0	0	0	0	0	0	0	0	0	0	0	0	0	0	0	0	0	0	0	0	0
CCAGCAGCTGCGGTAATTCCAGCTCCAATAGCGTATATTAAAGTTGTTGCAGTTAAAAAGCTCGTAGTTGGATTTGTGGGTGGAGCGGTCGTCCCGACGCTCAGCGTGGGTGATGGCTGCCTCCGTCCATCTTTGGGTGGAATCCGTGTGGCATTAGGTTGTCGTGCGGGGGATGCCCATCTTTTACTGTGAAAAAATTAGAGTGTTCAAAGCAGGCTTACGCCGTTGAATATATTAGCATGGAATAATGAGATAGGACCTGGGTACTATTTTGTTGGTTTGCGCACCGAGGTAATGATTAATAGGGACAGTTGGGGGTATTCGTATTCCATTGTCAGAGGTGAAATTCTTGGATTTCTGGAAGACGAACGACTGCGAAAGCATTTACCAAGGATGTTT…	Eukaryota	Ochrophyta	Bacillariophyceae	Fragilariales	Fragilariaceae	Serratifera	0	0	0	0	0	0	0	0	0	0	0	0	0	0	0	0	0	0	0	0	0	0	0	0	0	0	0	0	0	0	0	0	0	0	0	0	0	0	0	22	0	0	0
CCAGCAGCCGCGGTAATTCCAGCTCCAGTAGCGTATATTAAAGTTGTTGCATTTAAAAAGCTCGTAGTTGGTATTTCGCTTGGTCTCGCAGATGCTAGTCATCGGTGATTGCCAGGTGGTACTCGGTGTCAACACCGTTTCCACCGTGAGAAAATTAGAGTGATCCAAACAGTCGCGGACTGAATGCTTCAGCACGGTATGGGGCTTTGACGTTGCTTCCGGAGCACTTGAGCGACGGTTGCGGGGTAAAGGTTAATAAAGACAGACGATGGGATCCGTATTGGGTTGCTAGAGGTGAAATTCTTGGACCAACCCAAGACGCACTGAAGCGAAAGCTCTTTCCACGCATGTCCTTGTCGATCAAGAACGAAAGT	Eukaryota	unknown phylum	unknown class	unknown order	unknown family	unknown genus	0	0	0	0	0	0	0	0	0	0	0	0	0	0	0	0	0	0	0	0	0	0	0	0	0	0	0	0	0	0	0	0	0	0	0	0	0	0	0	0	0	0	0
CCAGCAGCTGCGGTAATTCCAGCTCCAATAGCGTATATTAAAGTTGTTGCAGTTAAAAAGCTCGTAGTTGGATTTGTGGGTGGAGCGAGTGTCCCGACACAATGTGTGGGTGACGCTTGTCTCCGCTCATCTTTGGGCGGAATCCGTGTGGCATTAAGTTGTCGTGCGGGGGATGCCCATCCTTTACTGTGAAAAAATTAGAGTGTTCAAAGCAGGCTTATGCCGTTGAATATATTAGCATGGAATAATAAGATAGGACCTGGGTACTATTTTGTTGGTTTGCGCACCGAGGTAATGATTAATAGGGACAGTTGGGGGTATTCGTATTCCATTGTCAGAGGTGAAATTCTTGGATTTCTGGAAGACGAACGACTGCGAAAGCATTTACCAAGGATGTTT…	Eukaryota	Ochrophyta	Bacillariophyceae	Fragilariales	Fragilariaceae	Serratifera	0	0	0	0	0	0	0	0	0	0	0	0	0	0	0	0	0	0	0	0	0	0	0	0	0	0	0	0	0	0	0	0	0	3196	0	0	0	0	0	0	0	0	0
CCAGCAGCTGCGGTAATTCCAGCTCCAATGGCGTATATTAAAGTTGTTGCGGTTAAAAAGCTCGTAGTTGGATTTCTGCTGAGGATGACCGGTCCGCCCTCTGGGCAGGTATCTGGCTCAGCCTTGGCATCTTCCTGAAGAACGTAGCTGCACTTGACTGTGTGGTGCGGTATTTAGGACATTTACTTTGAGGAAATTAGAGTGTTTCAAGCAAGCGCACGCCTTGAATACATTAGCATGGAATAATAAGATAGGACCTCGGTTCTATTTTGTTGGTTTCTAGAGCTGAGGTAATGATTGATAGGGATAGTTGGGGGCATTCGTATTTAACTGTCAGAGGTGAAATTCTTGGATTTGTTAAAGACGGACCACTGCGAAAGCATTTGCCAAGGATGTTTT…	Eukaryota	Myzozoa	Dinophyceae	Suessiales	Suessiaceae	Yihiella	0	0	0	0	0	0	0	0	0	0	0	0	0	0	0	0	0	0	0	0	0	0	0	0	0	0	0	0	0	0	0	0	3193	0	0	0	0	0	0	0	0	0	0
CCAGCAGCCGCGGTAATTCCAGCTCCAATAGCGTATATTTAAGTTGTTGCAGTTAAAAAGCTCGTAGTTGGAATGATACATTTGCCGAGCAGTCTCTTTCTTTAGAGCGCGACGCAAGTGCGGGTTTTTTCGAAACCTCTGTTACTTTGAGAAAAATTGAGTGTTTCACGCGGGCAAGAGCTGAAATAGTGTACCATGGAATGACGAAGCGGCTGTTTCTCCGTTTCTTCGGTTTTGGACGAAACAGCACGTGGTTGATAGGAACAGTCGAGGGCATTCGTATTGAACAGTCAGAGGTGAAATTCTTAGATTTGTTCAAGACGAACTAGTGCGAAAGCTTCTGCTAAGGATGTTTTCATCAATCAAGAACGAAAGT	Eukaryota	Apicomplexa	unknown class	unknown order	unknown family	unknown genus	0	0	3189	0	0	0	0	0	0	0	0	0	0	0	0	0	0	0	0	0	0	0	0	0	0	0	0	0	0	0	0	0	0	0	0	0	0	0	0	0	0	0	0
CCAGCAGCCGCGGTAATTCCAGCTCCAATAGCGTATATTAAAGTTGTTGCAGTTAAAAAGCTCGTAGTTGGATTTCTGGTTTGAGCGTCCGGCCCGCTTCGGCGTGTGCTATGGATGTTTGGACCATTTTTAGTTAGGATGCCTTTCTGCCATTAAGTTGGTGGTTAGGTGGACTGGCTTCATTTACTGTGAAAAAATTAGAGTGTTTAAAGCAGCCGTTTGGTCATTGAATACATTAGCATGGAATAATAAGATACGACTTTGGTGGTCTATTTTGTTGGTTTGCACACCAGAGTAATGATTAATAGGGACAGTTGGGGGTATTCATATTTCAGCGTCAGAGGTGAAATTCTTGGATCGCTGAAAGATGAACTTAGGCGAAAGCATTTACCAAGGATG…	Eukaryota	Oomycota	Peronosporea	Saprolegniales	Haliphthoraceae	Atkinsiella	0	0	0	0	0	0	0	0	0	0	0	0	0	0	0	0	0	0	0	0	0	0	0	0	0	0	0	0	0	0	0	0	0	0	0	0	0	0	0	0	0	0	0
CCAGCAGCTGCGGTAATTCCAGCTCCAATAGCGTATATTAAAGTTGTTGCAGTTAAAAAGCTCGTAGTTGGATTTGTGGGTGGAGCGAGTGTCCCGACGCTCTGCGTGGGTGATGTTTGCCTCCGTCCATCTTTGGGTGGAATCCGTGTGGCATTAGGTTGTCGTGCGGGGGATGCCCATCTTTTACTGTGAAAAAATTAGAGTGTTCAAAGCAGGCTTACGCCGTTGAATATATTAGCATGGAATAATGAGATAGGACCTGGGTACTATTTTGTTGGTTTGCGCACCGAGGTAATGATTAATAGGGACAGTTGGGGGTATTCGTATTCCATTGTCAGAGGTGAAATTCTTGGATTTTTGGAAGACGAACGACTGCGAAAGCATTTACCAAGGATGTTT…	Eukaryota	Ochrophyta	Bacillariophyceae	Fragilariales	Fragilariaceae	Serratifera	0	0	0	0	0	0	0	0	0	0	0	0	0	0	0	0	0	0	0	0	0	0	1904	350	0	0	255	0	0	0	0	0	0	0	0	0	0	0	0	0	0	0	0
CCAGCAGCCGCGGTAATTCCAGCTCCAATAGCGTATATTTAAGTTGTTGCAGTTAAAAAGCTCGTAGTTGGAATGATACATTTGCCGAGCAGTCTCTTTCTTTAGAGCGCGACGCAAGTGCGGGTTTTTTCGAAACCTCTGTTACTTTGAGAAAAATTGAGTGTTTCACGCGGGCAAGAGCTGAAATAGTGTACCATGGAATGACGAAGCGGCTGTTTCTCCGTTTCTTCGGTTTTGGACGAAACAGCACGTGGTTGATAGGAACAGTCGAGGGCATTCGTATTGAACAGTCAGAGGTGAAATTCTTAGATTTGTTCAAGACGAACTAGTGCGAAAGCTTCTGCTAAGGATGTTTTCATCGATCAAGAACGAAAGT	Eukaryota	Apicomplexa	unknown class	unknown order	unknown family	unknown genus	0	0	3129	0	0	0	0	0	0	0	0	0	0	0	0	0	0	0	0	0	0	0	0	0	0	0	0	0	0	0	0	0	0	0	0	0	0	0	0	0	0	0	0
CCAGCAGCCGCGGTAATTCCAGCTCCAATAGCGTATATTAAAGTTGTTGCAGTTAAAAAGCTCGTAGTTGGATTTGTGGGTGGAGCGAGTGTCCCGACGCTTAGCGTGGGTGATGTTCGTCTCCGTCCATCTTTGGGTGGAATCCGTGTGGCATTAAGTTGTCGTGCGGGGGATGCCCATCTTTTACTGTGAAAAAATTAGAGTGTTCAAAGCAGGCTTACGCCGTTGAATATATTAGCATGGAATAATGAGATAGGACCTGGGTACTATTTTGTTGGTTTGCGCACCGAGGTAATGATTAATAGGGACAGTTGGGGGTATTCGTATTCCATTGTCAGAGGTGAAATTCTTGGATTTTTGGAAGACGAACGACTGCGAAAGCATTTACCAAGGATGTTT…	Eukaryota	Ochrophyta	Bacillariophyceae	Fragilariales	Fragilariaceae	Gedaniella	0	0	0	0	0	0	0	0	0	0	0	0	0	0	0	0	0	3125	0	0	0	0	0	0	0	0	0	0	0	0	0	0	0	0	0	0	0	0	0	0	0	0	0
CCAGCAGCCGCGGTAATTCCAGCTCCAATAGCGTATATTTAAGTTGTTGCAGTTAAAAAGCTCGTAGTTGGATTTCGGGCCGCGTCTTATTTGGTCACCTTTTCAGGTCGCATCACTAAGGCCGGCCTTGCTGTCGATGACGCGTGGGGTGGCTAAACACCATGCCCGCGGACTCGACGACGTTACTTTGAGTAAATTAGAGTGTTCAAAGCAAGCCAAAGCTCTGAATATAATAGCATGGGATAACACGACAGGACTCTAGGTCTATCGTGTTGGTCTATAGGCCGGGGTAATGATTAAGAGGGACAGTCGGGGGCATTCGTATTCCATTGTCAGAGGTGAAATTCAGTGATTGATGGAAGACGAACATCTGCGAAAGCATTTGCCAAGGATGTTTTC…	Eukaryota	Chlorophyta	Chlorophyceae	Phaeophilales	Phaeophilaceae	Phaeophila	0	0	0	0	503	242	0	263	1705	0	0	144	0	0	258	0	0	0	0	0	0	0	0	0	0	0	0	0	0	0	0	0	0	0	0	0	0	0	0	0	0	0	0
CCAGCAGCTGCGGTAATTCCAGCTCCAATAGCGTATATTAAAGTTGTTGCAGTTAAAAAGCTCGTAGTCTGACCCTTGGCGGGCATCCTGAGCGTCCGAGGCGCAAGTCTCGTGCATGCGAAGTGCCCTTGCCATGTACTTCGAAGGAACGCGTGTGCTTTTAATTAAGCGTGCGTCGGGATTTCGATAGTTTACTTTGAGAAAAATAGAGTGTTCAAAGCAGGCATTTTTTGCCTTGAATACGTTAGCATGGGATAATGAAATAGGACATTGGCTTCCTACTTTGATGGTTTAAGGACCGATGTAATGATTAATAGGGACAGTTGGGGGCATTTATATTCCATGGCTAGAGGTGAAATTCTTGGATTCATGGAAGATAAACTACTGCGAAAGCATTTG…	Eukaryota	unknown phylum	unknown class	unknown order	unknown family	unknown genus	0	0	0	0	0	0	0	0	0	0	0	0	0	0	0	0	0	0	0	0	0	0	0	0	0	0	0	0	0	0	0	0	0	0	0	0	0	0	0	0	0	0	0
CCAGCAGCCGCGGTAATTCCAGCTCCAATAGCGTATATTAAAGTTGTTGCAGTTAAAAAGCTCGTAGTTGGATTTCTGGTTTGAGCGTCCGGCCCGCTTCGGCGTGTGCTATGGATGTTTGGACCATTTTTAGTTAGGATGCCTTTCTGCCATTAAGTTGGTGGTTAGGTGGACTGGCTTCATTTACTGTGAAAAAATTAGAGTGTTTAAAGCAGCCGTTTGGTCATTGAATACATTAGCATGGAATAATAAGATACGACTTTGGTGGTCTATTTTGTTGGTTTGCACACCAGAGTAATGATTAATAGGGACAGTTGGGGGTATTCATATTTCAGCGTCAGAGGTGAAATTCTTGGATCGCTGAAAGATGAACTTAGGCGAAAGCATTTACCAAGGATG…	Eukaryota	Oomycota	Peronosporea	Saprolegniales	Haliphthoraceae	Atkinsiella	0	0	0	0	0	0	0	0	0	0	0	0	0	0	0	0	0	0	0	0	0	0	0	0	0	0	0	0	0	0	0	0	0	0	0	0	0	0	0	0	0	0	0
CCAGCAGCTGCGGTAATTCCAGCTCCAATAGCGTATGTTAATGTTGTTGCAGTTAAAAAGCTCGTAGTTGGATATCTGGCTAATTGCACGGACGGCCCGCCTTCGGGTTGAGTGCTGGAAGTGCTAGCCTATTTTTCGGTTGGTGTCCTTTCCCTTGATTGGGCGAGGTGCACGATCCGGATCGGTTACTTTGAAGAAAATTGAGTGTTCAAAGCAGGCTTACGCCGTGAAAATTGCAGCATGGAATAACAACATAGGACTGTCGTGTCTAATTTGTTGGTTCTTGGACCGTAGTAATGATTGATACAGACGGTTGGGGGTGCTGCTATTCCGCGGCCAGAGGTGAAATTCTCAGATTCCCGGAAGAGCAACTTATGCGAAAGCATTCACCAAAAACGC…	Eukaryota	Cercozoa	Chlorarachniophyta	Chlorarachniophyta_or	Chlorarachniophyta_fa	Bigelowiella	0	0	0	0	0	0	0	0	0	0	0	0	0	0	0	0	0	0	0	0	0	0	0	0	0	0	0	0	0	0	0	0	0	0	0	0	0	0	0	0	0	0	0
CCAGCAGCTGCGGTAATTCCAGCTCCAATAGCGTATATTAAAGTTGTTGCGGTTAAAAAGCTCGTAGTTGGATTTCTGCTGAGGACGACCGGTCCGCCCTCTGGGTGAGTATCTGGCTCGGCCTGGGCATCTTCTTGGAGAACGTAGCTGCACTTGACTGTGTGGTGCGGTATCCAAGACTTTTACTTTGAGGAAATTAGAGTGTTTCAAGCAGGCACACGCCTTGAATACATTAGCATGGAATAATAAGATAGGACCTTGGTTCTATTTTGTTGGTTTCTAGAGCTGAGGTAATGATTAATAGGGATAGTTGGGGGCATTCGTATTTAACTGTCAGAGGTGAAATTCTTGGATTTGTTAAAGACGGACTACTGCGAAAGCATTTGCCAAGGATGTTTT…	Eukaryota	Myzozoa	Dinophyceae	Thoracosphaerales	Thoracosphaeraceae	Scrippsiella	0	0	0	0	0	0	0	0	0	0	0	0	0	0	0	0	0	0	0	0	0	0	0	0	0	0	0	0	0	0	0	0	0	0	0	0	0	0	0	0	0	0	0
CCAGCAGCCGCGGTAATTCCAGCTCCAATAGCGTATATTAAAGTTGTTGCAGTTAAAAAGCTCGTAGTTGGATTTGTGGGTGGAGCGAGTGTCCCGACACAATGTGTGGGTGACGCTTGTCTCCGTCCATCTTTGGGCGGAATCCGTGTGGCATTAGGTTGTCGTGCGGGGGATGCTCATCCTTTACTGTGAAAAAATTAGAGTGTTCAAAGCAGGCTTACGCCGTTGAATATATTAGCATGGAATAATAAGATAGGACCTGGGTACTATTTTGTTGGTTTGCGCACCGAGGTAATGATTAATAGGGACAGTTGGGGGTATTCGTATTCCATTGTCAGAGGTGAAATTCTTGGATTTCTGGAAGACGAACGACTGCGAAAGCATTTACCAAGGATGTTT…	Eukaryota	Ochrophyta	Bacillariophyceae	Fragilariales	Fragilariaceae	Serratifera	0	0	0	0	0	0	0	0	0	0	0	0	0	0	0	0	0	0	0	0	0	0	0	0	0	0	0	0	0	0	0	0	0	0	0	0	0	0	0	0	0	0	0
CCAGCAGCTGCGGTAATTCCAGCCCCAATAGCGTATATTTAAGTTGTTGCAGTTAAAAAGCTCGTAGTTGGATTTCGGGCCGCGTCTTATTTGGTCACCTTAACAGGTCGCATCACTAAGGCCGGCCTTGCTGTCGATGACGCGTGGGGTAGCTTCGCGCTATGCCCGCGGACTCGACGACGTTACTTTGAGTAAATTAGAGTGTTCAAAGCAAGCCAACGCTCTGAATATGATAGCATGGGATAACACGACAGGACTCTAGGTCTATCGTGTTGGTCTATAGGCCGGGGTAATGATTAAGAGGGACAGTCGGGGGCATTCGTATTCCATTGTCAGAGGTGAAATTCAGTGATTGATGGAAGACGAACATCTGCGAAAGCATTTGCCAAGGATGTTTTC…	Eukaryota	Chlorophyta	Chlorophyceae	Phaeophilales	Phaeophilaceae	Phaeophila	0	0	0	0	0	0	0	0	0	0	0	0	0	0	0	0	0	0	0	0	0	0	0	0	0	0	0	0	0	0	0	0	0	0	0	0	0	0	0	0	0	0	0
CCAGCACCTGCGGTAATTCCAGCTCCAATAGCGTATATTTAAGTTGTTGCAGTTAAAAAGCTCGTAGTTGGATTTCGGGCCGCGTCTTATTTGGTCACCTTTTCAGGTCGCATCACTAAGGCCGGCCTTGCTGTCGATGACGCGTGGGGTGGCTAAACACCATGCCCGCGGACTCGACGACGTTACTTTGAGTAAATTAGAGTGTTCAAAGCAAGCCAAAGCTCTGAATATAATAGCATGGGATAACACGACAGGACTCTAGGTCTATCGTGTTGGTCTATAGGCCGGGGTAATGATTAAGAGGGACAGTCGGGGGCATTCGTATTCCATTGTCAGAGGTGAAATTCAGTGATTGATGGAAGACGAACATCTGCGAAAGCATTTGCCAAGGATGTTTTC…	Eukaryota	Chlorophyta	Chlorophyceae	Phaeophilales	Phaeophilaceae	Phaeophila	0	0	0	0	393	215	0	164	1896	0	0	119	0	0	194	0	0	0	0	0	0	0	0	0	0	0	0	0	0	0	0	0	0	0	0	0	0	0	0	0	0	0	0
CCAGCAGCTGCGGTAATTCCAGCTCCAATAGCGTATATTAAAGTTGCTGCAGTTAAAAAGCTCGTAGTTGGATCTTGGGAGCGGGCGGGCGGTCCGCCGCGAGGCGAGCCACCGCCCGTCCCCGCCCCTTACCTCTCGGCGCCCCCTCGATGCTCTTAGCTGAGTGTCCCGCGGGGCCCGAAGCGTTTACTTTGAAAAAATTAGAGTGTTCAAAGCAGGCCCGAGCCGCCTGGATACCGCAGCTAGGAATAATGGAATAGGACCGCGGTTCTATTTTGTTGGTTTTCGGAACTGAGGCCATGATTAAGAGGGACGGCCGGGGGCATTCGTATTGCGCCGCTAGAGGTGAAATTCTTGGACCGGCGCAAGACGGACCAGAGCGAAAGCATTTGCCAAGAA…	Eukaryota	Chordata		unknown order	unknown family	unknown genus	0	0	0	0	0	0	0	0	0	0	0	0	0	0	0	0	0	0	0	0	0	0	0	0	0	0	0	0	0	0	0	0	0	0	0	0	0	0	0	0	0	0	0
CCAGCACCCGCGGTAATTCCAGCTCCAATAGCGTATATTAAAGTTGTTGCAGTTAAAAAGCTCGTAGTTGGATTTGTGGGTGGAGCGAGTGTCCCGACACAATGTGTGGGTGACGCTTGTCTCCGTCCATCTTTGGGCGGAATCTGTGTGGCATTAAGTTGTCGTGCGGGGGATGCCCATCCTTTACTGTGAAAAAATTAGAGTGTTCAAAGCAGGCTTACGCCGTTGAATATATTAGCATGGAATAATAAGATAGGACCTGGGTACTATTTTGTTGGTTTGCGCACCGAGGTAATGATTAATAGGGACAGTTGGGGGTATTCGTATTCCATTGTCAGAGGTGAAATTCTTGGATTTCTGGAAGACGAACGACTGCGAAAGCATTTACCAAGGATGTTT…	Eukaryota	Ochrophyta	Bacillariophyceae	Fragilariales	Fragilariaceae	Serratifera	0	0	0	0	0	0	0	0	0	0	0	0	0	0	0	0	0	0	0	0	0	0	0	0	0	0	0	0	0	0	0	0	0	0	0	0	121	0	0	1807	22	0	444
CCAGCAGCCGCGGTAATTCCAGCTCCAATAGCGTATATTAAAGTTGTTGCAGTTAAAAAGCTCGTAGTTGGATTTGTGGGTGGAGCGAGTGTCCCGACGCTTAGCGTGGGTGATGTTCGTCTCCGTCCATCTTTGGGTGGAATCCGTGTGGCATTAAGTTGTCGTGCGGGGGATGCCCATCTTTTACTGTGAAAAAATTAGAGTGTTCAAAGCAGGCTTACGCCGTTGAATATATTAGCATGGAATAATGAGATAGGACCTGGGTACTATTTTGTTGGTTTGCGCACCGAGGTAATGATTAATAGGGACAGTTGGGGGTATTCGTATTCCATTGTCAGAGGTGAAATTCTTGGATTTTTGGAAGACGAACGACTGCGAAAGCATTTACCAAGGATGTTT…	Eukaryota	Ochrophyta	Bacillariophyceae	Fragilariales	Fragilariaceae	Gedaniella	0	0	0	0	0	0	0	0	0	0	0	0	0	0	0	0	0	2952	0	0	0	0	0	0	0	0	0	0	0	0	0	0	0	0	0	0	0	0	0	0	0	0	0
CCAGCAGCCGCGGTAATTCCAGCTCCAATAGCGTATATTAAAGTTGTTGCAGTTAAAAAGCTCGTAGTTGGATTTGTGGGTGGAGCGAGTGTCCCGACACAATGTGTGGGTGACGCTTGTCTCCGTCCATCTTTGGGCGGAATCCGTGTGGCATTAAGTTGTCGTGCGGGGGATGCCCATCCTTTACTGTGAAAAAATTAGAGTGTTCAAAGCAGGCTTACGCCGTTGAATATATTAGCATGGAATAATAAGATAGGACCTGGGTACTATTTTGTTGGTTTGCGCACCGAGGTAATGATTAATAGGGACAGTTGGGGGTATTCGTATTCCATTGTCAGAGGTGAAATTCTTGAATTTCTGGAAGACGAACGACTGCGAAAGCATTTACCAAGGATGTTT…	Eukaryota	Ochrophyta	Bacillariophyceae	Fragilariales	Fragilariaceae	Serratifera	0	0	0	0	0	0	0	0	0	0	0	0	0	0	0	0	0	0	0	0	0	0	0	0	0	0	0	0	0	0	0	0	0	0	0	0	0	0	0	0	0	0	0
CCAGCAGCTGCGGTAATTCCAGCTCCAATAGCGTATGTTTAAGTTGTTGCGGTTAAAAAGCTCGTAGTTGGATTTCGGGTGGGCGCCGCCGGTCTCCCTTTCGGTAGTACTGGTGTGCGCGCACCTTGCTGCCGGAAACGCGCGCTCGGATTTTAACTGATTTGAGCCGCGGGTTCGGCGATGTTACTTTGAGTAAATTAGAGTGTTCAAAGCAAGCCAACGCCCTGAATATGATAGCATGGGATAACACGACAGGACTCTGGCCTATTTGTGTTGGTCTGTAGGACCGGAGTAATGATTAAGAGGGACAGTCGGGGGCATTCGTATTCCATTGTCAGAGGTGAAATTCATAGATTTATGGAAGACGAACATCTGCGAAAGCATTTGCCAAGGATGTTT…	Eukaryota	Chlorophyta	unknown class	unknown order	unknown family	unknown genus	0	0	0	0	0	0	0	0	0	0	0	0	0	0	0	0	0	0	0	0	0	0	0	0	2903	0	0	0	0	0	0	0	0	0	0	0	0	0	0	0	0	0	0
CCAGCAGCCGCGGTAATTCCAGCTCCAATAGCGTATATTAAAGTTGTTGCAGTTAAAAAGCTCGTAGTTGGATTTGTGGGTGGAGCGAGTGTCCCGACACAATGTGTGGGTGACGCTTGTCTCCGTCCATCTTTGGGCGGAATCCGTGTGGCATTAGGTTGTCGTGCGGGGGATGCTCATCCTTTACTGTGAAAAAATTAGAGTGTTCAAAGCAGGCTTACGCCGTTGAATATATTAGCATGGAATAATAAGATAGGACCTGGGTACTATTTTGTTGGTTTGCGCACCGAGGTAATGATTAATAGGGACAGTTGGGGGTATTCGTATTCCATTGTCAGAGGTGAAATTCTTGGATTTCTGGAAGACGAACGACTGCGAAAGCATTTACCAAGGATGTTT…	Eukaryota	Ochrophyta	Bacillariophyceae	Fragilariales	Fragilariaceae	Serratifera	0	0	0	0	0	0	0	0	0	0	0	0	0	0	0	0	0	0	0	0	0	0	0	0	0	0	0	0	0	0	0	0	0	0	0	0	0	0	0	0	0	0	0
CCAGCAGCTGCGGTAATTCCAGCTCCAATAGCGTATATTTAAGTTGTTGCGGTTAAAACGCTCGCAGTTGGACTTTGGGCCCCGTTTCGTCGGTCCGCCCTCGCGGGCGCGCACCGCACGTCCGGGCGCCTTTTTGGTCGGCCGCCGCGGCTGGGCTTGACTGTCTGGCCGCGGTCGTCCGTCCGGGTTACTTTGAGGAAAATAGAGTGTTCAAAGCACGCGGCTGCGCGAATACGCTAGCATGGAATAACACGAGAGGGCTGTGGGCCGCACGTGGTTGGTCTGCGGTGTCCGTAGCAATGATCGAGAGGAGCGGTCGGGGGCATTCGTATTCCACTGTCAGAGGTGAAATTCTTGGATTTGTGGAAGGCGAACATCTGCGAAAGCGATTGCCAAGGA…	Eukaryota	Chlorophyta	Ulvophyceae	Bryopsidales	Ostreobiaceae	Ostreobium	0	0	0	0	0	0	0	0	0	0	0	0	0	0	0	0	0	0	0	0	0	0	0	0	0	0	0	0	0	0	0	0	0	0	2861	0	0	0	0	0	0	0	0
CCAGCAGCTGCGGTAATTCCAGCTCCAATAGCGTATATTAAAGTTGTTGCGGTTAAAAAGCTCGTAGTTGGATTTCTGCTGAGGGTGGCTGGTCCGCCCTCTGGGTGAGTATCTGGCACAGCCTGAGCATTCTTCTTGAAAGCACAACTGCACTTGACTGTGTGGTGTGGTATTGAGAATTTTTACTTTGAGGAAATCAGAGTGTTTCAAGCAGGCATTTGCCTTGAATACATTAGCCTGGAATAATATTATAGGGCCTTGGTTCTATTTTGTTGGTTTCTAGAATTGAGGCAATGATTAATAGGGATAGTTGGGGGCATTCGTATTTAATTGTCAGAGGTGAAATTCTTGGATTTGTTAAAGACGGACTACTGCGAAAGCATTTGCCAAGGATGTTTT…	Eukaryota	Myzozoa	Dinophyceae	Gonyaulacales	Gonyaulacaceae	Alexandrium	0	0	0	0	0	0	0	0	0	0	0	0	0	0	0	0	0	0	0	0	0	0	0	0	0	0	0	0	0	0	0	0	0	0	0	0	0	0	0	0	0	0	0
CCAGCAGCTGCGGTAATTCCAGCTCCAATAGCGTATATTTAAGTTGTTGCAGTTAAAAAGCTCGTAGTTGGACTTTGGGTTTGGTCGTCAGGTCCGCCTTTGACGAGCACCTGACGTCCTGTCCCTTTTGCCGACGTTACGAATCTGGCCTTAATTGGTTGGGTCGTGCCTTCGGCGTTGTTACTTTGAAGAAATTAGAGTGCTCAAAGCAAGCCTACGCTTTGTATACGTTAGCATGGGATAACATCACAGGATTTCGGTCCTATTGTGTTGGCCTTCGGGATCGGAGTAATGATTAAGAGGGACAGTCGGGGGCATTCGTATTTCATAGTCAGAGGTGAAATTCTTGGATTTATGAAAGACGAACAACTGCGAAAGCATTTGCCAAGGATGTTTTCA…	Eukaryota	Streptophyta	Magnoliopsida	Asparagales	Amaryllidaceae	Allium	0	0	0	0	0	0	0	0	0	0	0	0	0	0	0	0	0	0	0	0	0	0	0	0	0	0	0	0	0	0	0	0	0	0	0	0	0	0	0	0	0	0	0
CCAGCAGCTGCGGTAATTCCAGCTCCAATAGCGTATATTTAAGTTGTTGCAGTTAAAAAGCTCGTAGTTGGACTTTGGGTTTGGTCGTCAGGTCCGCCTTTGACGAGCACCTGACGTCCTGTCCCTTTTGCCGACGTTACGAATCTGGCCTTAATTGGTTGGGTCGTGCCTTCGGCGTTGTTACTTTGAAGAAATTAGAGTGCTCAAAGCAAGCCTACGCTTTGTATACGTTAGCATGGGATAACATCACAGGATTTCGGTCCTATTGTGTTGGCCTTCGGGATCGGAGTAATGATTAAGAGGGACAGTCGGGGGCATTCGTATTTCATAGTCAGAGGTGAAATTCTTGGATTTATGAAAGACGAACAACTGCGAAAGCATTTGCCAAGGATGTTTTCA…	Eukaryota	Streptophyta	Magnoliopsida	Asparagales	Amaryllidaceae	Allium	0	0	0	0	0	0	0	0	0	0	0	0	0	0	0	0	0	0	0	0	0	0	0	0	0	0	0	0	0	0	0	0	0	0	0	0	0	0	0	0	0	0	0
CCAGCAGCTGCGGTAATTCCAGCTCTAATAGCGTATATTTAAGTTGTTGCAGTTAAAAAGCTCGTAGTTGGATTTTGGGTTGGAGCAACCGGTCCGCCGTTCCGGTGTGCACTGGTGGCTTCTTCCTTTCTGCCGGGGACTGCGTCTGGCATTCATTTGCTGGGCGTAGGAGTCGGCGTGGTTACTTTGAGTAAATTAGAGTGTTCAAAGCAAGCTTGTGCTCTGCATACTTTAGCATGGAATAACATTATAGGACTCTGGTTCTATTTTGTTGGTTTTCGGAACCGGAGTAATGATTAATAGGGACAGTCGGGGGCATCCGTATTTCATTGTCAGAGGTGAAATTCTTGGATTTATGAAAGACGAACTTCTGCGAAAGCATTTGCCAAGGATGTTTTC…	Eukaryota	Chlorophyta	Palmophyllophyceae	Prasinococcales	Prasinococcaceae	Prasinococcus	0	0	0	0	0	0	0	0	0	0	0	0	0	0	0	0	0	0	0	0	0	0	0	0	0	0	0	0	0	0	0	0	0	0	0	0	0	0	0	0	0	0	0
CCAGCAGCCGCGGTAATTCCAGCTCCAATAGCGTATATTAAAGTTGTTGCAGTTAAAAAGCTCGTAGTTGGATTTGTGGGTGGAGCGAGTGTCCCGACACAATGTGTGGGTGACGCTTGTCTCCGTCCATCTTTGGGCGGAATCCGTGTGGCATTAAGTTGTCGTGCGGGGGATGCCCATCCTTTACTGTGAAAAAATTAGAGTGTTCAAAGCAGGCTTACGCCGTTGAATATATTAGCATGGAATAATAAGATAGGACCTGGGTACTATTTTGTTGGTTTGCGCACCGAGGTAATGATTAATAGGGACAGTTGGGGGTATTCGTATTCCATTGTCAGAGGTGAAATTCTTGAATTTCTGGAAGACGAACGACTGCGAAAGCATTTACCAAGGATGTTT…	Eukaryota	Ochrophyta	Bacillariophyceae	Fragilariales	Fragilariaceae	Serratifera	0	0	0	0	0	0	0	0	0	0	0	0	0	0	0	0	0	0	0	0	0	0	0	0	0	0	0	0	0	0	0	0	0	0	0	0	0	0	0	0	0	0	0
CCAGCAGCTGCGGTAATTCCAGCTCCAATAGCGTATATTAAAGTTGTTGCAGTTAAAAAGCTCGTAGTTGGATTTGTGGGTGGAGCGAGTGTCCCGACACTTTGTGTGGGTGATGCTTGTCTCCGTCCATCTTTGGGCGGATTCCGTGTGGCATTAGGTTGTCGTGCGGGGGATGCCCATCTTTTACTGTGAAAAAATTAGAGTGTTCAAAGCAGGCTTACGCCGTTGAATATATTAGCATGGAATAATGAGATAGGACCTGGGTACTATTTTGTTGGTTTGCGCACCGAGGTAATGATTAATAGGGACAGTTGGGGGTATTCGTATTCCATTGTCAGAGGTGAAATTCTTGGATTTCTGGAAGACGAACGACTGCGAAAGCATTTACCAAGGATGTTT…	Eukaryota	Ochrophyta	Bacillariophyceae	Fragilariales	Fragilariaceae	Serratifera	0	0	0	0	0	0	0	0	0	0	0	0	0	0	0	0	0	0	0	0	0	0	0	0	0	0	0	0	0	0	0	0	0	0	0	0	0	0	0	0	0	0	0
CCAGCAGCTGCGGTAATTCCGACTCCAATAGTGTATGCTAAAGTTGTTGCAGTTAAAACGCTCGTAGTTGAATTTCCGGCGGGTTCTTCCCGTCTGCCTATGAAAGCTAGCGATGAAGCAATGATTTGTTAGTCGGAGTAGGTTTTTACCGTGAGTAAAATAGAGTGCTTAAAGCAGGCTATTGCTTGAATAATTTAGCATGGAATAATAGAATAGGACTATATCCTTTTTATTGGTTATGGGATATGGTAATGATTAACAGAAACAGTTGGGGGCATCCGTACTTAATAGTCAGAGGTGAAATTCTATGATTTATTAAAGACGAACTAATGCGAAAGCATTTGCCAAGGATGTTTTCATCGATCAAGAACGAAAGT	Eukaryota	Ciliophora	Intramacronucleata	Conthreep	unknown family	unknown genus	0	0	0	0	0	0	0	0	0	0	0	0	0	0	0	0	0	0	0	0	0	0	0	0	0	0	0	0	0	0	0	0	0	0	0	0	0	0	0	0	0	0	2779
CCAGCAGCTGCGGTAATTCCAGCTCCAATGGTATATATTAATATTGCTGCGGTTAAAGCGTTCGTAGTCGATTTTCACCTTAGAAAGTTCCGTCTGGGATATTCGAGGGTTACTGATTTTCAGTCGGTACTTTTATTCAATCGAGGTGCTCAGAACAGGTTCAGCCTGCACGATTTCGCACTGTATACTCCTTTCACCGTTCGTTTCTGCCGGATCGAAAGGTGAAAGTATTCAGAGAAGAAAGTGGGCATTCGTATTCACGGGAGAGAGGTGAAATTCTGAGACCCCGCGAGGACGAACAAATGCGAGAGCATCCGCCCAGTTCTCTCTCTTCGATCAAGAACGAAAGT	Eukaryota	unknown phylum	unknown class	unknown order	unknown family	unknown genus	0	0	0	0	0	0	0	0	0	0	0	0	0	0	0	0	0	0	0	0	0	0	0	0	0	0	0	0	0	0	0	0	0	0	0	0	0	0	0	0	0	0	0
CCAGCAGCTGCGGTAATTCCAGCTCCAATAGCGTATATTAAAGTTGTTGCGGTTAAAAAGCTCGTAGTTGGATTTCTGCTGAGGATGACCGGTCCGTCCTCTGGACAGGCATCTGGTTCAGCCTTGGCATCTTCCTGAAGAACGTAGCTGCACTTGACTGTGTGGTGCGGTATTTAGGACATTTACTTTGAGGAAATTAGAGTGTTTCAAGCAAGCGCACGCCTTGAATACATTAGCATGGAATAATAAGATAGGACCTCGGTTCTATTTTGTTGGTTTCTAGAGCTGAGGTAATGATTGATAGGGATAGTTGGGGGCATTCGTATTTAACTGTCAGAGGTGAAATTCTTGGATTTGTTAAAGACGGACTACTGCGAAAGCATTTGCCAAGGATGTTTT…	Eukaryota	Myzozoa	Dinophyceae	Suessiales	Suessiaceae	Polarella	0	0	0	0	0	0	0	0	0	0	0	0	0	0	0	0	0	0	0	0	0	0	0	0	2726	0	0	0	0	0	0	0	0	0	0	0	0	0	0	0	0	0	0
CCAGCAGCTGCGGTAATTCCAGCTCTGTAAGCGTATACCAAAGTTGTTGCAGTTAAAACGCTCGTAGTCGGAACTTGGCCGTGTCGGATGTGTGCACGTCGTGTGCGCGCATTGCAGATATGGCTTTTGTGGTTTTTGCGTACGATGAGGCACGTTTATTCGTGAACGTCGTTTCGCAGCCACTTTTTACTGTGAGAAAATCAGAGTGCTCAAAGCAGGCATTTGCCGTGAATGTATTAGCATGGAATAATAGAATAGGACTCGGTTCTATTTTGTTGGTTTGTTGGGACTGAGTAATGATTAAGAGGGACAGTTGGGGGCATTTGTATTTCGGCGCTAGAGGTGAAATTCTTAGATTGCCGAAAGACAAACTGCTGCGAAAGCGTCTGCCAAGGATGT…	Eukaryota	Rhodophyta	Florideophyceae	Corallinophycidae	Corallinophycidae	Corallinophycidae	0	0	0	0	0	0	0	0	0	0	0	0	0	0	0	0	0	0	0	0	0	0	0	0	0	0	0	0	0	0	0	0	0	0	0	0	275	0	61	373	0	0	0
CCAGCAGCTGCGGTAATTCCAGCTCTAATAGCGTATATTTAAGTTGTTGCAGTTAAAAAGCTCGTAGTTGGATTTTGGGTTGGAGCAACCGGTCCGCCGTTCCGGTGTGCACTGGTGGCTTCTTCCTTTCTGCCGGGGACTGCGTCTGGCATTCATTTGCTGGGCGTAGGAGTCGGCGTGGTTACTTTGAGTAAATTAGAGTGTTCAAAGCAAGCTTGTGCTCTGCATACTTTAGCATGGAATAACATTATAGGACTCTGGTTCTATTTTGTTGGTTTTCGGAACCGGAGTAATGATTAATAGGGACAGTCGGGGGCATCCGTATTTCATTGTCAGAGGTGAAATTCTTGGATTTATGAAAGACGAACTTCTGCGAAAGCATTTGCCAAGGATGTTTTC…	Eukaryota	Chlorophyta	Palmophyllophyceae	Prasinococcales	Prasinococcaceae	Prasinococcus	0	0	0	0	0	0	0	0	0	0	0	0	0	0	0	0	0	0	0	0	0	0	0	0	0	0	0	0	0	0	0	0	0	0	0	0	0	0	0	0	0	0	0
CCAGCAGCTGCGGTAATTCCAGCTCCAATAGCGTATGTTAATGTTGTTGCAGTTAAAAAGCTCGTAGTTGGATATCTGGCTAATTGCACGGACGGCCCGCCTTCGGGTTGAGTGCTGGAAGTGCTAGCCTATTTTTCGGTTGGTGTCCTTTCCCTTGATTGGGCGAGGTGCACGATCCGGATCGGTTACTTTGAAGAAAATTGAGTGTTCAAAGCAGGCTTACGCCGTGAAAATTGCAGCATGGAATAACAACATAGGACTGTCGTGTCTAATTTGTTGGTTCTTGGACCGTAGTAATGATTGATACAGACGGTTGGGGGTGCTGCTATTCCGCGGCCAGAGGTGAAATTCTCAGATTCCCGGAAGAGCAACTTATGCGAAAGCATTCACCAAAAACGT…	Eukaryota	Cercozoa	Chlorarachniophyta	Chlorarachniophyta_or	Chlorarachniophyta_fa	Bigelowiella	0	0	0	0	0	0	0	0	0	0	0	0	0	0	75	0	0	0	0	0	0	0	0	0	0	0	0	0	0	0	0	0	0	0	0	0	15	0	0	0	0	0	0
CCAGCAGCTGCGGTAATTCCAGCTCCAATAGCGTATATTAAAGTTGTTGCAGTTAAAAAGCTCGTAGTTGGATTTCTGCTCAAGTCGACTGGTCCTCCCACTGGGAGCGTATCTGGTTTGACTTGTGCATTTTGTTGGAGGGTGTATCTGCACTTGACTGTGTGGTGCATTAGCCAGCGCTTTTACTTTGAGGAAATTAGAGTGTTTCAAGCAGGCATACGCCTTGAATACATTAGCATGGAATAATAATACAGGACCTTGGATCTTTTTTGTTGGTTTCTAGAACCAAGGTAATGATTAATAGGGATAATTGGGGGCATTCGTATTCAACTGTCAGAGGTGAAATTCTTGGATTAGTTGAAGACGATCTACTGCGAAAGCATTTGCCAGGGATGTTTT…	Eukaryota	Myzozoa	Dinophyceae	Gonyaulacales	Crypthecodiniaceae	Crypthecodinium	0	0	0	0	0	0	0	0	0	0	0	0	0	0	0	0	0	0	0	0	0	0	0	0	0	0	0	0	0	0	0	0	0	0	0	0	0	0	0	0	0	0	0
CCAGCAGCTGCGGTAATTCCGACTCCAATAGTGTATGCTAAAGTTGTTGCAGTTAAAACGCTCGTAGTTGAATTTCCGGCGGGTTCTTCCCGTCTGCCTATGAAAGCTAGCGATGAAGCAATGATTTGTTAGTCGGAGTAGGTTTTTACCGTGAGTAAAATAGAGTGCTTAAAGCAGGCTATTGCTTGAATAATTTAGCATGGAATAATAGAATAGGACTATATCCTTTTTATTGGTTATGGGATATGGTAATGATTAACAGAAACAGTTGGGGGCATCCGTACTTAATAGTCAGAGGTGAAATTCTATGATTTATTAAAGACGAACTAATGCGAAAGCATTTGCCAAGGATGTTTTCATCAATCAAGAACGAAAGT	Eukaryota	Ciliophora	Intramacronucleata	Conthreep	Phyllopharyngea	unknown genus	0	0	0	0	0	0	0	0	0	0	0	0	0	0	0	0	0	0	0	0	0	0	0	0	0	0	0	0	0	0	0	0	0	0	0	0	0	0	0	0	0	0	2634
CCAGCAGCTGCGGTAATTCCAGCTCCAATAGCGTATATTAAAGTTGTTGCAGTTAAAAAGCTCGTAGTTGAACCTTGGGTCTGGCTGGCCGGTCCGCCTCACCGCGAGTACTGGTCCGGCTGGACCTTTCCTTCTGGGGAATCCCATGGCCTTCACTGGCTGTGGGTGGAACCAGGACTTTTACTGTGAAAAAATTAGAGTGTTCAAAGCAGGCCTTTGCTCGAATACATTAGCATGGAATAATAGAATAGGACGTGCGGTTCTATTTTGTTGGTTTCTAGGACCGCCGTAATGATTAATAGGGATAGTCGGGGGCGTCAGTATTCAGCTGTCAGAGGTGAAATTCTTGGATTTGCTGAAGACTAACTACTGCGAAAGCATTCGCCAAGGATGTTTTCA…	Eukaryota	Ascomycota	Eurotiomycetes	Eurotiales	Thermoascaceae	Thermoascus	0	0	0	0	0	0	0	0	0	0	0	0	0	0	0	0	0	0	0	0	0	0	0	0	0	0	0	0	0	0	0	0	0	0	0	0	0	0	0	0	0	0	0
CCAGCAGCTGCGGTAATTCCAGCTCCAATAGCGTATATTAAAGTTGTTGCAGTTAAAAAGCTCGTAGTTGGATTTGTGGGTGGAGCGAGTGTCCCGACACTTTGTGTGGGTGATGCTTGTCTCCGTCCATCTTTGGGCGGATTCCGTGTGGCATTAGGTTGTCGTGCGGGGGATGCCCATCTTTTACTGTGAAAAAATTAGAGTGTTCAAAGCAGGCTTACGCCGTTGAATATATTAGCATGGAATAATGAGATAGGACCTGGGTACTATTTTGTTGGTTTGCGCACCGAGGTAATGATTAATAGGGACAGTTGGGGGTATTCGTATTCCATTGTCAGAGGTGAAATTCTTGGATTTCTGGAAGACGAACGACTGCGAAAGCATTTACCAAGGATGTTT…	Eukaryota	Ochrophyta	Bacillariophyceae	Fragilariales	Fragilariaceae	Serratifera	0	0	0	0	0	0	0	0	0	0	0	0	0	0	0	0	0	0	0	0	0	0	0	0	0	0	0	0	0	0	0	0	0	0	0	0	0	0	0	0	0	0	0
CCAGCAGCTGCGGTAATTCCAGCTCCAATAGCGTATGTTAATGTTGTTGCAGTTAAAAAGCTCGTAGTTGGATATCTGGCTAATTGCACGGACGGCCCGCCTTCGGGTTGAGTGCTGGAAGTGCTAGCCTATTTTTCGGTTGGTGTCCTTTCCCTTGATTGGGCGAGGTGCACGATCCGGATCGGTTACTTTGAAGAAAATTGAGTGTTCAAAGCAGGCTTACGCCGTGAAAATTGCAGCATGGAATAACAACATAGGACTGTCGTGTCTAATTTGTTGGTTCTTGGACCGTAGTAATGATTGATACAGACGGTTGGGGGTGCTGCTATTCCGCGGCCAGAGGTGAAATTCTCAGATTCCCGGAAGAGCAACTTATGCGAAAGCATTCACCAAAAACGT…	Eukaryota	Cercozoa	Chlorarachniophyta	Chlorarachniophyta_or	Chlorarachniophyta_fa	Bigelowiella	0	0	0	0	0	0	0	0	0	0	0	0	0	0	56	0	0	0	0	0	0	0	0	0	0	0	0	0	0	0	0	0	0	0	0	0	11	0	0	0	0	0	0
CCAGCAGCTGCGGTAATTCCAGCTCCAATAGCGTATATTAAAGTTGTTGCAGTTAAAAAGCTCGTAGTTGGATTTGTGGGTGGAGCGAGTGTCCCGACACAATGTGTGGGTGACGCTTGTCTCCGTCCATCTTTGGGCGGAATCTGTGTGGCATTAAGTTGTCGTGCGGGGGATGCCCATCCTTTACTGTGAAAAAATTAGAGTGTTCAAAGCAGGCTTACGCCGTTGAATATATTAGCATGGAATAATAAGATAGGACCTGGGTACTATTTTGTTGGTTTGCGCACCGAGGTAATGATTAATAGGGACAGTTGGGGGTATTCGTATTCCATTGTCAGAGGTGAAATTCTTGGATTTCTGGAAGACGAACGACTGCGAAAGCATTTACCAAGGATGTTT…	Eukaryota	Ochrophyta	Bacillariophyceae	Fragilariales	Fragilariaceae	Serratifera	0	0	0	0	0	0	0	0	0	0	0	0	0	0	0	0	0	0	0	0	0	0	0	0	0	0	0	0	0	0	0	0	0	0	0	0	97	0	0	1590	23	0	338
CCAGCAGCTGCGGTAATTCCAGCTCCAATAGCGTATATTAAAGTTGTTGCAGTTAAAAAGCTCGTAGTTGGATTTGTGGGTGGAGCGAGTGTCCCGACGCATAGCGTGGGTGATGCTTGTCTCCGTCCATCTTTGGGTGGAATCTGTGTGGCATTAAGTTGTCGTGCAGGGGATGCCCATCTTTTACTGTGAAAAAATTAGAGTGTTCAAAGCAGGCTTCCGCCGTTGAATATATTAGCATGGAATAATGAGATAGGACCTGGGTACTATTTTGTTGGTTTGCGCACCGAGGTAATGATTAATAGGGACAGTTGGGGTTATTCGTATTCCATTGTCAGAGGTGAAATTCTTGGATTTCTGGAAGACGAACGACTGCGAAAGCATTTAACAAGTATGTTT…	Eukaryota	Ochrophyta	Bacillariophyceae	Fragilariales	Fragilariaceae	Gedaniella	0	0	0	0	0	0	358	69	1186	144	763	0	0	0	0	0	0	0	0	0	0	0	0	0	0	0	0	0	0	0	0	0	0	0	0	0	0	0	0	0	0	0	0
CCAGCAGCCGCGGTAATTCCAGCTCCAATAGCGTATATTAAAGTTGTTGCAGTTAAAAAGCTCGTAGTTGGATTTGTGGGTGGAGCGGTCGTCCCGACGCTCAGCGTGGGTGATGGCTGCCTCCGTCCATCTTTGGGTGGAATCCGTGTGGCATTAGGTTGTCGTGCGGGGGATGCCCATCTTTTACTGTGAAAAAATTAGAGTGTTCAAAGCAGGCTTACGCCGTTGAATATATTAGCATGGAATAATGAGATAGGACCTGGGTACTATTTTGTTGGTTTGCGCACCGAGGTAATGATTAATAGGGACAGTTGGGGGTATTCGTATTCCATTGTCAGAGGTGAAATTCTTGGATTTCTGGAAGACGAACGACTGCGAAAGCATTTACCAAGGATGTTT…	Eukaryota	Ochrophyta	Bacillariophyceae	Fragilariales	Fragilariaceae	Serratifera	0	0	0	0	0	0	0	0	0	0	0	0	0	0	0	0	0	0	0	0	0	0	0	0	0	0	0	0	0	0	0	0	0	0	0	0	0	0	0	20	0	0	0
CCAGCAGCCGCGGTAATTCCAGCTCCAATAGCGTATATTAAAGTTGTTGCAGTTAAAAAGCTCGTAGTTGGATTTGTGGGTGGAGCGGTCGTCCCGACGCTCAGCGTGGGTGATGGCTGCCTCCGTCCATCTTTGGGTGGAATCCGTGTGGCATTAGGTTGTCGTGCGGGGGATGCCCATCTTTTACTGTGAAAAAATTAGAGTGTTCAAAGCAGGCTTACGCCGTTGAATATATTAGCATGGAATAATGAGATAGGACCTGGGTACTATTTTGTTGGTTTGCGCACCGAGGTAATGATTAATAGGGACAGTTGGGGGTATTCGTATTCCATTGTCAGAGGTGAAATTCTTGGATTTCTGGAAGACGAACGACTGCGAAAGCATTTACCAAGGATGTTT…	Eukaryota	Ochrophyta	Bacillariophyceae	Fragilariales	Fragilariaceae	Serratifera	0	0	0	0	0	0	0	0	0	0	0	0	0	0	0	0	0	0	0	0	0	0	0	0	0	0	0	0	0	0	0	0	0	0	0	0	0	0	0	13	0	0	0
CCAGCAGCTGCGGTAATTCCAGCTCCAATAGCGTATATTAAAGTTGTTGCAGTTAAAAAGCTCGTAGTTGAACCTTGGGTCTGGCTGGCCGGTCCGCCTCACCGCGAGTACTGGTCCGGCTGGACCTTTCCTTCTGGGGAATCCCATGGCCTTCACTGGCTGTGGGTGGAACCAGGACTTTTACTGTGAAAAAATTAGAGTGTTCAAAGCAGGCCTTTGCTCGAATACATTAGCATGGAATAATAGAATAGGACGTGCGGTTCTATTTTGTTGGTTTCTAGGACCGCCGTAATGATTAATAGGGATAGTCGGGGGCGTCAGTATTCAGCTGTCAGAGGTGAAATTCTTGGATTTGCTGAAGACTAACTACTGCGAAAGCATTCGCCAAGGATGTTTTCA…	Eukaryota	Ascomycota	Eurotiomycetes	Eurotiales	Thermoascaceae	Thermoascus	0	0	0	0	0	0	0	0	0	0	0	0	0	0	0	0	0	0	0	0	0	0	0	0	0	0	0	0	0	0	0	0	0	0	0	0	0	0	0	0	0	0	0
CCAGCAGCTGCGGTAATTCCAGCTCCAATAGCGTATATTAAAGTTGTTGCAGTTAAAAAGCTCGTAGTTGGATTTGTGGGTGGAGCGAGTGTCCCGACGCATAGCGTGGGTGATGCTTGTCTCCGTCCATCTTTGGGTGGAATCTGTGTGGCATTAAGTTGTCGTGCAGGGGATGCCCATCTTTTACTGTGAAAAAATTAGAGTGTTCAAAGCAGGCTTCCGCCGTTGAATATATTAGCATGGAATAATGAGATAGGACCTGGGTACTATTTTGTTGGTTTGCGCACCGAGGTAATGATTAATAGGGACAGTTGGGGTTATTCGTATTCCATTGTCAGAGGTGAAATTCTTGGATTTCTGGAAGACGAACGACTGCGAAAGCATTTAACAAGTATGTTT…	Eukaryota	Ochrophyta	Bacillariophyceae	Fragilariales	Fragilariaceae	Gedaniella	0	0	0	0	0	0	380	78	1145	140	752	0	0	0	0	0	0	0	0	0	0	0	0	0	0	0	0	0	0	0	0	0	0	0	0	0	0	0	0	0	0	0	0
CCAGCAGCTGCGGTAATTCCAGCTCCAATAGCGTATACTAAAGTTGTTGCAGTTAAAAGGCTCGTAGTCGAACTTATGACTCTGTGAACCTGGCCCAACCTCTAGCAGGTTGCGTGCCGGTGTGCACGGGTCATTTTTCTGAAGAGCATTGCCGCCTTTGATTAGGTTGGCTCTGTAATTCAGATCATTTACTGTGAGTAAATCAAAGTGTTCAAAGCAGGCTATAATGCTTGTATGGTTCAGCATGGAATAATAAGATAAGACTTCGGTTTTGTTTTGTTGGCTTGACGAACCAAAGTAATGATTGAAAGGGATAGTTGGGGGTGCTAGTATTCAATGGTCAGCGGTGAAATGCGGGGACCCATTGAAGACTAACTTATGCGAAAGCATTCACCAAGG…	Eukaryota	Cercozoa	unknown class	unknown order	unknown family	unknown genus	0	0	0	0	0	0	0	0	0	0	0	0	0	0	0	0	0	0	0	0	0	0	0	0	0	0	0	0	0	0	0	0	0	0	0	0	0	0	0	0	0	0	0
CCAGCAGCTGCGGTAATTCCAGCTCTGTAAGCGTATACCAAAGTTGTTGCAGTTAAAACGCTCGTAGTCGGAAATTGGTAGTTCCGGGAGTGTGCGCGTCGTGCGCGTGCTTCGCAGGGGCTGCTTTTGTGGAAATGCGTCGGATGAGGCAACTTTATTGTTGAACGTCTAATCGCAACCACTGTTTACTGTGAAAAAATTAACGTGTTCAAAGCAGGCATTTGCCGTGAATACATTAGCATGGAATAATGGAATAGGACTTGGTCTTATTTTGTTGGTTTGTTATGGCTGAGTAATGATTAAAAGGGACAGTTGGGGGCATTTGTATTCCGGAGCTAGAGGTGAAATTCTTAGATTTCCGGAAGACAAACAGCTGCGAAAGCGTCTGCCAAGGATGTT…	Eukaryota	Rhodophyta	Florideophyceae	Corallinales	unknown family	unknown genus	0	0	0	0	0	0	0	0	0	0	0	0	0	0	0	0	0	0	0	0	0	0	0	0	0	0	0	0	0	0	0	0	0	0	0	0	0	0	0	0	0	0	0
CCAGCACCTGCGGTAATTCCAGCTCCAATAGCGTATATTAAAGTTGTTGCAGTTAAAAAGCTCGTAGTTGGATTTGTGGGTGGAGCTAGTGTCCCGACGCTTAGCGTGGGTGATGTTGGTCTCCGTCCATCTTTGGGTGGAATCCGTGTGGCATTAAGTTGTCGTGCGGGGGATGCCCATCTTTTACTGTGAAAAAATTAGAGTGTTCAAAGCAGGCTTACGCCGTTGAATATATTAGCATGGAATAATGAGATAGGACCTGGGTACTATTTTGTTGGTTTGCGCACCGAGGTAATGATTAATAGGGACAGTTGGGGGTATTCGTATTCCATTGTCAGAGGTGAAATTCTTGGATTTTTGGAAGACGAACGACTGCGAAAGCATTTACCAAGGATGTTT…	Eukaryota	Ochrophyta	Bacillariophyceae	Fragilariales	Fragilariaceae	Serratifera	612	435	0	594	0	231	0	0	0	87	0	0	109	0	247	0	75	69	0	0	0	0	0	0	0	0	0	0	0	0	0	0	0	0	0	0	0	0	0	0	0	0	0
CCAGCACCTGCGGTAATTCCAGCTCCAATAGCGTATATTAAAGTTGTTGCAGTTAAAAAGCTCGTAGTTGGATTTGTGGGTGGAGCTAGTGTCCCGACGCTTAGCGTGGGTGATGTTGGTCTCCGTCCATCTTTGGGTGGAATCCGTGTGGCATTAAGTTGTCGTGCGGGGGATGCCCATCTTTTACTGTGAAAAAATTAGAGTGTTCAAAGCAGGCTTACGCCGTTGAATATATTAGCATGGAATAATGAGATAGGACCTGGGTACTATTTTGTTGGTTTGCGCACCGAGGTAATGATTAATAGGGACAGTTGGGGGTATTCGTATTCCATTGTCAGAGGTGAAATTCTTGGATTTTTGGAAGACGAACGACTGCGAAAGCATTTACCAAGGATGTTT…	Eukaryota	Ochrophyta	Bacillariophyceae	Fragilariales	Fragilariaceae	Serratifera	629	399	0	623	0	248	0	0	0	80	0	0	104	0	236	0	45	86	0	0	0	0	0	0	0	0	0	0	0	0	0	0	0	0	0	0	0	0	0	0	0	0	0
CCAGCACCCGCGGTAATTCCAGCTCCAATAGCGTATATTAAAGTTGTTGCAGTTAAAAAGCTCGTAGTTGGATTTGTGGGTGGAGCGAGTTCCCGACACAATGTGTGGGTGACGCTTGTCTCCGTCCATCTTTGGGCGGAATCCGTGTGGCATTAAGTTGTCGTGCGGGGGATGCCCATCCTTTACTGTGAAAAAATTAGAGTGTTCAAAGCAGGCTTACGCCGTTGAATATATTAGCATGGAATAATAAGATAGGACCTGGGTACTATTTTGTTGGTTTGCGCACCGAGGTAATGATTAATAGGGACAGTTGGGGGTATTCGTATTCCATTGTCAGAGGTGAAATTCTTGGATTTCTGGAAGACGAACGACTGCGAAAGCATTTACCAAGGATGTTTT…	Eukaryota	Ochrophyta	Bacillariophyceae	Fragilariales	Fragilariaceae	Serratifera	0	0	0	0	0	0	0	0	0	0	0	0	0	0	0	0	0	0	0	0	0	0	0	0	0	0	0	0	0	0	0	0	0	0	0	0	0	0	0	0	0	0	0
CCAGCACCTGCGGTAATTCCAGCTCCAATAGCGTATATTAAAGTTGTTGCAGTTAAAAAGCTCGTAGTTGGATTTGTGGGTGGAGCGAGTGTCCCGACACAATGTGTGGGTGACGCTTGTCTCCGTTCATCTTTGGGCGGAATCCGTGTGGCATTAAGTTGTCGTGCGGGGGATGCCCATCCTTTACTGTGAAAAAATTAGAGTGTTCAAAGCAGGCTTACGCCGTTGAATATATTAGCATGGAATAATAAGATAGGACCTGGGTACTATTTTGTTGGTTTGCGCACCGAGGTAATGATTAATAGGGACAGTTGGGGGTATTCGTATTCCATTGTCAGAGGTGAAATTCTTGGATTTCTGGAAGACGAACGACTGCGAAAGCATTTACCAAGGATGTTT…	Eukaryota	Ochrophyta	Bacillariophyceae	Fragilariales	Fragilariaceae	Serratifera	0	0	0	0	0	0	0	0	0	0	0	0	0	0	0	0	0	0	0	0	0	0	0	0	0	0	0	0	0	0	0	0	0	0	0	0	0	0	0	0	0	0	0
CCAGCAGCTGCGGTAATTCCAGCTCCAATAGCGTATATTTAAGTTGTTGCAGTTAAAAAGCTCGTAGTTGGATTTCGGGTTGGCTTCAGCGGTCTCGCTTTGCGTTTGTACTGCTGCAGCCTACCTTCTTGTCGGTGACGAGCCTACGGGCTTAATTGCTTGGGGCTCGGAGTCGACGATGTTACTTTGAGTAAATTAGAGTGTTCAAAGCAAGCCTACGCTCTGAATATAATAGCATGGGATAACACGACAGGACTCTGGCCTATCGTGTTGGTCTGTAGGACCAGAGTAATGATTAAGAGGGACAGTCGGGGGCATTCGTATTCCGTTGTCAGAGGTGAAATTCTTGGATTTACGGAAGACGAACATCTGCGAAAGCATTTGCCAAGGATGTTTTCA…	Eukaryota	Chlorophyta	Ulvophyceae	Ulvales	Ulvellaceae	Ulvella	0	0	0	0	0	0	0	0	0	0	0	0	0	0	0	0	0	0	0	0	0	0	0	0	0	0	0	0	0	0	0	0	0	0	0	0	0	0	0	0	0	0	0
CCAGCAGCCGCGGTAATTCCAGCTCCAATAGCGTATGTTAATGTTGTTGCAGTTAAAAAGCTCGTAGTTGGATATCTGGCTAATTGCACGGACGGCCCGCCTTCGGGTTGAGTGCTGGAAGTGCTAGCCTATTTTTCGGTTGGTGTCCTTTCCCTTGATTGGGCGAGGTGCACGATCCGGATCGGTTACTTTGAAGAAAATTGAGTGTTCAAAGCAGGCTTACGCCGTGAAAATTGCAGCATGGAATAACAACATAGGACTGTCGTGTCTAATTTGTTGGTTCTTGGACCGTAGTAATGATTGATACAGACGGTTGGGGGTGCTGCTATTCCGCGGCCAGAGGTGAAATTCTCAGATTCCCGGAAGAGCAACTTATGCGAAAGCATTCACCAAAAACGC…	Eukaryota	Cercozoa	Chlorarachniophyta	Chlorarachniophyta_or	Chlorarachniophyta_fa	Bigelowiella	0	0	0	0	0	0	0	0	0	0	0	0	0	0	0	0	0	0	0	0	0	0	0	0	0	0	0	0	0	0	0	0	0	0	0	0	0	0	0	0	0	0	0
CCAGCAGCCGCGGTAATTCCAGCTCCAATAGCGTATGTTAATGTTGTTGCAGTTAAAAAGCTCGTAGTTGGATATCTGGCTAATTGCACGGACGGCCCGCCTTCGGGTTGAGTGCTGGAAGTGCTAGCCTATTTTTCGGTTGGTGTCCTTTCCCTTGATTGGGCGAGGTGCACGATCCGGATCGGTTACTTTGAAGAAAATTGAGTGTTCAAAGCAGGCTTACGCCGTGAAAATTGCAGCATGGAATAACAACATAGGACTGTCGTGTCTAATTTGTTGGTTCTTGGACCGTAGTAATGATTGATACAGACGGTTGGGGGTGCTGCTATTCCGCGGCCAGAGGTGAAATTCTCAGATTCCCGGAAGAGCAACTTATGCGAAAGCATTCACCAAAAACGC…	Eukaryota	Cercozoa	Chlorarachniophyta	Chlorarachniophyta_or	Chlorarachniophyta_fa	Bigelowiella	0	0	0	0	0	0	0	0	0	0	0	0	0	0	0	0	0	0	0	0	0	0	0	0	0	0	0	0	0	0	0	0	0	0	0	0	0	0	0	0	0	0	0
CCAGCACCTGCGGTAATTCCAGCTCCAATAGCGTATATTAAAGTTGCTGCAGTTAAAAAGCTCGTAGTTGGATTTGTGGCGCGGCCGTCCGGCGGGGCTCCTTCATTGGGGCCGTTTGTCTGGTTTTTCGGCCGCTCCATTCTCGGGTAGTGTGTCGCTGGCATTAGGTTGTCGGCTTCTTCACGCCCGTCGTTTACTGTGAAAAAATTAGAGTGTTCAAAGCAGGCTTAGGCCATTGGATACATTAGCATGGAATAATGAGATAGGGCCACGACGGTCTATTTTGTTGGTTTGCACGTTGTGGTAATGATTAACAGGAACGGTTGGGGGTATTCGTATTCAATTGTCAGAGGTGAAATTCTTGGATTTATGGAAGACGAACTACTGCGAAAGCATTTA…	Eukaryota	Ochrophyta	Phaeophyceae	Ectocarpales	Ectocarpaceae	Ectocarpus	0	0	0	0	0	0	412	0	0	0	0	0	0	0	0	0	0	0	0	0	0	0	0	0	0	0	0	0	0	0	0	0	0	0	0	0	0	0	0	0	0	0	0
CCAGCAGCTGCGGTAATTCCAGCTCCAATGGCGTATATTAAAGTTGTTGCGGTTAAAAAGCTCGTAGTTGGATTTCTGCTGAGGATGACCGGTCCGCCCTCTGGGCAGGTATCTGGCTCAGCCTTGGCATCTTCCTGAAGAACGTAGCTGCACTTGACTGTGTGGTGCGGTATTTAGGACATTTACTTTGAGGAAATAAGAGTGTTTCAAGCAAGCGCACGCCTTGAATACATTAGCATGGAATAATAAGATAGGACCTCGGTTCTATTTTGTTGGTTTCTAGAGCTGAGGTAATGATTGATAGGGATAGTTGGGGGCATTCGTATTTAACTGTCAGAGGTGAAATTCTTGGATTTGTTAAAGACGGACTACTGCGAAAGCATTTGCCAAGGATGTTTT…	Eukaryota	Myzozoa	Dinophyceae	Suessiales	Suessiaceae	Yihiella	0	0	0	0	0	0	0	0	0	0	0	0	0	0	0	0	0	0	0	0	0	0	0	0	0	0	0	0	0	0	0	0	2330	0	0	0	0	0	0	0	0	0	0
CCAGCAGCTGCGGTAATTCCAGCTCCAATAGCGTATATTAAAGCTGTTGCGGTTAAAAAGCTCGTAGTTGGATCTCTGTTGAGGACAACCGGTCCGCCCTCTGGGTGAGCATCTGGTTTGGCCTCGGCATCTTGCTGGGGAATGCTGCTGCACTTCACTGTGTGGAGTAGTCACCTGCGCTTTTACTTTGAGGAAATTGGAGTGTTTCAAGCAGGCACATGCCTTTGGACATATTAGCATGGAATAATCAGGTAGAGTCTCTGCTCCATTTTGTCGGTTTCTGGAGCTGAGGTGAGGATTAGTAGGGATTGTTGGGGGCATCCGAATTTAACCGTCAGAGGTGAAATTCTTGGATTAGTTAAAGACGGACAACTGCGAAAGCATTTGCCCAAGATGTTT…	Eukaryota	Myzozoa	Dinophyceae	Amphidiniales	Amphidiniaceae	Amphidinium	0	0	0	0	0	0	0	0	0	0	0	0	0	0	0	0	0	0	0	0	0	0	0	0	0	0	0	0	0	0	0	0	0	0	0	0	0	0	0	0	0	0	0
CCAGCACCTGCGGTAATTCCAGCTCCAATAGCGTATATTAAAGTTGCTGCAGTTAAAAAGCTCGTAGTTGGATTTGTGGCGCGGCCGTCCGGCGGGGCTCCTTCATTGGGGCCGTTTGTCTGGTTTTTCGGCCGCTCCATTCTCGGGTAGTGTGTCGCTGGCATTAGGTTGTCGGCTTCTTCACGCCCGTCGTTTACTGTGAAAAAATTAGAGTGTTCAAAGCAGGCTTAGGCCATTGGATACATTAGCATGGAATAATGAGATAGGGCCACGACGGTCTATTTTGTTGGTTTGCACGTTGTGGTAATGATTAACAGGAACGGTTGGGGGTATTCGTATTCAATTGTCAGAGGTGAAATTCTTGGATTTATGGAAGACGAACTACTGCGAAAGCATTTA…	Eukaryota	Ochrophyta	Phaeophyceae	Ectocarpales	Ectocarpaceae	Ectocarpus	0	0	0	0	0	0	398	0	0	0	0	0	0	0	0	0	0	0	0	0	0	0	0	0	0	0	0	0	0	0	0	0	0	0	0	0	0	0	0	0	63	0	0
CCAGCACCCGCGGTAATTCCAGCTCCAATAGCGTATATTAAAGTTGTTGCAGTTAAAAAGCTCGTAGTTGGATTTGTGGGTGGAGCTAGTGTCCCGACGCTTAGCGTGGGTGATGTTGGTCTCCGTCCATCTTTGGGTGGAATCCGTGTGGCATTAAGTTGTCGTGCGGGGGATGCCCATCTTTTACTGTGAAAAAATTAGAGTGTTCAAAGCAGGCTTACGCCGTTGAATATATTAGCATGGAATAATGAGATAGGACCTGGGTACTATTTTGTTGGTTTGCGCACCGAGGTAATGATTAATAGGGACAGTTGGGGGTATTCGTATTCCATTGTCAGAGGTGAAATTCTTGGATTTTTGGAAGACGAACGACTGCGAAAGCATTTACCAAGGATGTTT…	Eukaryota	Ochrophyta	Bacillariophyceae	Fragilariales	Fragilariaceae	Serratifera	563	421	0	585	0	226	0	0	0	58	0	0	93	0	226	0	38	83	0	0	0	0	0	0	0	0	0	0	0	0	0	0	0	0	0	0	0	0	0	0	0	0	0
CCAGCAGCCGCGGTAATTCCAGCTCTAATAGCGTATATTTAAGTTGTTGCAGTTAAAAAGCTCGTAGTTGGATTTTGGGTTGGAGCAACCGGTCCGCCGTTCCGGTGTGCACTGGTGGCTTCTTCCTTTCTGCCGGGGACTGCGTCTGGCATTCATTTGCTGGGCGTAGGAGTCGGCGTGGTTACTTTGAGTAAATTAGAGTGTTCAAAGCAAGCTTGTGCTCTGCATACTTTAGCATGGAATAACATTATAGGACTCTGGTTCTATTTTGTTGGTTTTCGGAACCGGAGTAATGATTAATAGGGACAGTCGGGGGCATCCGTATTTCATTGTCAGAGGTGAAATTCTTGGATTTATGAAAGACGAACTTCTGCGAAAGCATTTGCCAAGGATGTTTTC…	Eukaryota	Chlorophyta	Palmophyllophyceae	Prasinococcales	Prasinococcaceae	Prasinococcus	0	0	0	0	0	0	0	0	0	0	0	0	0	0	0	0	0	0	0	0	0	0	0	0	0	0	0	0	0	0	0	0	0	0	0	0	0	0	0	0	0	0	0
CCAGCAGCCGCGGTAATTCCAGCTCTAATAGCGTATATTTAAGTTGTTGCAGTTAAAAAGCTCGTAGTTGGATTTTGGGTTGGAGCAACCGGTCCGCCGTTCCGGTGTGCACTGGTGGCTTCTTCCTTTCTGCCGGGGACTGCGTCTGGCATTCATTTGCTGGGCGTAGGAGTCGGCGTGGTTACTTTGAGTAAATTAGAGTGTTCAAAGCAAGCTTGTGCTCTGCATACTTTAGCATGGAATAACATTATAGGACTCTGGTTCTATTTTGTTGGTTTTCGGAACCGGAGTAATGATTAATAGGGACAGTCGGGGGCATCCGTATTTCATTGTCAGAGGTGAAATTCTTGGATTTATGAAAGACGAACTTCTGCGAAAGCATTTGCCAAGGATGTTTTC…	Eukaryota	Chlorophyta	Palmophyllophyceae	Prasinococcales	Prasinococcaceae	Prasinococcus	0	0	0	0	0	0	0	0	0	0	0	0	0	0	0	0	0	0	0	0	0	0	0	0	0	0	0	0	0	0	0	0	0	0	0	0	0	0	0	0	0	0	0
CCAGCACCTGCGGTAATTCCAGCTCCAATAGCGTATATTAAAGTTGTTGCAGTTAAAAAGCTCGTAGTTGGATTTGTGGGTGGAGCGAGTGTCCCGACACAATGTGTGGGTGACGCTTGTCTCCGTTCATCTTTGGGCGGAATCCGTGTGGCATTAAGTTGTCGTGCGGGGGATGCCCATCCTTTACTGTGAAAAAATTAGAGTGTTCAAAGCAGGCTTACGCCGTTGAATATATTAGCATGGAATAATAAGATAGGACCTGGGTACTATTTTGTTGGTTTGCGCACCGAGGTAATGATTAATAGGGACAGTTGGGGGTATTCGTATTCCATTGTCAGAGGTGAAATTCTTGGATTTCTGGAAGACGAACGACTGCGAAAGCATTTACCAAGGATGTTT…	Eukaryota	Ochrophyta	Bacillariophyceae	Fragilariales	Fragilariaceae	Serratifera	0	0	0	0	0	0	0	0	0	0	0	0	0	0	0	0	0	0	0	0	0	0	0	0	0	0	0	0	0	0	0	0	0	0	0	0	0	0	0	0	0	0	0
CCAGCACCTGCGGTAATTCCAGCTCCAATAGCGTATATTAAAGTTGTTGCAGTTAAAAAGCTCGTAGTTGGATTTCTGGTTTGAGCGTCCGGCCCGCTTCGGCGTGTGCTATGGATGTTTGGACCATTTTTAGTTAGGATGCCTTTCTGCCATTAAGTTGGTGGTTAGGTGGACTGGCTTCATTTACTGTGAAAAAATTAGAGTGTTTAAAGCAGCCGTTTGGTCATTGAATACATTAGCATGGAATAATAAGATACGACTTTGGTGGTCTATTTTGTTGGTTTGCACACCAGAGTAATGATTAATAGGGACAGTTGGGGGTATTCATATTTCAGCGTCAGAGGTGAAATTCTTGGATCGCTGAAAGATGAACTTAGGCGAAAGCATTTACCAAGGATG…	Eukaryota	Oomycota	Peronosporea	Saprolegniales	Haliphthoraceae	Atkinsiella	0	0	0	0	0	0	0	0	0	0	0	0	0	0	0	0	0	0	0	0	0	0	0	0	0	0	0	0	0	0	0	0	0	0	0	0	0	0	0	0	0	0	0
CCAGCAGCTGCGGTAATTCCAGCTCCAATAGCGTATATTAAAGTTGTTGCGGTTAAAAAGCTCGTAGTTGGATTTCTGCTGAGGACGACCGGTCCGCCCTCTGGGTGAGCATCTGGCTCGGCCTTGGCATCTTCTTGGGGAACGTAGCTGCACTTGACTGTGTGGTGCGGTATCCAGGACTTTTACTTTGAGGAAATTAGAGTGTTTCAAGCAGGCGCACGCCTTGAATACATTAGCATGGAATAATAAGATAGGACCTCGGTTCTATTTTGTTGGTTTCTAGAGCTGAGGTAATGATTAATAGGGATAGTTGGGGGCATTCGTATTTAACTGTCAGAGGTGAAATTCTTGGATTTGTTAAAGACGGACTACTGCGAAAGCATTTGCCAAGGATGTTTT…	Eukaryota	Myzozoa	Dinophyceae	Amphidiniales	Amphidiniaceae	Lepidodinium	0	0	0	0	0	0	0	0	0	0	0	0	0	0	0	0	0	0	0	0	0	0	0	0	0	0	0	0	0	0	0	0	0	0	0	0	0	0	0	0	0	0	0
CCAGCAGCTGCGGTAATTCCAGCTCCAATAGCGTATATTAAAGTTGTTGCAGTTAAAAAGCTCGTAGTTGGATTTGTGGGTGGAGCGGACGTCCCGACGCCTAGCGTGGGTGGCGGCCGCCTCCGTCCATCTTTGGGTGGAATCCGTGTGGCATTGAGTTGTCGTGCGGGGGATGCCCATCTTTTACTGTGAAAAAATTAGAGTGTTCAAAGCAGGCTTACGCCGTTGAATATATTAGCATGGAATAATGAGATAGGACCTGGGTACTATTTTGTTGGTTTGCGCACCGAGGTAATGATTAATAGGGACAGTTGGGGGTATTCGTATTCCATTGTCAGAGGTGAAATTCTTGGATTTCTGGAAGACGAACGACTGCGAAAGCATTTACCAAGGATGTTT…	Eukaryota	Ochrophyta	Bacillariophyceae	Fragilariales	Fragilariaceae	Serratifera	0	0	0	0	0	0	368	0	0	0	0	0	0	0	0	0	0	0	0	0	0	0	0	0	0	0	0	0	0	0	0	0	0	0	0	0	0	0	0	0	0	0	0
CCAGCAGCTGCGGTAATTCCAGCTCCAATAGCGTATATTAAAGCTGTTGCGGTTAAAAAGCTCGTAGTTGGATTTCTGTCAAGGACAACTGGTCCGCCCTCCGGGTGAGCACATAGTTTGGTCTTGGCATCTTGCTGGAAACTGTTGCTGCGCTTGGTTGTGTGGTGCAGCTTTCAGCACTTTCACTTTGAGGAAATTGGAGTGTTTCAAGCAGGCACATGCCTTTGGACACAGTAGCATGGAATAATTAGATTGGGCTTTTGCTCCAACTTGTTGGTTCCTGGAGCTGAGGTGAGAATCAATGGGGATTGTTGGGGGCATCCGAATTTAGCCGTCAGAGGTGAAATTCTTGGATCTGCTAAAGACGGACAACTGCGAAAGCGTTTGCCCAGGATGTTT…	Eukaryota	Myzozoa	Dinophyceae	Amphidiniales	Amphidiniaceae	Amphidinium	0	0	0	0	0	0	0	0	0	0	0	0	0	0	0	0	0	0	0	0	0	0	0	0	0	0	0	0	0	0	0	0	0	0	0	0	0	0	0	0	0	0	0
CCAGCAGCCGCGGTAATTCCAGCTCCAATAGCGTATATTTAAGTTGTTGCAGTTAAAAAGCTCGTAGTTGGACTTTGGGTTTGGTCGTCAGGTCCGCCTTTGACGAGCACCTGACGTCCTGTCCCTTTTGCCGACGTTACGAATCTGGCCTTAATTGGTTGGGTCGTGCCTTCGGCGTTGTTACTTTGAAGAAATTAGAGTGCTCAAAGCAAGCCTACGCTTTGTATACGTTAGCATGGGATAACATCACAGGATTTCGGTCCTATTGTGTTGGCCTTCGGGATCGGAGTAATGATTAAGAGGGACAGTCGGGGGCATTCGTATTTCATAGTCAGAGGTGAAATTCTTGGATTTATGAAAGACGAACAACTGCGAAAGCATTTGCCAAGGATGTTTTCA…	Eukaryota	Streptophyta	Magnoliopsida	Asparagales	Amaryllidaceae	Allium	0	0	0	0	0	0	0	0	0	0	0	0	0	0	0	0	0	0	0	0	0	0	0	0	0	0	0	0	0	0	0	0	0	0	0	0	0	0	0	0	0	0	0
CCAGCAGCTGCGGTAATTCCAGCTCCAATAGCGTATATTAAAGTTGTTGCAGTTAAAAAGCTCGTAGTTGGATTTGTGGGTGGAGCGGACGTCCCGACGCCTAGCGTGGGTGGCGGCCGCCTCCGTCCATCTTTGGGTGGAATCCGTGTGGCATTGAGTTGTCGTGCGGGGGATGCCCATCTTTTACTGTGAAAAAATTAGAGTGTTCAAAGCAGGCTTACGCCGTTGAATATATTAGCATGGAATAATGAGATAGGACCTGGGTACTATTTTGTTGGTTTGCGCACCGAGGTAATGATTAATAGGGACAGTTGGGGGTATTCGTATTCCATTGTCAGAGGTGAAATTCTTGGATTTCTGGAAGACGAACGACTGCGAAAGCATTTACCAAGGATGTTT…	Eukaryota	Ochrophyta	Bacillariophyceae	Fragilariales	Fragilariaceae	Serratifera	0	0	0	0	0	0	381	0	0	0	0	0	0	0	0	0	0	0	0	0	0	0	0	0	0	0	0	0	0	0	0	0	0	0	0	0	0	0	0	0	0	0	0
CCAGCACCCGCGGTAATTCCAGCTCCAATAGCGTATATTAAAGTTGTTGCAGTTAAAAAGCTCGTAGTTGGATTTGTGGGTGGAGCGAGTTCCCGACACAATGTGTGGGTGACGCTTGTCTCCGTCCATCTTTGGGCGGAATCCGTGTGGCATTAAGTTGTCGTGCGGGGGATGCCCATCCTTTACTGTGAAAAAATTAGAGTGTTCAAAGCAGGCTTACGCCGTTGAATATATTAGCATGGAATAATAAGATAGGACCTGGGTACTATTTTGTTGGTTTGCGCACCGAGGTAATGATTAATAGGGACAGTTGGGGGTATTCGTATTCCATTGTCAGAGGTGAAATTCTTGGATTTCTGGAAGACGAACGACTGCGAAAGCATTTACCAAGGATGTTTT…	Eukaryota	Ochrophyta	Bacillariophyceae	Fragilariales	Fragilariaceae	Serratifera	0	0	0	0	0	0	0	0	0	0	0	0	0	0	0	0	0	0	0	0	0	0	0	0	0	0	0	0	0	0	0	0	0	0	0	0	0	0	0	0	0	0	0
CCAGCACCCGCGGTAATTCCAGCTCCAGTAGCGTATATTAAAGTTGTTGCATTTAAAAAGCTCGTAGTTGGTATTTCGCTTGGTCTCGCAGATGCTAGTCATCGGTGATTGCCAGGTGGTACTCGGTGTCAACACCGTTTCCACCGTGAGAAAATTAGAGTGATCCAAACAGTCGCGGACTGAATGCTTCAGCACGGTATGGGGCTTTGACGTTGCTTCCGGAGCACTTGAGCGACGGTTGCGGGGTAAAGGTTAATAAAGACAGACGATGGGATCCGTATTGGGTTGCTAGAGGTGAAATTCTTGGACCAACCCAAGACGCACTGAAGCGAAAGCTCTTTCCACGCATGTCCTTGTCAATCAAGAACGAAAGT	Eukaryota	unknown phylum	unknown class	unknown order	unknown family	unknown genus	0	0	0	0	0	0	0	0	0	0	0	0	0	0	0	0	0	0	0	0	0	0	0	0	0	0	0	0	0	0	0	0	0	0	0	0	0	0	0	0	0	0	0
CCAGCACCTGCGGTAATTCCAGCTCCAATAGCATATGTTAAAGTTGTTGCGGTTAAAAAGCTCGTAGTTGGATCTCGGCGGCCCGGGGGCGGTTCGCTCTCTGGCGTGACTGCCCCACTGGGCCGTGTTCTTTCGGCGGAGGTCGGCGGGTGCTCTTAGCCGAGTGTCCGCGCGGCGCCGTCGGGTTTACTTTGAAAAAATTAGAGTGCTCCAGGCAGGCTTGACACGCCTGAATAGTCGTGCATGGAATAATGGAATAGGGTGTCGTCTCTATTTTGTTGGTTTTCGGATATCGACACAATGATTAACAGGGACAGTCGGGGGCGTTGGTATTCAGGCGACAGAGGTGAAATTCTTGGACCGCCTGAAGACCCACTGCTGCGAAAGCGTTCGCCAAGA…	Eukaryota	Arthropoda	Maxillopoda	Harpacticoida	unknown family	unknown genus	0	0	0	0	0	0	0	0	0	0	0	0	0	0	0	0	0	0	0	0	0	0	0	0	0	0	0	0	0	0	0	0	0	0	0	0	0	0	0	0	0	0	0
CCAGCAGCTGCGGTAATTCCAGCTCCAATAGCGTATATTAAAGTTGTTGCAGTTAAAAAGCTCGTAGTTGGATTTGTGGGTGGAGCGGACGTCCCGACGCTCTGCGTGGGTGACGGCTGCCTCCGTCCATCTTTGGGTGGAATCCGTGTGGCATTAAGTTGTCGTGCGGGGGATGCCCATCTTTTACTGTGAAAAAATTAGAGTGTTCAAAGCAGGCTTACGCCGTTGAATATATTAGCATGGAATAATGAGATAGGACCTGGGTACTATTTTGTTGGTTTGCGCACCGAGGTAATGATTAATAGGGACAGTTGGGGGTATTCGTATTCCATTGTCAGAGGTGAAATTCTTGGATTTCTGGAAGACGAACGACTGCGAAAGCATTTACCAAGGATGTTT…	Eukaryota	Ochrophyta	Bacillariophyceae	Fragilariales	Fragilariaceae	Serratifera	0	0	0	0	0	0	0	0	0	0	0	0	0	0	0	0	0	0	899	0	0	0	0	0	0	0	0	0	0	0	0	0	0	0	0	0	0	0	478	240	0	0	0
CCAGCACCTGCGGTAATTCCAGCTCCAATAGCGTATATTAAAGTTGTTGCAGTTAAAAAGCTCGTAGTTGGATTTCTGGTTTGAGCGTCCGGCCCGCTTCGGCGTGTGCTATGGATGTTTGGACCATTTTTAGTTAGGATGCCTTTCTGCCATTAAGTTGGTGGTTAGGTGGACTGGCTTCATTTACTGTGAAAAAATTAGAGTGTTTAAAGCAGCCGTTTGGTCATTGAATACATTAGCATGGAATAATAAGATACGACTTTGGTGGTCTATTTTGTTGGTTTGCACACCAGAGTAATGATTAATAGGGACAGTTGGGGGTATTCATATTTCAGCGTCAGAGGTGAAATTCTTGGATCGCTGAAAGATGAACTTAGGCGAAAGCATTTACCAAGGATG…	Eukaryota	Oomycota	Peronosporea	Saprolegniales	Haliphthoraceae	Atkinsiella	0	0	0	0	0	0	0	0	0	0	0	0	0	0	0	0	0	0	0	0	0	0	0	0	0	0	0	0	0	0	0	0	0	0	0	0	0	0	0	0	0	0	0
CCAGCAGCCGCGGTAATTCCAGCTCCAATAGCGTATATTAAAGTTGTTGCAGTTAAAAAGCTCGTAGTTGGATTTGTGGGTGGAGCGAGTGTCCCGACACTTTGTGTGGGTGATGCTTGTCTCCGTCCATCTTTGGGCGGATTCCGTGTGGCATTAGGTTGTCGTGCGGGGGATGCCCATCTTTTACTGTGAAAAAATTAGAGTGTTCAAAGCAGGCTTACGCCGTTGAATATATTAGCATGGAATAATGAGATAGGACCTGGGTACTATTTTGTTGGTTTGCGCACCGAGGTAATGATTAATAGGGACAGTTGGGGGTATTCGTATTCCATTGTCAGAGGTGAAATTCTTGGATTTCTGGAAGACGAACGACTGCGAAAGCATTTACCAAGGATGTTT…	Eukaryota	Ochrophyta	Bacillariophyceae	Fragilariales	Fragilariaceae	Serratifera	0	0	0	0	0	0	0	0	0	0	0	0	0	0	0	0	0	0	0	0	0	0	0	0	0	0	0	0	0	0	0	0	0	0	0	0	0	0	0	0	0	0	0
CCAGCACCCGCGGTAATTCCAGCTCCAATAGCGTATATTAAAGTTGTTGCAGTTAAAAAGCTCGTAGTTGGATTTGTGGGTGGAGCTAGTGTCCCGACGCTTAGCGTGGGTGATGTTGGTCTCCGTCCATCTTTGGGTGGAATCCGTGTGGCATTAAGTTGTCGTGCGGGGGATGCCCATCTTTTACTGTGAAAAAATTAGAGTGTTCAAAGCAGGCTTACGCCGTTGAATATATTAGCATGGAATAATGAGATAGGACCTGGGTACTATTTTGTTGGTTTGCGCACCGAGGTAATGATTAATAGGGACAGTTGGGGGTATTCGTATTCCATTGTCAGAGGTGAAATTCTTGGATTTTTGGAAGACGAACGACTGCGAAAGCATTTACCAAGGATGTTT…	Eukaryota	Ochrophyta	Bacillariophyceae	Fragilariales	Fragilariaceae	Serratifera	546	423	0	517	0	218	0	0	0	51	0	0	90	0	249	0	33	77	0	0	0	0	0	0	0	0	0	0	0	0	0	0	0	0	0	0	0	0	0	0	0	0	0
CCAGCAGCTGCGGTAATTCCAGCTCCAATAGCGTATATTAAAGCTGTTGCGGTTAAAAAGCTCGTAGTTGGATCTCTGTTGAGGACAACCGGTCCGCCCTCTGGGTGAGCATCTGGTTTGGCCTCGGCATCTTGCTGGGGAATGCTGCTGCACTTCACTGTGTGGAGTAGTCACCTGCGCTTTTACTTTGAGGAAATTGGAGTGTTTCAAGCAGGCACATGCCTTTGGACATATTAGCATGGAATAATCAGGTAGAGTCTCTGCTCCATTTTGTCGGTTTCTGGAGCTGAGGTGAGGATTAGTAGGGATTGTTGGGGGCATCCGAATTTAACCGTCAGAGGTGAAATTCTTGGATTAGTTAAAGACGGACAACTGCGAAAGCATTTGCCCAAGATGTTT…	Eukaryota	Myzozoa	Dinophyceae	Amphidiniales	Amphidiniaceae	Amphidinium	0	0	0	0	0	0	0	0	0	0	0	0	0	0	0	0	0	0	0	0	0	0	0	0	0	0	0	0	0	0	0	0	0	0	0	0	0	0	0	0	0	0	0
CCAGCAGCCGCGGTAATTCCAGCTCCAATAGCGTATGTTAATGTTGTTGCAGTTAAAAAGCTCGTAGTTGGATATCTGGCTAATTGCACGGACGGCCCGCCTTCGGGTTGAGTGCTGGAAGTGCTAGCCTATTTTTCGGTTGGTGTCCTTTCCCTTGATTGGGCGAGGTGCACGATCCGGATCGGTTACTTTGAAGAAAATTGAGTGTTCAAAGCAGGCTTACGCCGTGAAAATTGCAGCATGGAATAACAACATAGGACTGTCGTGTCTAATTTGTTGGTTCTTGGACCGTAGTAATGATTGATACAGACGGTTGGGGGTGCTGCTATTCCGCGGCCAGAGGTGAAATTCTCAGATTCCCGGAAGAGCAACTTATGCGAAAGCATTCACCAAAAACGT…	Eukaryota	Cercozoa	Chlorarachniophyta	Chlorarachniophyta_or	Chlorarachniophyta_fa	Bigelowiella	0	0	0	0	0	0	0	0	0	0	0	0	0	0	57	0	0	0	0	0	0	0	0	0	0	0	0	0	0	0	0	0	0	0	0	0	11	0	0	0	0	0	0
CCAGCAGCCGCGGTAATTCCAGCTCCAATAGCGTATATTAAAGTTGTTGCAGTTAAAAAGCTCGTAGTTGGATTTGTGGGTGGAGCGAGTTCCCGACACAATGTGTGGGTGACGCTTGTCTCCGTCCATCTTTGGGCGGAATCCGTGTGGCATTAAGTTGTCGTGCGGGGGATGCCCATCCTTTACTGTGAAAAAATTAGAGTGTTCAAAGCAGGCTTACGCCGTTGAATATATTAGCATGGAATAATAAGATAGGACCTGGGTACTATTTTGTTGGTTTGCGCACCGAGGTAATGATTAATAGGGACAGTTGGGGGTATTCGTATTCCATTGTCAGAGGTGAAATTCTTGGATTTCTGGAAGACGAACGACTGCGAAAGCATTTACCAAGGATGTTTT…	Eukaryota	Ochrophyta	Bacillariophyceae	Fragilariales	Fragilariaceae	Serratifera	0	0	0	0	0	0	0	0	0	0	0	0	0	0	0	0	0	0	0	0	0	0	0	0	0	0	0	0	0	0	0	0	0	0	0	0	0	0	0	0	0	0	0
CCAGCAGCTGCGGTAATTCCAGCTCCAATAGCGTATATTAAAGTTGTTGCAGTTAAAAAGCTCGTAGTTGGATTTGTGGGTGGAGCTAGTGTCCCGACGCTTAGCGTGGGTGATGTTGGTCTCCGTCCATCTTTGGGTGGAATCCGTGTGGCATTAAGTTGTCGTGCGGGGGATGCCCATCTTTTACTGTGAAAAAATTAGAGTGTTCAAAGCAGGCTTACGCCGTTGAATATATTAGCATGGAATAATGAGATAGGACCTGGGTACTATTTTGTTGGTTTGCGCACCGAGGTAATGATTAATAGGGACAGTTGGGGGTATTCGTATTCCATTGTCAGAGGTGAAATTCTTGGATTTTTGGAAGACGAACGACTGCGAAAGCATTTACCAAGGATGTTT…	Eukaryota	Ochrophyta	Bacillariophyceae	Fragilariales	Fragilariaceae	Serratifera	563	346	0	623	0	197	0	0	0	66	0	0	72	0	211	0	33	77	0	0	0	0	0	0	0	0	0	0	0	0	0	0	0	0	0	0	0	0	0	0	0	0	0
CCAGCAGCTGCGGTAATTCCAGCTCCAATAGCGTATATTAAAGTTGTTGCAGTTAAAAAGCTCGTAGTTGGATTTGTGGGTGGAGCGAGTTCCCGACACAATGTGTGGGTGACGCTTGTCTCCGTCCATCTTTGGGCGGAATCCGTGTGGCATTAAGTTGTCGTGCGGGGGATGCCCATCCTTTACTGTGAAAAAATTAGAGTGTTCAAAGCAGGCTTACGCCGTTGAATATATTAGCATGGAATAATAAGATAGGACCTGGGTACTATTTTGTTGGTTTGCGCACCGAGGTAATGATTAATAGGGACAGTTGGGGGTATTCGTATTCCATTGTCAGAGGTGAAATTCTTGGATTTCTGGAAGACGAACGACTGCGAAAGCATTTACCAAGGATGTTTT…	Eukaryota	Ochrophyta	Bacillariophyceae	Fragilariales	Fragilariaceae	Serratifera	0	0	0	0	0	0	0	0	0	0	0	0	0	0	0	0	0	0	0	0	0	0	0	0	0	0	0	0	0	0	0	0	0	0	0	0	0	0	0	0	0	0	0
CCAGCAGCCGCGGTAATTCCAGCTCCAATAGCGTATATTAAAGTTGTTGCAGTTAAAAAGCTCGTAGTTGGATTTGTGGGTGGAGCGAGTGTCCCGACACTTTGTGTGGGTGATGCTTGTCTCCGTCCATCTTTGGGCGGATTCCGTGTGGCATTAGGTTGTCGTGCGGGGGATGCCCATCTTTTACTGTGAAAAAATTAGAGTGTTCAAAGCAGGCTTACGCCGTTGAATATATTAGCATGGAATAATGAGATAGGACCTGGGTACTATTTTGTTGGTTTGCGCACCGAGGTAATGATTAATAGGGACAGTTGGGGGTATTCGTATTCCATTGTCAGAGGTGAAATTCTTGGATTTCTGGAAGACGAACGACTGCGAAAGCATTTACCAAGGATGTTT…	Eukaryota	Ochrophyta	Bacillariophyceae	Fragilariales	Fragilariaceae	Serratifera	0	0	0	0	0	0	0	0	0	0	0	0	0	0	0	0	0	0	0	0	0	0	0	0	0	0	0	0	0	0	0	0	0	0	0	0	0	0	0	0	0	0	0
CCAGCAGCTGCGGTAATTCCAGCTCCAATAGCGTATATTAAAGTTGTTGCAGTTAAAAAGCTCGTAGTTGGATTTGTGGGTGGAGCGAGTTCCCGACACAATGTGTGGGTGACGCTTGTCTCCGTCCATCTTTGGGCGGAATCCGTGTGGCATTAAGTTGTCGTGCGGGGGATGCCCATCCTTTACTGTGAAAAAATTAGAGTGTTCAAAGCAGGCTTACGCCGTTGAATATATTAGCATGGAATAATAAGATAGGACCTGGGTACTATTTTGTTGGTTTGCGCACCGAGGTAATGATTAATAGGGACAGTTGGGGGTATTCGTATTCCATTGTCAGAGGTGAAATTCTTGGATTTCTGGAAGACGAACGACTGCGAAAGCATTTACCAAGGATGTTTT…	Eukaryota	Ochrophyta	Bacillariophyceae	Fragilariales	Fragilariaceae	Serratifera	0	0	0	0	0	0	0	0	0	0	0	0	0	0	0	0	0	0	0	0	0	0	0	0	0	0	0	0	0	0	0	0	0	0	0	0	0	0	0	0	0	0	0
CCAGCAGCCGCGGTAATTCCAGCTCCAATAGCGTATATTTAAGTTGTTGCAGTTAAAAAGCTCGTAGTTGGACTTTGGGTTTGGTCGTCAGGTCCGCCTTTGACGAGCACCTGACGTCCTGTCCCTTTTGCCGACGTTACGAATCTGGCCTTAATTGGTTGGGTCGTGCCTTCGGCGTTGTTACTTTGAAGAAATTAGAGTGCTCAAAGCAAGCCTACGCTTTGTATACGTTAGCATGGGATAACATCACAGGATTTCGGTCCTATTGTGTTGGCCTTCGGGATCGGAGTAATGATTAAGAGGGACAGTCGGGGGCATTCGTATTTCATAGTCAGAGGTGAAATTCTTGGATTTATGAAAGACGAACAACTGCGAAAGCATTTGCCAAGGATGTTTTCA…	Eukaryota	Streptophyta	Magnoliopsida	Asparagales	Amaryllidaceae	Allium	0	0	0	0	0	0	0	0	0	0	0	0	0	0	0	0	0	0	0	0	0	0	0	0	0	0	0	0	0	0	0	0	0	0	0	0	0	0	0	0	0	0	0
CCAGCACCTGCGGTAATTCCAGCTCCAGTAGCGTATATTAAAGTTGTTGCATTTAAAAAGCTCGTAGTTGGTATTTCGCTTGGTCTCGCAGATGCTAGTCATCGGTGATTGCCAGGTGGTACTCGGTGTCAACACCGTTTCCACCGTGAGAAAATTAGAGTGATCCAAACAGTCGCGGACTGAATGCTTCAGCACGGTATGGGGCTTTGACGTTGCTTCCGGAGCACTTGAGCGACGGTTGCGGGGTAAAGGTTAATAAAGACAGACGATGGGATCCGTATTGGGTTGCTAGAGGTGAAATTCTTGGACCAACCCAAGACGCACTGAAGCGAAAGCTCTTTCCACGCATGTCCTTGTCAATCAAGAACGAAAGT	Eukaryota	unknown phylum	unknown class	unknown order	unknown family	unknown genus	0	0	0	0	0	0	0	0	0	0	0	0	0	0	0	0	0	0	0	0	0	0	0	0	0	0	0	0	0	0	0	0	0	0	0	0	0	0	0	0	0	0	0
CCAGCAGCTGCGGTAATTCCAGCTCCAATAGCGTATATTAAAGTTGTTGCAGTTAAAAAGCTCGTAGTTGGATTTGTGGGTGGAGCTAGTGTCCCGACGCTTAGCGTGGGTGATGTTGGTCTCCGTCCATCTTTGGGTGGAATCCGTGTGGCATTAAGTTGTCGTGCGGGGGATGCCCATCTTTTACTGTGAAAAAATTAGAGTGTTCAAAGCAGGCTTACGCCGTTGAATATATTAGCATGGAATAATGAGATAGGACCTGGGTACTATTTTGTTGGTTTGCGCACCGAGGTAATGATTAATAGGGACAGTTGGGGGTATTCGTATTCCATTGTCAGAGGTGAAATTCTTGGATTTTTGGAAGACGAACGACTGCGAAAGCATTTACCAAGGATGTTT…	Eukaryota	Ochrophyta	Bacillariophyceae	Fragilariales	Fragilariaceae	Serratifera	506	388	0	562	0	221	0	0	0	59	0	0	89	0	217	0	32	58	0	0	0	0	0	0	0	0	0	0	0	0	0	0	0	0	0	0	0	0	0	0	0	0	0
CCAGCAGCTGCGGTAATTCCAGCTCCAATAGCATATGTTAAAGTTGTTGCGGTTGAAAAGCTCGTAGTTGGACTTCTGCTGAGGGATGCTAACCCACCCTCTGGGTGTAGGTCTGGCCTGCCTCAGTATCTTCTTGGAGAATGTAGATGCACTTGACTGTGTGGTGCGCTATCTGAGGCTGTTACTTTGAGGAAATTAGAGTGCTTCAAGCAGGTCATTGCCCCGAATACATTAGCATGGCATGATAAGTCAGAACCTCTTGTTCTTCTTTGTTGGTTTTAGAGCAGAGGGGAGTGTGAATAGGAACAGTTGGGGGTATTCATATTTGACTGTCAGAGGTGAAATTCTTGGATTTGTGAAAGATGGACTACTGCGAAAGCATCTGCCAGGGATGTCTTC…	Eukaryota	Myzozoa	Dinophyceae	Peridiniales	Peridiniaceae	Bysmatrum	0	0	0	0	0	0	0	0	0	0	0	0	0	0	0	0	0	0	0	0	0	0	0	0	0	0	0	0	0	0	0	0	0	0	0	0	0	0	0	0	0	0	0
CCAGCAGCTGCGGTAATTCCAGCTCCAATAGCGTATATTAAAGTTGTTGCAGTTAAAAAGCTCGTAGTTGGATTTCTGGTAGGAGTGACCGTTCCGAACTTGATTGTTCGTGTATTGTGTTTTCTCCAGCCATCCTTGTGGAGAACTTTTCTTGCATTAATTTGTAGGGATTGGGACCCGCATCGTTTACTGTGAAAAAATTAGAGTGTTTAAAGCAGGCAATCGCTTGAATACATTAGCATGGAATAATAAGATAGGACTTTGGTACTATTTTGTTGGTTTGCATACCAAATTAATGATCAACAGGAACAGTTTGAGGATATTCGTATGAACATGTCAGAGGTGAAATTCTTGGATTTTGATCAGACGAACTACTGCGAAAGCATTTATCAAGGATGT…	Eukaryota	Bigyra	unknown class	Labyrinthulea	Aplanochytriidae	Aplanochytrium	672	0	0	0	0	0	0	0	0	0	0	0	279	0	0	0	0	0	0	0	0	0	0	0	0	0	0	0	0	0	0	0	0	0	0	0	21	140	0	0	0	31	0
CCAGCACCTGCGGTAATTCCAGCTCCAATAGCGTATGTTAATGTTGTTGCAGTTAAAAAGCTCGTAGTTGGATATCTGGCTAATTGCACGGACGGCCCGCCTTCGGGTTGAGTGCTGGAAGTGCTAGCCTATTTTTCGGTTGGTGTCCTTTCCCTTGATTGGGCGAGGTGCACGATCCGGATCGGTTACTTTGAAGAAAATTGAGTGTTCAAAGCAGGCTTACGCCGTGAAAATTGCAGCATGGAATAACAACATAGGACTGTCGTGTCTAATTTGTTGGTTCTTGGACCGTAGTAATGATTGATACAGACGGTTGGGGGTGCTGCTATTCCGCGGCCAGAGGTGAAATTCTCAGATTCCCGGAAGAGCAACTTATGCGAAAGCATTCACCAAAAACGC…	Eukaryota	Cercozoa	Chlorarachniophyta	Chlorarachniophyta_or	Chlorarachniophyta_fa	Bigelowiella	0	0	0	0	0	0	0	0	0	0	0	0	0	0	0	0	0	0	0	0	0	0	0	0	0	0	0	0	0	0	0	0	0	0	0	0	0	0	0	0	0	0	0
CCAGCAGCTGCGGTAATTCCAGCTCCAATAGCGTATATTAAAGTTGTTGCAGTTAAAAAGCTCGTAGTTGGACCTTGGACCTGGACAGGCGGTCCGCCTCACGGCGAGTACTGTCTTGCTGGGTCTTTCCTCTTGGTGATCTGTTGTTTCGGCAGCAGGGAACCAGGACCTTTACTTTGAAAAAATTAGAGTGTTCAAAGCAGGCTCGACGCCGGAATATATTAGCATGGAATAATAAAATAGGACGTGCGGTTCTATTTTGTTGGTTTTTGGAATCGCCGTAATGATTAATAGGGACAGTCGGGGGCATTAGTACTCACATGCTAGAGGTGAAATTCTTGGATTTTGTGAAGACTAACTTCTGCGAAAGCATTTGCCAAGGATGTTTTCATCAATCAA…	Eukaryota	Basidiomycota	unknown class	unknown order	unknown family	unknown genus	0	0	0	0	0	0	42	0	0	0	0	0	0	0	0	0	0	0	0	0	0	0	0	0	0	0	0	0	0	0	0	0	0	0	0	0	0	0	0	0	0	0	0
CCAGCAGCTGCGGTAATTCCAGCTCCAATAGCGTATATTAAAGTTGTTGCAGTTAAAAAGCTCGTAGTTGGATGTTGGGGGCGTGGCGGCGGGTCGCCGCAAGGTGCACAGCGCGGCCGCGCCCCTTTTGCCCGTCGACGGCGTGTGCCCTTAACTGGGTGTGCGGCGGATGCGGGAGGTTTACTTTGAGAAAATTAGAGTGTTCAAAGCAGGCCACGGCTTGAATACATTAGCATGGAATAATGGAATAGGACTTTGGTTCTATTTGGTTGGTTTCTAGGGCCAGAGTAATGATTAATAGGGATAGTTGGGGGCATTAGTATTTAATTGTCAGAGGTGAAATTCTTGGATTTATGAAAGACTAACTTCTGCGAAAGCATTTGCCAAGGATGTTTTCAT…	Eukaryota	unknown phylum	unknown class	unknown order	unknown family	unknown genus	0	0	0	0	0	0	0	0	0	0	0	0	0	0	0	0	0	0	0	0	0	0	0	0	0	0	0	0	0	413	1701	0	0	0	0	0	0	0	0	0	0	0	0
CCAGCAGCTGCGGTAATTCCAGCTCCAATAGCGTATATTAAAGCTGTTGCGGTTAAAAAGCTCGTAGTTGGATTTCTGTCAAGGACAACTGGTCCGCCCTCCGGGTGAGCACATAGTTTGGTCTTGGCATCTTGCTGGAAACTGTTGCTGCGCTTGGTTGTGTGGTGCAGCTTTCAGCACTTTCACTTTGAGGAAATTGGAGTGTTTCAAGCAGGCACATGCCTTTGGACACAGTAGCATGGAATAATTAGATTGGGCTTTTGCTCCAACTTGTTGGTTCCTGGAGCTGAGGTGAGAATCAATGGGGATTGTTGGGGGCATCCGAATTTAGCCGTCAGAGGTGAAATTCTTGGATCTGCTAAAGACGGACAACTGCGAAAGCGTTTGCCCAGGATGTTT…	Eukaryota	Myzozoa	Dinophyceae	Amphidiniales	Amphidiniaceae	Amphidinium	0	0	0	0	0	0	0	0	0	0	0	0	0	0	0	0	0	0	0	0	0	0	0	0	0	0	0	0	0	0	0	0	0	0	0	0	0	0	0	0	0	0	0
CCAGCAGCCGCGGTAATTCCGACTCCAATAGTGTATGCTAAAGTTGTTGCAGTTAAAACGCTCGTAGTTGAATTTCCGGCGGGTTCTTCCCGTCTGCCTATGAAAGCTAGCGATGAAGCAATGATTTGTTAGTCGGAGTAGGTTTTTACCGTGAGTAAAATAGAGTGCTTAAAGCAGGCTATTGCTTGAATAATTTAGCATGGAATAATAGAATAGGACTATATCCTTTTTATTGGTTATGGGATATGGTAATGATTAACAGAAACAGTTGGGGGCATCCGTACTTAATAGTCAGAGGTGAAATTCTATGATTTATTAAAGACGAACTAATGCGAAAGCATTTGCCAAGGATGTTTTCATCAATCAAGAACGAAAGT	Eukaryota	Ciliophora	Intramacronucleata	Conthreep	unknown family	unknown genus	0	0	0	0	0	0	0	0	0	0	0	0	0	0	0	0	0	0	0	0	0	0	0	0	0	0	0	0	0	0	0	0	0	0	0	0	0	0	0	0	0	0	2099
CCAGCAGCTGCGGTAATTCCAGCTCCAATAGCGTATATTTAAGTTGTTGCAGTTAAAAAGCTCGTAGTTGGACCTTGGGCCGGGTCGGCCGGTCCGCCTCACGGCGAGCACCGACCTACTCGACCCTTCGGCCGGCATCGCGCTCCTAGCCTTAATTGGCCGGGTCGTGTTTCCGGCATCGTTACTTTGAAGAAATTAGAGTGCTCAAAGCAAGCCATCGCTCTGGATACATTAGCATGGGATAACATCATAGGATTCCGGTCCTATTGTGTTGGCCTTCGGGATCGGAGTAATGATTAATAGGGACAGTCGGGGGCATTCGTATTTCATAGTCAGAGGTGAAATTCTTGGATTTATGAAAGACGAACAACTGCGAAAGCATTTGCCAAGGATGTTTTC…	Eukaryota	Arthropoda	Malacostraca	Decapoda	Penaeidae	Penaeus	0	245	0	0	0	0	0	0	0	0	0	0	0	0	0	0	0	0	0	0	0	0	0	0	0	0	0	0	0	0	0	0	0	0	0	0	0	0	0	0	0	0	0
CCAGCAGCTGCGGTAATTCCAGCTCCAATAGCGTATATTAAAGTTGTTGCAGTTAAAAAGCTCGTAGTTGGATTTGTGGGTGGAGCGAGTGTCCCGACACAATGTGTGGGTGACGCTTGTCTCCGTTCATCTTTGGGCGGAATCCGTGTGGCATTAAGTTGTCGTGCGGGGGATGCCCATCCTTTACTGTGAAAAAATTAGAGTGTTCAAAGCAGGCTTACGCCGTTGAATATATTAGCATGGAATAATAAGATAGGACCTGGGTACTATTTTGTTGGTTTGCGCACCGAGGTAATGATTAATAGGGACAGTTGGGGGTATTCGTATTCCATTGTCAGAGGTGAAATTCTTGGATTTCTGGAAGACGAACGACTGCGAAAGCATTTACCAAGGATGTTT…	Eukaryota	Ochrophyta	Bacillariophyceae	Fragilariales	Fragilariaceae	Serratifera	0	0	0	0	0	0	0	0	0	0	0	0	0	0	0	0	0	0	0	0	0	0	0	0	0	0	0	0	0	0	0	0	0	0	0	0	0	0	0	0	0	0	0
CCAGCAGCCGCGGTAATTCCGACTCCAATAGTGTATGCTAAAGTTGTTGCAGTTAAAACGCTCGTAGTTGAATTTCCGGCGGGTTCTTCCCGTCTGCCTATGAAAGCTAGCGATGAAGCAATGATTTGTTAGTCGGAGTAGGTTTTTACCGTGAGTAAAATAGAGTGCTTAAAGCAGGCTATTGCTTGAATAATTTAGCATGGAATAATAGAATAGGACTATATCCTTTTTATTGGTTATGGGATATGGTAATGATTAACAGAAACAGTTGGGGGCATCCGTACTTAATAGTCAGAGGTGAAATTCTATGATTTATTAAAGACGAACTAATGCGAAAGCATTTGCCAAGGATGTTTTCATCGATCAAGAACGAAAGT	Eukaryota	Ciliophora	Intramacronucleata	Conthreep	unknown family	unknown genus	0	0	0	0	0	0	0	0	0	0	0	0	0	0	0	0	0	0	0	0	0	0	0	0	0	0	0	0	0	0	0	0	0	0	0	0	0	0	0	0	0	0	2093
CCAGCAGCTGCGGTAATTCCAGCTCCAGTAGCGTATATTAAAGTTGTTGCATTTAAAAAGCTCGTAGTTGGTATTTCGCTTGGTCTCGCAGATGCTAGTCATCGGTGATTGCCAGGTGGTACTCGGTGTCAACACCGTTTCCACCGTGAGAAAATTAGAGTGATCCAAACAGTCGCGGACTGAATGCTTCAGCACGGTATGGGGCTTTGACGTTGCTTCCGGAGCACTTGAGCGACGGTTGCGGGGTAAAGGTTAATAAAGACAGACGATGGGATCCGTATTGGGTTGCTAGAGGTGAAATTCTTGGACCAACCCAAGACGCACTGAAGCGAAAGCTCTTTCCACGCATGTCCTTGTTAATCAAGAACGAAAGT	Eukaryota	unknown phylum	unknown class	unknown order	unknown family	unknown genus	0	0	0	0	0	0	0	0	0	0	0	0	0	0	0	0	0	0	0	0	0	0	0	0	0	0	0	0	0	0	0	0	0	0	0	0	0	0	0	0	0	0	0
CCAGCACCCGCGGTAATTCCAGCTCCAATAGCGTATATTAAAGTTGTTGCAGTTAAAAAGCTCGTAGTTGGATTTGTGGGTGGAGCGAGTGTCCCGACACAATGTGTGGGTGACGCTTGTCTCCGTTCATCTTTGGGCGGAATCCGTGTGGCATTAAGTTGTCGTGCGGGGGATGCCCATCCTTTACTGTGAAAAAATTAGAGTGTTCAAAGCAGGCTTACGCCGTTGAATATATTAGCATGGAATAATAAGATAGGACCTGGGTACTATTTTGTTGGTTTGCGCACCGAGGTAATGATTAATAGGGACAGTTGGGGGTATTCGTATTCCATTGTCAGAGGTGAAATTCTTGGATTTCTGGAAGACGAACGACTGCGAAAGCATTTACCAAGGATGTTT…	Eukaryota	Ochrophyta	Bacillariophyceae	Fragilariales	Fragilariaceae	Serratifera	0	0	0	0	0	0	0	0	0	0	0	0	0	0	0	0	0	0	0	0	0	0	0	0	0	0	0	0	0	0	0	0	0	0	0	0	0	0	0	0	0	0	0
CCAGCAGCTGCGGTAATTCCAGCTCCAATAGCGTATATTAAAGTTGTTGCGGTTAAAAAGCTCGTAGTTGGATTTCTGTTGAGGATGACCGGTCCGCCTTCCGGGTGTGCATCTGGCTCAGCCTTGACATCTTCCTAAAGAACGTATCTGCACTTCATTGTGTGGTGCGGTATTTAGGACATTTACCTTGAGGAAATTAGAGTGTTTCAAGCAAGCGATTGCCTTGAATACATTAGCATGGAATAATAAGATAGGACCTCAGTTCTATTTTGTTGGTTTCTAGAGCTGAGGTAATGGTCGATAGGGATAGTTGGGGGCATTCGTATTTAACTGTCAGAGGTGAAATTCTTGGATTTGTTAAAGACGGACTACTGCGAAAGCATTTGCCAAGGATGTTTT…	Eukaryota	Myzozoa	Dinophyceae	Suessiales	Symbiodiniaceae	Symbiodinium	0	0	0	0	0	0	0	0	0	0	0	0	0	0	0	0	0	0	0	0	0	0	0	0	0	0	0	0	0	0	0	0	0	0	0	0	0	0	0	0	0	0	0
CCAGCACCCGCGGTAATTCCAGCTCCAATAGCGTATATTAAAGTTGCTGCAGTTAAAAAGCTCGTAGTTGGATTTGTGGCGCGGCCGTCCGGCGGGGCTCCTTCATTGGGGCCGTTTGTCTGGTTTTTCGGCCGCTCCATTCTCGGGTAGTGTGTCGCTGGCATTAGGTTGTCGGCTTCTTCACGCCCGTCGTTTACTGTGAAAAAATTAGAGTGTTCAAAGCAGGCTTAGGCCATTGGATACATTAGCATGGAATAATGAGATAGGGCCACGACGGTCTATTTTGTTGGTTTGCACGTTGTGGTAATGATTAACAGGAACGGTTGGGGGTATTCGTATTCAATTGTCAGAGGTGAAATTCTTGGATTTATGGAAGACGAACTACTGCGAAAGCATTTA…	Eukaryota	Ochrophyta	Phaeophyceae	Ectocarpales	Ectocarpaceae	Ectocarpus	0	0	0	0	0	0	405	0	0	0	0	0	0	0	0	0	0	0	0	0	0	0	0	0	0	0	0	0	0	0	0	0	0	0	0	0	0	0	0	0	0	0	0
CCAGCACCTGCGGTAATTCCAGCTCCAATAGCGTATATTAAAGTTGTTGCAGTTAAAAAGCTCGTAGTTGGATTTGTGGGTGGAGCGAGTGTCCCGACGCTTAGCGTGGGTGATGTTCGTCTCCGTCCATCTTTGGGTGGAATCCGTGTGGCATTAAGTTGTCGTGCGGGGGATGCCCATCTTTTACTGTGAAAAAATTAGAGTGTTCAAAGCAGGCTTACGCCGTTGAATATATTAGCATGGAATAATGAGATAGGACCTGGGTACTATTTTGTTGGTTTGCGCACCGAGGTAATGATTAATAGGGACAGTTGGGGGTATTCGTATTCCATTGTCAGAGGTGAAATTCTTGGATTTTTGGAAGACGAACGACTGCGAAAGCATTTACCAAGGATGTTT…	Eukaryota	Ochrophyta	Bacillariophyceae	Fragilariales	Fragilariaceae	Gedaniella	0	0	0	0	0	0	0	0	0	0	0	0	0	0	0	0	0	2069	0	0	0	0	0	0	0	0	0	0	0	0	0	0	0	0	0	0	0	0	0	0	0	0	0
CCAGCAGCTGCGGTAATTCCAGCTCCAATAGCGTATATTAAAGTTGTTGCAGTTAAAAAGCTCGTAGTTGGATTTGTGGGTGGAGCGAGTGTCCCGACACAATGTGTGGGTGACGCTTGTCTCCGTTCATCTTTGGGCGGAATCCGTGTGGCATTAAGTTGTCGTGCGGGGGATGCCCATCCTTTACTGTGAAAAAATTAGAGTGTTCAAAGCAGGCTTACGCCGTTGAATATATTAGCATGGAATAATAAGATAGGACCTGGGTACTATTTTGTTGGTTTGCGCACCGAGGTAATGATTAATAGGGACAGTTGGGGGTATTCGTATTCCATTGTCAGAGGTGAAATTCTTGGATTTCTGGAAGACGAACGACTGCGAAAGCATTTACCAAGGATGTTT…	Eukaryota	Ochrophyta	Bacillariophyceae	Fragilariales	Fragilariaceae	Serratifera	0	0	0	0	0	0	0	0	0	0	0	0	0	0	0	0	0	0	0	0	0	0	0	0	0	0	0	0	0	0	0	0	0	0	0	0	0	0	0	0	0	0	0
CCAGCACCTGCGGTAATTCCAGCTCCAATAGCGTATGTTAATGTTGTTGCAGTTAAAAAGCTCGTAGTTGGATATCTGGCTAATTGCACGGACGGCCCGCCTTCGGGTTGAGTGCTGGAAGTGCTAGCCTATTTTTCGGTTGGTGTCCTTTCCCTTGATTGGGCGAGGTGCACGATCCGGATCGGTTACTTTGAAGAAAATTGAGTGTTCAAAGCAGGCTTACGCCGTGAAAATTGCAGCATGGAATAACAACATAGGACTGTCGTGTCTAATTTGTTGGTTCTTGGACCGTAGTAATGATTGATACAGACGGTTGGGGGTGCTGCTATTCCGCGGCCAGAGGTGAAATTCTCAGATTCCCGGAAGAGCAACTTATGCGAAAGCATTCACCAAAAACGC…	Eukaryota	Cercozoa	Chlorarachniophyta	Chlorarachniophyta_or	Chlorarachniophyta_fa	Bigelowiella	0	0	0	0	0	0	0	0	0	0	0	0	0	0	0	0	0	0	0	0	0	0	0	0	0	0	0	0	0	0	0	0	0	0	0	0	0	0	0	0	0	0	0
CCAGCAGCTGCGGTAATTCCAGCTCCAATAGCGTATATTTAAGTTGTTGCAGTTAAAAAGCTCGTAGTTGGACCTTGGGCCGGGTCGGCCGGTCCGCCTCACGGCGAGCACCGACCTACTCGACCCTTCGGCCGGCATCGCGCTCCTAGCCTTAATTGGCCGGGTCGTGTTTCCGGCATCGTTACTTTGAAGAAATTAGAGTGCTCAAAGCAAGCCATCGCTCTGGATACATTAGCATGGGATAACATCATAGGATTCCGGTCCTATTGTGTTGGCCTTCGGGATCGGAGTAATGATTAATAGGGACAGTCGGGGGCATTCGTATTTCATAGTCAGAGGTGAAATTCTTGGATTTATGAAAGACGAACAACTGCGAAAGCATTTGCCAAGGATGTTTTC…	Eukaryota	Arthropoda	Malacostraca	Decapoda	Penaeidae	Penaeus	0	237	0	0	0	0	0	0	0	0	0	0	0	0	0	0	0	0	0	0	0	0	0	0	0	0	0	0	0	0	0	0	0	0	0	0	0	0	0	0	0	0	0
CCAGCAGCTGCGGTAATTCCAGCTCCAATAGCGTATATTTAAGTTGTTGCAGTTAAAAAGCTCGTAGTTGGATTTTGGGTTGGGTCGACCGGTCCGCCTCAGGTGTGCACCGGTCGTCTCGTCCCTTCTGCCGGCGATGCGCTCCTGGTCTTAATTGGCCGGGTCGTGCCTCCGGCGCCGTTACTTTGAAGAAATTAGAGTGCTCAAAGCAAGCCTACGCTCTGGATACATTAGCATGGGATAACATCATAGGATTTCGATCCTATTACGTTGGCCTTCGGGATCGGAGTAATGATTAACAGGGACAGTCGGGGGCATTCGTATTTCATAGTCAGAGGTGAAATTCTTGGATTTATGAAAGACGAACAACTGCGAAAGCATTTGCCAAGGATGTTTTCA…	Eukaryota	Streptophyta	Magnoliopsida	Ericales	Theaceae	Camellia	0	0	0	0	0	0	0	0	0	0	0	0	0	0	0	1743	0	0	0	0	0	0	0	0	0	0	0	0	0	0	0	0	0	0	0	0	0	0	0	0	0	0	0
CCAGCAGCTGCGGTAATTCCAGCTCCAATAGCGTATACTAAAGTTGTTGCAGTTAAAAAGCTCGTAGTTGGATTTCTGGGAGAGTGCTGATGTCGGCTGAGTGCTTGTGCAGAAGCGCTCTTCCATCCTTCTGTTAACGATTCTTGGTATTCATTTACTGGTTTCGGGCTCAGATATTTTACCTTGAGAAAATTAGAGTGTTTCAGGCAGGCTTGCGCCGGAATACATTAGCATGGAATAATAGAATAGGACTTTTGTCTCCTTTGTTGGTTTGAGGGACTGAAGTAATGATTAATAGGGATAGTTGGGGGCATTAGTATTTAATTGTCAGAGGTGAAATTCTCGGATTTGTTAAAGACTAACCTATGCGAAAGCATTTGCCAAGGATGTTTTCATCGA…	Eukaryota	Ciliophora	Spirotrichea	Sporadotrichida	Oxytrichidae	Hemigastrostyla	0	0	0	0	0	0	0	0	0	0	0	0	0	0	0	0	0	0	0	0	0	0	0	0	0	0	0	0	0	0	0	0	0	0	0	0	0	0	0	0	0	0	1701
CCAGCAGCCGCGGTAATTCCAGCTCCAATAGCGTATATTAAAGTTGTTGCAGTTAAAAAGCTCGTAGTTGGATTTGTGGGTGGAGCGAGTTCCCGACACAATGTGTGGGTGACGCTTGTCTCCGTCCATCTTTGGGCGGAATCCGTGTGGCATTAAGTTGTCGTGCGGGGGATGCCCATCCTTTACTGTGAAAAAATTAGAGTGTTCAAAGCAGGCTTACGCCGTTGAATATATTAGCATGGAATAATAAGATAGGACCTGGGTACTATTTTGTTGGTTTGCGCACCGAGGTAATGATTAATAGGGACAGTTGGGGGTATTCGTATTCCATTGTCAGAGGTGAAATTCTTGGATTTCTGGAAGACGAACGACTGCGAAAGCATTTACCAAGGATGTTTT…	Eukaryota	Ochrophyta	Bacillariophyceae	Fragilariales	Fragilariaceae	Serratifera	0	0	0	0	0	0	0	0	0	0	0	0	0	0	0	0	0	0	0	0	0	0	0	0	0	0	0	0	0	0	0	0	0	0	0	0	0	0	0	0	0	0	0
CCAGCACCTGCGGTAATTCCAGCTCCAATAGCGTATATTAAAGTTGTTGCAGTTAAAAAGCTCGTAGTTGGATTTGTGGGTGGAGCGAGTGTCCCGACACAATGTGTGGGTGACGCTTGTCTCCGTCCATCTTTGGGCGGAATCCGTGTGGCATTAGGTTGTCGTGCGGGGGATGCTCATCCTTTACTGTGAAAAAATTAGAGTGTTCAAAGCAGGCTTACGCCGTTGAATATATTAGCATGGAATAATAAGATAGGACCTGGGTACTATTTTGTTGGTTTGCGCACCGAGGTAATGATTAATAGGGACAGTTGGGGGTATTCGTATTCCATTGTCAGAGGTGAAATTCTTGGATTTCTGGAAGACGAACGACTGCGAAAGCATTTACCAAGGATGTTT…	Eukaryota	Ochrophyta	Bacillariophyceae	Fragilariales	Fragilariaceae	Serratifera	0	0	0	0	0	0	0	0	0	0	0	0	0	0	0	0	0	0	0	0	0	0	0	0	0	0	0	0	0	0	0	0	0	0	0	0	0	0	0	0	0	0	0
CCAGCACCCGCGGTAATTCCAGCTCCAATAGCGTATATTAAAGTTGTTGCAGTTAAAAAGCTCGTAGTTGGATTTCTGGTTTGAGCGTCCGGCCCGCTTCGGCGTGTGCTATGGATGTTTGGACCATTTTTAGTTAGGATGCCTTTCTGCCATTAAGTTGGTGGTTAGGTGGACTGGCTTCATTTACTGTGAAAAAATTAGAGTGTTTAAAGCAGCCGTTTGGTCATTGAATACATTAGCATGGAATAATAAGATACGACTTTGGTGGTCTATTTTGTTGGTTTGCACACCAGAGTAATGATTAATAGGGACAGTTGGGGGTATTCATATTTCAGCGTCAGAGGTGAAATTCTTGGATCGCTGAAAGATGAACTTAGGCGAAAGCATTTACCAAGGATG…	Eukaryota	Oomycota	Peronosporea	Saprolegniales	Haliphthoraceae	Atkinsiella	0	0	0	0	0	0	0	0	0	0	0	0	0	0	0	0	0	0	0	0	0	0	0	0	0	0	0	0	0	0	0	0	0	0	0	0	0	0	0	0	0	0	0
CCAGCAGCTGCGGTAATTCCAGCTCTGTAAGCGTATACCAAAGTTGTTGCAGTTAAAACGCTCGTAGTCGGAGCTTGGTAATTCCGGGTGAGTGCGCGTCGTGCGCGTTCATCGCAGGGATTGCTTTTGTGGGCATGCGTGGGATGAGGCAACTTTATTGTTGAACGTCCTTACGCGACCACTCTTTACTGTGAGAAAATCAGAGTGTTCAAAGCAGGCAATTGCCGTGAATGCATTAGCATGGAATAATAGAATAGGACTTGGTTCTATTTTGTTGGTTTGTGAGGGCCGAGTAATGATTAAGAGGGACAGTTGGGGGCATTTGTATTCCATCGCTAGAGGTGAAATTCTTAGATTGATGGAAGACAAACTGCTGCGAAAGCGTCTGCCAAGGATGTT…	Eukaryota	Rhodophyta	Florideophyceae	Corallinales	Corallinaceae	unknown genus	0	0	0	0	0	0	0	0	0	0	0	0	0	0	0	0	0	0	0	0	0	0	0	0	0	0	0	0	0	0	0	0	0	0	0	0	0	0	1388	215	45	0	0
CCAGCACCCGCGGTAATTCCAGCTCCAATAGCGTATATTAAAGTTGCTGCAGTTAAAAAGCTCGTAGTTGGATTTGTGGCGCGGCCGTCCGGCGGGGCTCCTTCATTGGGGCCGTTTGTCTGGTTTTTCGGCCGCTCCATTCTCGGGTAGTGTGTCGCTGGCATTAGGTTGTCGGCTTCTTCACGCCCGTCGTTTACTGTGAAAAAATTAGAGTGTTCAAAGCAGGCTTAGGCCATTGGATACATTAGCATGGAATAATGAGATAGGGCCACGACGGTCTATTTTGTTGGTTTGCACGTTGTGGTAATGATTAACAGGAACGGTTGGGGGTATTCGTATTCAATTGTCAGAGGTGAAATTCTTGGATTTATGGAAGACGAACTACTGCGAAAGCATTTA…	Eukaryota	Ochrophyta	Phaeophyceae	Ectocarpales	Ectocarpaceae	Ectocarpus	0	0	0	0	0	0	391	0	0	0	0	0	0	0	0	0	0	0	0	0	0	0	0	0	0	0	0	0	0	0	0	0	0	0	0	0	0	0	0	0	0	0	0
CCAGCAGCTGCGGTAATTCCAGCTCCAATAGCGTATATTTAAGTTGTTGCGGTTAAAACGCTCGTAGTTGGACTTTGGGCCCCGTTTCGTCGGTCCGCCCTCGCGGGCGCGCACCGCACGTCCGGCGGCCTTTTTGGTCGGCCGCCGCGGCTGGGCTTGACTGTCTGGCCGCGTGTGTCCGTCCGGGTTACTTTGAGGAAAATAGAGTGTTCAAAGCACGCGGCTGCGCGAATACGCTAGCATGGAATAACACGAGAGGGCTGTGGGCCGCACGTGGTTGGTCTGCGGTGTCCGTAGCAATGATCAAGAGGAGCGGTCGGGGGCATTCGTATTCCACTGTCAGAGGTGAAATTCTTGGATTTGTGGAAGGCGAACATCTGCGAAAGCGATTGCCAAGGA…	Eukaryota	Chlorophyta	Ulvophyceae	Bryopsidales	Ostreobiaceae	Ostreobium	0	0	0	0	0	0	0	0	0	0	0	0	0	0	0	0	0	0	0	0	0	0	0	0	0	0	0	0	0	0	0	0	0	0	0	0	0	0	0	0	0	0	0
CCAGCAGCTGCGGTAATTCCAGCTCCAATAGCGTATACTAATGTTGCTGCAGTTAAAAAGCTCGTAGTTGGAAATCTGGGGCGGCCGGCCGGTGGCGGCCTCACGGCCGTTTCGACCTGGTTCCTGCCGCTCCATCCTCGGGTTGTCTCGCCCTGGCATTAGGTTGTCGGGGCGCCGGCGCCCGTCGTTTACTGTGAAAAAATTAGAGTGTTCAAAGCAGGCTTAGGCCGTTGGATACATTAGCATGGAATAATGAGATAGGGCCGCGGCGGTCTATTTTGTTGGTTTGCACGCCGCGGTAATGATTAACAGGAACGGTTGGGGGTGTTCGTATTCAATTGTCAGAGGTGAAATTCTTGGATTTATGGAAGACGAACTACTGCGAAAGCATTCACCAAG…	Eukaryota	Ochrophyta	Schizocladiophyceae	Schizocladiales	Schizocladiaceae	Schizocladia	0	211	0	0	0	0	0	0	0	0	0	0	0	0	0	0	0	0	0	0	0	0	0	0	0	0	0	0	0	0	0	0	0	0	0	0	0	0	0	0	0	0	0
CCAGCACCCGCGGTAATTCCAGCTCCAATAGCGTATATTAAAGTTGTTGCAGTTAAAAAGCTCGTAGTTGGATTTCTGGTTTGAGCGTCCGGCCCGCTTCGGCGTGTGCTATGGATGTTTGGACCATTTTTAGTTAGGATGCCTTTCTGCCATTAAGTTGGTGGTTAGGTGGACTGGCTTCATTTACTGTGAAAAAATTAGAGTGTTTAAAGCAGCCGTTTGGTCATTGAATACATTAGCATGGAATAATAAGATACGACTTTGGTGGTCTATTTTGTTGGTTTGCACACCAGAGTAATGATTAATAGGGACAGTTGGGGGTATTCATATTTCAGCGTCAGAGGTGAAATTCTTGGATCGCTGAAAGATGAACTTAGGCGAAAGCATTTACCAAGGATG…	Eukaryota	Oomycota	Peronosporea	Saprolegniales	Haliphthoraceae	Atkinsiella	0	0	0	0	0	0	0	0	0	0	0	0	0	0	0	0	0	0	0	0	0	0	0	0	0	0	0	0	0	0	0	0	0	0	0	0	0	0	0	0	0	0	0
CCAGCAGCTGCGGTAATTCCAGCTCCAATAGCGTATATTTAAGTTGTTGCAGTTAAAAAGCTCGTAGTTGGATTTCGGGCGGGTCACAGTGGTCTGCCTCTGGTATGCACTGCCGTTGATCCGCCTTTCTGTCGGGGACGGGCTCTTGGGCTTCACTGTCCGGGACCCGGATTCGACGAGGTTACTTTGAGTAAATTAGAGTGTTCAAAGCAGGCGATCGCCCTGAATACATTAGCATGGAATAGCACGATAGGACTCTGGCCTATCTTGCTGGTCTGTAGGACCGGAGTAATGATTAAGAGGGACAGTCGGGGGCATTCGTATTTCATTGTCAGAGGTGAAATTCTTGGATTTATGAAAGACGAACTTCTGCGAAAGCATTTGCCAAGGATGTTTTCA…	Eukaryota	Chlorophyta	Chlorophyceae	Chlamydomonadales	Chlamydomonadaceae	unknown genus	0	0	0	0	0	0	0	0	0	0	0	0	0	0	0	0	0	0	0	0	0	0	0	1996	0	0	0	0	0	0	0	0	0	0	0	0	0	0	0	0	0	0	0
CCAGCACCCGCGGTAATTCCAGCTCCAGTAGCGTATATTAAAGTTGTTGCATTTAAAAAGCTCGTAGTTGGTATTTCGCTTGGTCTCGCAGATGCTAGTCATCGGTGATTGCCAGGTGGTACTCGGTGTCAACACCGTTTCCACCGTGAGAAAATTAGAGTGATCCAAACAGTCGCGGACTGAATGCTTCAGCACGGTATGGGGCTTTGACGTTGCTTCCGGAGCACTTGAGCGACGGTTGCGGGGTAAAGGTTAATAAAGACAGACGATGGGATCCGTATTGGGTTGCTAGAGGTGAAATTCTTGGACCAACCCAAGACGCACTGAAGCGAAAGCTCTTTCCACGCATGTCCTTGTCGATCAAGAACGAAAGT	Eukaryota	unknown phylum	unknown class	unknown order	unknown family	unknown genus	0	0	0	0	0	0	0	0	0	0	0	0	0	0	0	0	0	0	0	0	0	0	0	0	0	0	0	0	0	0	0	0	0	0	0	0	0	0	0	0	0	0	0
CCAGCACCTGCGGTAATTCCAGCTCCAATAGCGTATATTAAAGTTGTTGCAGTTAAAAAGCTCGTAGTTGGATTTGTGGGTGGAGCGAGTGTCCCGACGCTTAGCGTGGGTGATGTTCGTCTCCGTCCATCTTTGGGTGGAATCCGTGTGGCATTAAGTTGTCGTGCGGGGGATGCCCATCTTTTACTGTGAAAAAATTAGAGTGTTCAAAGCAGGCTTACGCCGTTGAATATATTAGCATGGAATAATGAGATAGGACCTGGGTACTATTTTGTTGGTTTGCGCACCGAGGTAATGATTAATAGGGACAGTTGGGGGTATTCGTATTCCATTGTCAGAGGTGAAATTCTTGGATTTTTGGAAGACGAACGACTGCGAAAGCATTTACCAAGGATGTTT…	Eukaryota	Ochrophyta	Bacillariophyceae	Fragilariales	Fragilariaceae	Gedaniella	0	0	0	0	0	0	0	0	0	0	0	0	0	0	0	0	0	1973	0	0	0	0	0	0	0	0	0	0	0	0	0	0	0	0	0	0	0	0	0	0	0	0	0
CCAGCAGCTGCGGTAATTCCAGCTCCAATAGCGTATATTAAAGTTGTTGCAGTTAAAAAGCTCGTAGTTGGATTTCTGGTAGGAGTGACCGTTCCGAACTTGATTGTTCGTGTATTGTGTTTTCTCCAGCCATCCTTGTGGAGAACTTTTCTTGCATTAATTTGTAGGGATTGGGACCCGCATCGTTTACTGTGAAAAAATTAGAGTGTTTAAAGCAGGCAATCGCTTGAATACATTAGCATGGAATAATAAGATAGGACTTTGGTACTATTTTGTTGGTTTGCATACCAAATTAATGATCAACAGGAACAGTTTGAGGATATTCGTATGAACATGTCAGAGGTGAAATTCTTGGATTTTGATCAGACGAACTACTGCGAAAGCATTTATCAAGGATGT…	Eukaryota	Bigyra	unknown class	Labyrinthulea	Aplanochytriidae	Aplanochytrium	585	0	0	0	0	0	0	0	0	0	0	0	255	0	0	0	0	0	0	0	0	0	0	0	0	0	0	0	0	0	0	0	0	0	0	0	24	137	0	0	0	37	0
CCAGCACCTGCGGTAATTCCAGCTCCAATAGCGTATATTTAAGTTGTTGCAGTTAAAAAGCTCGTAGTTGGAATGATACATTTGCCGAGCAGTCTCTTTCTTTAGAGCGCGACGCAAGTGCGGGTTTTTTCGAAACCTCTGTTACTTTGAGAAAAATTGAGTGTTTCACGCGGGCAAGAGCTGAAATAGTGTACCATGGAATGACGAAGCGGCTGTTTCTCCGTTTCTTCGGTTTTGGACGAAACAGCACGTGGTTGATAGGAACAGTCGAGGGCATTCGTATTGAACAGTCAGAGGTGAAATTCTTAGATTTGTTCAAGACGAACTAGTGCGAAAGCTTCTGCTAAGGATGTTTTCATCAATCAAGAACGAAAGT	Eukaryota	Apicomplexa	unknown class	unknown order	unknown family	unknown genus	0	0	1965	0	0	0	0	0	0	0	0	0	0	0	0	0	0	0	0	0	0	0	0	0	0	0	0	0	0	0	0	0	0	0	0	0	0	0	0	0	0	0	0
CCAGCAGCTGCGGTAATTCCAGCTCCAATAGCGTATATTAAAGTTGTTGCGGTTAAAAAGCTCGTAGTTGGATTTCTGTTAGGGCAGACCGGTCCGCACTATGTGCGTGTATCTGGTTCGGCCTTGGCATCCTCCTGGGGAACGGTGCTGCGCTTGATTGCGTGGTCCGGTATTCAGGACTTTTACTTTGAGGAAATTAGAGTGTTTACGGCAGGCAATCGCCTTGAATACATTAGCATGGAATAATACTATAGGACCTTGGTTCTATTTTGTTGGTTTCTAGAACTAAGGTAATGATTAATAGGGATAATTGGGGGCATTCGTATTAACACGTCAGAGGTGAAATTCTTGGATTGTGTTACGACGAACTACTGCGAAAGCATTTGCCAAGGATGTTTT…	Eukaryota	Myzozoa	Dinophyceae	Syndiniales		unknown genus	0	0	0	0	0	0	0	0	0	0	0	0	0	0	0	0	0	0	0	0	0	0	0	0	1965	0	0	0	0	0	0	0	0	0	0	0	0	0	0	0	0	0	0
CCAGCACCTGCGGTAATTCCAGCTCCAATAGCGTATATTAAAGTTGTTGCAGTTAAAAAGCTCGTAGTTGGATTTGTGGGTGGAGCGAGTTCCCGACACAATGTGTGGGTGACGCTTGTCTCCGTCCATCTTTGGGCGGAATCCGTGTGGCATTAAGTTGTCGTGCGGGGGATGCCCATCCTTTACTGTGAAAAAATTAGAGTGTTCAAAGCAGGCTTACGCCGTTGAATATATTAGCATGGAATAATAAGATAGGACCTGGGTACTATTTTGTTGGTTTGCGCACCGAGGTAATGATTAATAGGGACAGTTGGGGGTATTCGTATTCCATTGTCAGAGGTGAAATTCTTGGATTTCTGGAAGACGAACGACTGCGAAAGCATTTACCAAGGATGTTTT…	Eukaryota	Ochrophyta	Bacillariophyceae	Fragilariales	Fragilariaceae	Serratifera	0	0	0	0	0	0	0	0	0	0	0	0	0	0	0	0	0	0	0	0	0	0	0	0	0	0	0	0	0	0	0	0	0	0	0	0	0	0	0	0	0	0	0
CCAGCAGCTGCGGTAATTCCAGCTCCAATAGCGTATATTAAAGTTGTTGCAGTTAAAAAGCTCGTAGTTGGATTTGTGGGTGGAGCTAGTGTCCCGACGCTTAGCGTGGGTGATGTTGGTCTCCGTCCATCTTTGGGTGGAATCCTTGTGGCATTAAGTTGTCGTGCGGGGGATGCCCATCTTTTACTGTGAAAAAATTAGAGTGTTCAAAGCAGGCTTACGCCGTTGAATATATTAGCATGGAATAATGAGATAGGACCTGGGTACTATTTTGTTGGTTTGCGCACCGAGGTAATGATTAATAGGGACAGTTGGGGGTATTCGTATTCCATTGTCAGAGGTGAAATTCTTGGATTTTTGGAAGACGAACGACTGCGAAAGCATTTACCAAGGATGTTT…	Eukaryota	Ochrophyta	Bacillariophyceae	Fragilariales	Fragilariaceae	Serratifera	1484	0	0	471	0	0	0	0	0	0	0	0	0	0	0	0	0	0	0	0	0	0	0	0	0	0	0	0	0	0	0	0	0	0	0	0	0	0	0	0	0	0	0
CCAGCACCCGCGGTAATTCCAGCTCCAATAGCGTATATTAAAGTTGTTGCAGTTAAAAAGCTCGTAGTTGGATTTGTGGGTGGAGCGAGTGTCCCGACACAATGTGTGGGTGACGCTTGTCTCCGTTCATCTTTGGGCGGAATCCGTGTGGCATTAAGTTGTCGTGCGGGGGATGCCCATCCTTTACTGTGAAAAAATTAGAGTGTTCAAAGCAGGCTTACGCCGTTGAATATATTAGCATGGAATAATAAGATAGGACCTGGGTACTATTTTGTTGGTTTGCGCACCGAGGTAATGATTAATAGGGACAGTTGGGGGTATTCGTATTCCATTGTCAGAGGTGAAATTCTTGGATTTCTGGAAGACGAACGACTGCGAAAGCATTTACCAAGGATGTTT…	Eukaryota	Ochrophyta	Bacillariophyceae	Fragilariales	Fragilariaceae	Serratifera	0	0	0	0	0	0	0	0	0	0	0	0	0	0	0	0	0	0	0	0	0	0	0	0	0	0	0	0	0	0	0	0	0	0	0	0	0	0	0	0	0	0	0
CCAGCACCTGCGGTAATTCCAGCTCCAGTAGCGTATATTAAAGTTGTTGCATTTAAAAAGCTCGTAGTTGGTATTTCGCTTGGTCTCGCAGATGCTAGTCATCGGTGATTGCCAGGTGGTACTCGGTGTCAACACCGTTTCCACCGTGAGAAAATTAGAGTGATCCAAACAGTCGCGGACTGAATGCTTCAGCACGGTATGGGGCTTTGACGTTGCTTCCGGAGCACTTGAGCGACGGTTGCGGGGTAAAGGTTAATAAAGACAGACGATGGGATCCGTATTGGGTTGCTAGAGGTGAAATTCTTGGACCAACCCAAGACGCACTGAAGCGAAAGCTCTTTCCACGCATGTCCTTGTCGATCAAGAACGAAAGT	Eukaryota	unknown phylum	unknown class	unknown order	unknown family	unknown genus	0	0	0	0	0	0	0	0	0	0	0	0	0	0	0	0	0	0	0	0	0	0	0	0	0	0	0	0	0	0	0	0	0	0	0	0	0	0	0	0	0	0	0
CCAGCACCTGCGGTAATTCCAGCTCCAATAGCGTATACTAATGTTGCTGCAGTTAAAAAGCTCGTAGTTGGAAATCTGGGGCGGCCGGCCGGTGGCGGCCTCACGGCCGTTTCGACCTGGTTCCTGCCGCTCCATCCTCGGGTTGTCTCGCCCTGGCATTAGGTTGTCGGGGCGCCGGCGCCCGTCGTTTACTGTGAAAAAATTAGAGTGTTCAAAGCAGGCTTAGGCCGTTGGATACATTAGCATGGAATAATGAGATAGGGCCGCGGCGGTCTATTTTGTTGGTTTGCACGCCGCGGTAATGATTAACAGGAACGGTTGGGGGTGTTCGTATTCAATTGTCAGAGGTGAAATTCTTGGATTTATGGAAGACGAACTACTGCGAAAGCATTCACCAAG…	Eukaryota	Ochrophyta	Schizocladiophyceae	Schizocladiales	Schizocladiaceae	Schizocladia	0	208	0	0	0	0	0	0	0	0	0	0	0	0	0	0	0	0	0	0	0	0	0	0	0	0	0	0	0	0	0	0	0	0	0	0	0	0	0	0	0	0	0
CCAGCACCCGCGGTAATTCCAGCTCCAATAGCGTATATTAAAGTTGTTGCAGTTAAAAAGCTCGTAGTTGGATTTGTGGGTGGAGCGAGTGTCCCGACGCTTAGCGTGGGTGATGTTCGTCTCCGTCCATCTTTGGGTGGAATCCGTGTGGCATTAAGTTGTCGTGCGGGGGATGCCCATCTTTTACTGTGAAAAAATTAGAGTGTTCAAAGCAGGCTTACGCCGTTGAATATATTAGCATGGAATAATGAGATAGGACCTGGGTACTATTTTGTTGGTTTGCGCACCGAGGTAATGATTAATAGGGACAGTTGGGGGTATTCGTATTCCATTGTCAGAGGTGAAATTCTTGGATTTTTGGAAGACGAACGACTGCGAAAGCATTTACCAAGGATGTTT…	Eukaryota	Ochrophyta	Bacillariophyceae	Fragilariales	Fragilariaceae	Gedaniella	0	0	0	0	0	0	0	0	0	0	0	0	0	0	0	0	0	1928	0	0	0	0	0	0	0	0	0	0	0	0	0	0	0	0	0	0	0	0	0	0	0	0	0
CCAGCACCTGCGGTAATTCCAGCTCCAATAGCGTATGTTAATGTTGTTGCAGTTAAAAAGCTCGTAGTTGGATATCTGGCTAATTGCACGGACGGCCCGCCTTCGGGTTGAGTGCTGGAAGTGCTAGCCTATTTTTCGGTTGGTGTCCTTTCCCTTGATTGGGCGAGGTGCACGATCCGGATCGGTTACTTTGAAGAAAATTGAGTGTTCAAAGCAGGCTTACGCCGTGAAAATTGCAGCATGGAATAACAACATAGGACTGTCGTGTCTAATTTGTTGGTTCTTGGACCGTAGTAATGATTGATACAGACGGTTGGGGGTGCTGCTATTCCGCGGCCAGAGGTGAAATTCTCAGATTCCCGGAAGAGCAACTTATGCGAAAGCATTCACCAAAAACGT…	Eukaryota	Cercozoa	Chlorarachniophyta	Chlorarachniophyta_or	Chlorarachniophyta_fa	Bigelowiella	0	0	0	0	0	0	0	0	0	0	0	0	0	0	40	0	0	0	0	0	0	0	0	0	0	0	0	0	0	0	0	0	0	0	0	0	13	0	0	0	0	0	0
CCAGCAGCTGCGGTAATTCCAGCTCCAGTAGCGTATATTAAAGTTGTTGCATTTAAAAAGCTCGTAGTTGGTATTTCGCTTGGTCTCGCAGATGCTAGTCATCGGTGATTGCCAGGTGGTACTCGGTGTCAACACCGTTTCCACCGTGAGAAAATTAGAGTGATCCAAACAGTCGCGGACTGAATGCTTCAGCACGGTATGGGGCTTTGACGTTGCTTCCGGAGCACTTGAGCGACGGTTGCGGGGTAAAGGTTAATAAAGACAGACGATGGGATCCGTATTGGGTTGCTAGAGGTGAAATTCTTGGACCAACCCAAGACGCACTGAAGCGAAAGCTCTTTCCACGCATGTCCTTGTTGATCAAGAACGAAAGT	Eukaryota	unknown phylum	unknown class	unknown order	unknown family	unknown genus	0	0	0	0	0	0	0	0	0	0	0	0	0	0	0	0	0	0	0	0	0	0	0	0	0	0	0	0	0	0	0	0	0	0	0	0	0	0	0	0	0	0	0
CCAGCACCTGCGGTAATTCCAGCTCCAATAGCGTATATTAAAGTTGTTGCAGTTAAAAAGCTCGTAGTTGGATTTGTGGGTGGAGCGAGTGTCCCGACACAATGTGTGGGTGACGCTTGTCTCCGTCCATCTTTGGGCGGAATCCGTGTGGCATTAGGTTGTCGTGCGGGGGATGCTCATCCTTTACTGTGAAAAAATTAGAGTGTTCAAAGCAGGCTTACGCCGTTGAATATATTAGCATGGAATAATAAGATAGGACCTGGGTACTATTTTGTTGGTTTGCGCACCGAGGTAATGATTAATAGGGACAGTTGGGGGTATTCGTATTCCATTGTCAGAGGTGAAATTCTTGGATTTCTGGAAGACGAACGACTGCGAAAGCATTTACCAAGGATGTTT…	Eukaryota	Ochrophyta	Bacillariophyceae	Fragilariales	Fragilariaceae	Serratifera	0	0	0	0	0	0	0	0	0	0	0	0	0	0	0	0	0	0	0	0	0	0	0	0	0	0	0	0	0	0	0	0	0	0	0	0	0	0	0	0	0	0	0
CCAGCAGCTGCGGTAATTCCAGCTCCAATAGCGTATACTAATGTTGCTGCAGTTAAAAAGCTCGTAGTTGGAAATCTGGGGCGGCCGGCCGGTGGCGGCCTCACGGCCGTTTCGACCTGGTTCCTGCCGCTCCATCCTCGGGTTGTCTCGCCCTGGCATTAGGTTGTCGGGGCGCCGGCGCCCGTCGTTTACTGTGAAAAAATTAGAGTGTTCAAAGCAGGCTTAGGCCGTTGGATACATTAGCATGGAATAATGAGATAGGGCCGCGGCGGTCTATTTTGTTGGTTTGCACGCCGCGGTAATGATTAACAGGAACGGTTGGGGGTGTTCGTATTCAATTGTCAGAGGTGAAATTCTTGGATTTATGGAAGACGAACTACTGCGAAAGCATTCACCAAG…	Eukaryota	Ochrophyta	Schizocladiophyceae	Schizocladiales	Schizocladiaceae	Schizocladia	0	190	0	0	0	0	0	0	0	0	0	0	0	0	0	0	0	0	0	0	0	0	0	0	0	0	0	0	0	0	0	0	0	0	0	0	0	0	0	0	0	0	0
CCAGCAGCTGCGGTAATTCCAGCTCCAATAGCGTATATTTAAGTTGTTGCAGTTAAAAAGCTCGTAGTTGGATTTTGGGTTGGGTCGACCGGTCCGCCTCAGGTGTGCACCGGTCGTCTCGTCCCTTCTGCCGGCGATGCGCTCCTGGTCTTAATTGGCCGGGTCGTGCCTCCGGCGCCGTTACTTTGAAGAAATTAGAGTGCTCAAAGCAAGCCTACGCTCTGGATACATTAGCATGGGATAACATCATAGGATTTCGATCCTATTACGTTGGCCTTCGGGATCGGAGTAATGATTAACAGGGACAGTCGGGGGCATTCGTATTTCATAGTCAGAGGTGAAATTCTTGGATTTATGAAAGACGAACAACTGCGAAAGCATTTGCCAAGGATGTTTTCA…	Eukaryota	Streptophyta	Magnoliopsida	Ericales	Theaceae	Camellia	0	0	0	0	0	0	0	0	0	0	0	0	0	0	0	1610	0	0	0	0	0	0	0	0	0	0	0	0	0	0	0	0	0	0	0	0	0	0	0	0	0	0	0
CCAGCAGCTGCGGTAATTCCAGCTCCAATAGCGTATATTAAAGTTGTTGCAGTTAAAAAGCTCGTAGTTGGACCTTGGACCTGGACAGGCGGTCCGCCTCACGGCGAGTACTGTCTTGCTGGGTCTTTCCTCTTGGTGATCTGTTGTTTCGGCAGCAGGGAACCAGGACCTTTACTTTGAAAAAATTAGAGTGTTCAAAGCAGGCTCGACGCCGGAATATATTAGCATGGAATAATAAAATAGGACGTGCGGTTCTATTTTGTTGGTTTTTGGAATCGCCGTAATGATTAATAGGGACAGTCGGGGGCATTAGTACTCACATGCTAGAGGTGAAATTCTTGGATTTTGTGAAGACTAACTTCTGCGAAAGCATTTGCCAAGGATGTTTTCATCGATCAA…	Eukaryota	Basidiomycota	unknown class	unknown order	unknown family	unknown genus	0	0	0	0	0	0	0	0	0	0	0	0	0	0	100	0	0	0	0	0	0	0	0	0	0	0	0	0	0	0	0	0	0	0	0	0	0	0	0	0	0	0	0
CCAGCAGCCGCGGTAATTCCAGCTCCAATAGCGTATATTAAAGTTGTTGCAGTTAAAAAGCTCGTAGTTGGATTTGTGGGTGGAGCGAGTGTCCCGACGCATAGCGTGGGTGATGCTTGTCTCCGTCCATCTTTGGGTGGAATCTGTGTGGCATTAAGTTGTCGTGCAGGGGATGCCCATCTTTTACTGTGAAAAAATTAGAGTGTTCAAAGCAGGCTTCCGCCGTTGAATATATTAGCATGGAATAATGAGATAGGACCTGGGTACTATTTTGTTGGTTTGCGCACCGAGGTAATGATTAATAGGGACAGTTGGGGTTATTCGTATTCCATTGTCAGAGGTGAAATTCTTGGATTTCTGGAAGACGAACGACTGCGAAAGCATTTAACAAGTATGTTT…	Eukaryota	Ochrophyta	Bacillariophyceae	Fragilariales	Fragilariaceae	Gedaniella	0	0	0	0	0	0	228	71	984	131	500	0	0	0	0	0	0	0	0	0	0	0	0	0	0	0	0	0	0	0	0	0	0	0	0	0	0	0	0	0	0	0	0
CCAGCAGCTGCGGTAATTCCAGCTCCAATAGCGTATATTAAAGTTGTTGCAGTTAAAAAGCTCGTAGTTGGATTTGTGGGTGGAGCGACGGTCCCAACGCTCAGCGTGGGTGATTGTTGCCTCCGTCCATCTTTGGGTGGAATCCGTGTGGCATTAAGTTGTCGTGCGGGGGATGCCCATCTTTTACTGTGAAAAAATTAGAGTGTTCAAAGCAGGCTTACGCCGTTGAATATATTAGCATGGAATAATGAGATAGGACCTGGGTACTATTTTGTTGGTTTGCGCACCGAGGTAATGATTAATAGGGACAGTTGGGGGTATTCGTATTCCATTGTCAGAGGTGAAATTCTTGGATTTCTGGAAGACGAACGACTGCGAAAGCATTTACCAAGGATGTTT…	Eukaryota	Ochrophyta	Bacillariophyceae	Fragilariales	Fragilariaceae	Serratifera	0	0	0	0	0	0	0	0	0	0	0	0	0	0	0	0	0	0	0	0	0	0	0	0	0	0	0	0	0	0	0	0	0	0	0	0	0	0	0	0	0	0	0
CCAGCAGCTGCGGTAATTCCAGCTCTGTAAGCGTATACCAAAGTTGTTGCAGTTAAAACGCTCGTAGTCGGAGCTTGGTAATTCCGGGTGAGTGCGCGTCGTGCGCGTTCATCGCAGGGATTGCTTTTGTGGGCATGCGTGGGATGAGGCAACTTTATTGTTGAACGTCCTTACGCGACCACTCTTTACTGTGAGAAAATCAGAGTGTTCAAAGCAGGCAATTGCCGTGAATGCATTAGCATGGAATAATAGAATAGGACTTGGTTCTATTTTGTTGGTTTGTGAGGGCCGAGTAATGATTAAGAGGGACAGTTGGGGGCATTTGTATTCCATCGCTAGAGGTGAAATTCTTAGATTGATGGAAGACAAACTGCTGCGAAAGCGTCTGCCAAGGATGTT…	Eukaryota	Rhodophyta	Florideophyceae	Corallinales	Corallinaceae	unknown genus	0	0	0	0	0	0	0	0	0	0	0	0	0	0	0	0	0	0	0	0	0	0	0	0	0	0	0	0	0	0	0	0	0	0	0	0	0	0	1298	187	46	0	0
CCAGCAGCTGCGGTAATTCCAGCTCTGTAAGCGTATACCAAAGTTGTTGCAGTTAAAACGCTCGTAGTCGGAACTTGGCAATTCCGGATGTGTGCACATCGTGTGCGCACTTTGCGGGGATTGCTTTTGTGGACTCGCGTCGGATGAGGCACTTTCACTAGTGAACGTCCGCACGCAGCCACTCTTTACTGTGAGAAAATCAGAGTGCTCAAAGCAGGCATTTGCCGTGAATGTATTAGCATGGAATAATAGAATAGGACTTGGTTCTATTCTGTTGGTTTGTTGGGACTGAGTAATGATTAAGAGGGACAGTTGGGGGCATTTGTATTTCGGCGCTAGAGGTGAAATTCTTAGATTGCCGAAAGACAAACTGCTGCGAAAGCGTCTGCCAAGGATGTT…	Eukaryota	Rhodophyta	Florideophyceae	Corallinales	Corallinaceae	Hydrolithon	0	0	0	0	0	0	0	0	0	0	0	0	0	0	0	0	0	0	0	0	0	0	0	0	0	0	0	0	0	0	0	0	0	0	0	0	0	0	0	0	0	0	0
CCAGCACCTGCGGTAATTCCAGCTCCAATAGCGTATATTAAAGTTGTTGCAGTTAAAAAGCTCGTAGTTGGATTTGTGGGTGGAGCGAGTTCCCGACACAATGTGTGGGTGACGCTTGTCTCCGTCCATCTTTGGGCGGAATCCGTGTGGCATTAAGTTGTCGTGCGGGGGATGCCCATCCTTTACTGTGAAAAAATTAGAGTGTTCAAAGCAGGCTTACGCCGTTGAATATATTAGCATGGAATAATAAGATAGGACCTGGGTACTATTTTGTTGGTTTGCGCACCGAGGTAATGATTAATAGGGACAGTTGGGGGTATTCGTATTCCATTGTCAGAGGTGAAATTCTTGGATTTCTGGAAGACGAACGACTGCGAAAGCATTTACCAAGGATGTTTT…	Eukaryota	Ochrophyta	Bacillariophyceae	Fragilariales	Fragilariaceae	Serratifera	0	0	0	0	0	0	0	0	0	0	0	0	0	0	0	0	0	0	0	0	0	0	0	0	0	0	0	0	0	0	0	0	0	0	0	0	0	0	0	0	0	0	0
CCAGCAGCTGCGGTAATTCCAGCTCCAATAGCGTATACTAAAGTTGTTGCAGTTAAAAAGCTCGTAGTTGGATTTCTGGGAGAGTGCTGATGTCGGCTGAGTGCTTGTGCAGAAGCGCTCTTCCATCCTTCTGTTAACGATTCTTGGTATTCATTTACTGGTTTCGGGCTCAGATATTTTACCTTGAGAAAATTAGAGTGTTTCAGGCAGGCTTGCGCCGGAATACATTAGCATGGAATAATAGAATAGGACTTTTGTCTCCTTTGTTGGTTTGAGGGACTGAAGTAATGATTAATAGGGATAGTTGGGGGCATTAGTATTTAATTGTCAGAGGTGAAATTCTCGGATTTGTTAAAGACTAACCTATGCGAAAGCATTTGCCAAGGATGTTTTCATCAA…	Eukaryota	Ciliophora	Spirotrichea	Sporadotrichida	Oxytrichidae	Hemigastrostyla	0	0	0	0	0	0	0	0	0	0	0	0	0	0	0	0	0	0	0	0	0	0	0	0	0	0	0	0	0	0	0	0	0	0	0	0	0	0	0	0	0	0	1585
CCAGCAGCTGCGGTAATTCCAGCTCCAATAGCATATGTTAAAGTTGTTGCGGTTGAAAAGCTCGTAGTTGGACTTCTGCTGAGGGATGCTAACCCACCCTCTGGGTGTAGGTCTGGCCTGCCTCAGTATCTTCTTGGAGAATGTAGATGCACTTGACTGTGTGGTGCGCTATCTGAGGCTGTTACTTTGAGGAAATTAGAGTGCTTCAAGCAGGTCATTGCCCTGAATACATTAGCATGGCATGATAAGTCAGAACCTCTTGTTCTTCTTTGTTGGTTTTTGAACAGAGGGGAGGGTGAATAGGAACAGTTGGGGGTATTCATATTTGACTGTCAGAGGTGAAATTCTTGGATTTGTGAAAGATGGACTACTGCGAAAGCATCTGCCAGAGATGTCTTC…	Eukaryota	Myzozoa	Dinophyceae	Peridiniales	Peridiniaceae	Bysmatrum	0	0	0	0	0	0	0	0	0	0	0	0	0	0	0	0	0	0	0	0	0	0	0	0	0	0	0	0	0	0	0	0	0	0	0	0	0	0	0	0	0	0	0
CCAGCAGCTGCGGTAATTCCAGCTCCAATAGCGTATATTAAAGTTGTTGCAGTTAAAAAGCTCGTAGTTGGATTTGTGGGTGGAGCTAGTGTCCCGACGCTTAGCGTGGGTGATGTTGGTCTCCGTCCATCTTTGGGTGGAATCCTTGTGGCATTAAGTTGTCGTGCGGGGGATGCCCATCTTTTACTGTGAAAAAATTAGAGTGTTCAAAGCAGGCTTACGCCGTTGAATATATTAGCATGGAATAATGAGATAGGACCTGGGTACTATTTTGTTGGTTTGCGCACCGAGGTAATGATTAATAGGGACAGTTGGGGGTATTCGTATTCCATTGTCAGAGGTGAAATTCTTGGATTTTTGGAAGACGAACGACTGCGAAAGCATTTACCAAGGATGTTT…	Eukaryota	Ochrophyta	Bacillariophyceae	Fragilariales	Fragilariaceae	Serratifera	1419	0	0	454	0	0	0	0	0	0	0	0	0	0	0	0	0	0	0	0	0	0	0	0	0	0	0	0	0	0	0	0	0	0	0	0	0	0	0	0	0	0	0
CCAGCAGCTGCGGTAATTCCAGCTCCAATAGCGTATATTAAAGTTGCTGCAGTTAAAAAGCTCGTAGTTGGATTTGTGGCGCGGCCGTCCGGCGGGGCTCCTTCATTGGGGCCGTTTGTCTGGTTTTTCGGCCGCTCCATTCTCGGGTAGTGTGTCGCTGGCATTAGGTTGTCGGCTTCTTCACGCCCGTCGTTTACTGTGAAAAAATTAGAGTGTTCAAAGCAGGCTTAGGCCATTGGATACATTAGCATGGAATAATGAGATAGGGCCACGACGGTCTATTTTGTTGGTTTGCACGTTGTGGTAATGATTAACAGGAACGGTTGGGGGTATTCGTATTCAATTGTCAGAGGTGAAATTCTTGGATTTATGGAAGACGAACTACTGCGAAAGCATTTA…	Eukaryota	Ochrophyta	Phaeophyceae	Ectocarpales	Ectocarpaceae	Ectocarpus	0	0	0	0	0	0	353	0	0	0	0	0	0	0	0	0	0	0	0	0	0	0	0	0	0	0	0	0	0	0	0	0	0	0	0	0	0	0	0	0	0	0	0
CCAGCACCCGCGGTAATTCCAGCTCCAATAGCGTATATTTAAGTTGTTGCAGTTAAAAAGCTCGTAGTTGGAATGATACATTTGCCGAGCAGTCTCTTTCTTTAGAGCGCGACGCAAGTGCGGGTTTTTTCGAAACCTCTGTTACTTTGAGAAAAATTGAGTGTTTCACGCGGGCAAGAGCTGAAATAGTGTACCATGGAATGACGAAGCGGCTGTTTCTCCGTTTCTTCGGTTTTGGACGAAACAGCACGTGGTTGATAGGAACAGTCGAGGGCATTCGTATTGAACAGTCAGAGGTGAAATTCTTAGATTTGTTCAAGACGAACTAGTGCGAAAGCTTCTGCTAAGGATGTTTTCATCAATCAAGAACGAAAGT	Eukaryota	Apicomplexa	unknown class	unknown order	unknown family	unknown genus	0	0	1865	0	0	0	0	0	0	0	0	0	0	0	0	0	0	0	0	0	0	0	0	0	0	0	0	0	0	0	0	0	0	0	0	0	0	0	0	0	0	0	0
CCAGCAGCCGCGGTAATTCCAGCTCCAATAGCGTATATTAAAGTTGTTGCAGTTAAAAAGCTCGTAGTTGGATTTGTGGGTGGAGCGAGTGTCCCGACGCATAGCGTGGGTGATGCTTGTCTCCGTCCATCTTTGGGTGGAATCTGTGTGGCATTAAGTTGTCGTGCAGGGGATGCCCATCTTTTACTGTGAAAAAATTAGAGTGTTCAAAGCAGGCTTCCGCCGTTGAATATATTAGCATGGAATAATGAGATAGGACCTGGGTACTATTTTGTTGGTTTGCGCACCGAGGTAATGATTAATAGGGACAGTTGGGGTTATTCGTATTCCATTGTCAGAGGTGAAATTCTTGGATTTCTGGAAGACGAACGACTGCGAAAGCATTTAACAAGTATGTTT…	Eukaryota	Ochrophyta	Bacillariophyceae	Fragilariales	Fragilariaceae	Gedaniella	0	0	0	0	0	0	240	49	941	125	510	0	0	0	0	0	0	0	0	0	0	0	0	0	0	0	0	0	0	0	0	0	0	0	0	0	0	0	0	0	0	0	0
CCAGCACCCGCGGTAATTCCAGCTCCAATAGCGTATATTAAAGTTGTTGCAGTTAAAAAGCTCGTAGTTGGATTTGTGGGTGGAGCGGTCGTCCCGACGCTCAGCGTGGGTGATGGCTGCCTCCGTCCATCTTTGGGTGGAATCCGTGTGGCATTAGGTTGTCGTGCGGGGGATGCCCATCTTTTACTGTGAAAAAATTAGAGTGTTCAAAGCAGGCTTACGCCGTTGAATATATTAGCATGGAATAATGAGATAGGACCTGGGTACTATTTTGTTGGTTTGCGCACCGAGGTAATGATTAATAGGGACAGTTGGGGGTATTCGTATTCCATTGTCAGAGGTGAAATTCTTGGATTTCTGGAAGACGAACGACTGCGAAAGCATTTACCAAGGATGTTT…	Eukaryota	Ochrophyta	Bacillariophyceae	Fragilariales	Fragilariaceae	Serratifera	0	0	0	0	0	0	0	0	0	0	0	0	0	0	0	0	0	0	0	0	0	0	0	0	0	0	0	0	0	0	0	0	0	0	0	0	0	0	0	0	0	0	0
CCAGCAGCCGCGGTAATTCCAGCTCCAATAGCGTATATTAAAGCTGTTGCGGTTAAAAAGCTCGTAGTTGGATTTCTGTCAAGGACAACTGGTCCGCCCTCCGGGTGAGCACATAGTTTGGTCTTGGCATCTTGCTGGAAACTGTTGCTGCGCTTGGTTGTGTGGTGCAGCTTTCAGCACTTTCACTTTGAGGAAATTGGAGTGTTTCAAGCAGGCACATGCCTTTGGACACAGTAGCATGGAATAATTAGATTGGGCTTTTGCTCCAACTTGTTGGTTCCTGGAGCTGAGGTGAGAATCAATGGGGATTGTTGGGGGCATCCGAATTTAGCCGTCAGAGGTGAAATTCTTGGATCTGCTAAAGACGGACAACTGCGAAAGCGTTTGCCCAGGATGTTT…	Eukaryota	Myzozoa	Dinophyceae	Amphidiniales	Amphidiniaceae	Amphidinium	0	0	0	0	0	0	0	0	0	0	0	0	0	0	0	0	0	0	0	0	0	0	0	0	0	0	0	0	0	0	0	0	0	0	0	0	0	0	0	0	0	0	0
CCAGCACCTGCGGTAATTCCAGCTCCAATAGCGTATATTTAAGTTGTTGCAGTTAAAAAGCTCGTAGTTGGAATGATACATTTGCCGAGCAGTCTCTTTCTTTAGAGCGCGACGCAAGTGCGGGTTTTTTCGAAACCTCTGTTACTTTGAGAAAAATTGAGTGTTTCACGCGGGCAAGAGCTGAAATAGTGTACCATGGAATGACGAAGCGGCTGTTTCTCCGTTTCTTCGGTTTTGGACGAAACAGCACGTGGTTGATAGGAACAGTCGAGGGCATTCGTATTGAACAGTCAGAGGTGAAATTCTTAGATTTGTTCAAGACGAACTAGTGCGAAAGCTTCTGCTAAGGATGTTTTCATCGATCAAGAACGAAAGT	Eukaryota	Apicomplexa	unknown class	unknown order	unknown family	unknown genus	0	0	1851	0	0	0	0	0	0	0	0	0	0	0	0	0	0	0	0	0	0	0	0	0	0	0	0	0	0	0	0	0	0	0	0	0	0	0	0	0	0	0	0
CCAGCACCCGCGGTAATTCCAGCTCCAATAGCGTATACTAATGTTGCTGCAGTTAAAAAGCTCGTAGTTGGAAATCTGGGGCGGCCGGCCGGTGGCGGCCTCACGGCCGTTTCGACCTGGTTCCTGCCGCTCCATCCTCGGGTTGTCTCGCCCTGGCATTAGGTTGTCGGGGCGCCGGCGCCCGTCGTTTACTGTGAAAAAATTAGAGTGTTCAAAGCAGGCTTAGGCCGTTGGATACATTAGCATGGAATAATGAGATAGGGCCGCGGCGGTCTATTTTGTTGGTTTGCACGCCGCGGTAATGATTAACAGGAACGGTTGGGGGTGTTCGTATTCAATTGTCAGAGGTGAAATTCTTGGATTTATGGAAGACGAACTACTGCGAAAGCATTCACCAAG…	Eukaryota	Ochrophyta	Schizocladiophyceae	Schizocladiales	Schizocladiaceae	Schizocladia	0	202	0	0	0	0	0	0	0	0	0	0	0	0	0	0	0	0	0	0	0	0	0	0	0	0	0	0	0	0	0	0	0	0	0	0	0	0	0	0	0	0	0
CCAGCAGCTGCGGTAATTCCAGCTCCAATAGCGTATATTAAAGTTGCTGCAGTTAAAAAGCTCGTAGTTGGATTTGTGGCGCGGCCGTCCGGCGGGGCTCCTTCATTGGGGCCGTTTGTCTGGTTTTTCGGCCGCTCCATTCTCGGGTAGTGTGTCGCTGGCATTAGGTTGTCGGCTTCTTCACGCCCGTCGTTTACTGTGAAAAAATTAGAGTGTTCAAAGCAGGCTTAGGCCATTGGATACATTAGCATGGAATAATGAGATAGGGCCACGACGGTCTATTTTGTTGGTTTGCACGTTGTGGTAATGATTAACAGGAACGGTTGGGGGTATTCGTATTCAATTGTCAGAGGTGAAATTCTTGGATTTATGGAAGACGAACTACTGCGAAAGCATTTA…	Eukaryota	Ochrophyta	Phaeophyceae	Ectocarpales	Ectocarpaceae	Ectocarpus	0	0	0	0	0	0	345	0	0	0	0	0	0	0	0	0	0	0	0	0	0	0	0	0	0	0	0	0	0	0	0	0	0	0	0	0	0	0	0	0	0	0	0
CCAGCACCTGCGGTAATTCCAGCTCCAATAGCGTATACTAATGTTGCTGCAGTTAAAAAGCTCGTAGTTGGAAATCTGGGGCGGCCGGCCGGTGGCGGCCTCACGGCCGTTTCGACCTGGTTCCTGCCGCTCCATCCTCGGGTTGTCTCGCCCTGGCATTAGGTTGTCGGGGCGCCGGCGCCCGTCGTTTACTGTGAAAAAATTAGAGTGTTCAAAGCAGGCTTAGGCCGTTGGATACATTAGCATGGAATAATGAGATAGGGCCGCGGCGGTCTATTTTGTTGGTTTGCACGCCGCGGTAATGATTAACAGGAACGGTTGGGGGTGTTCGTATTCAATTGTCAGAGGTGAAATTCTTGGATTTATGGAAGACGAACTACTGCGAAAGCATTCACCAAG…	Eukaryota	Ochrophyta	Schizocladiophyceae	Schizocladiales	Schizocladiaceae	Schizocladia	0	214	0	0	0	0	0	0	0	0	0	0	0	0	0	0	0	0	0	0	0	0	0	0	0	0	0	0	0	0	0	0	0	0	0	0	0	0	0	0	0	0	0
CCAGCAGCCGCGGTAATTCCAGCTCCAATAGCGTATATTAAAGTTGTTGCAGTTAAAAAGCTCGTAGTTGAACCTTGGGTCTGGCTGGCCGGTCCGCCTCACCGCGAGTACTGGTCCGGCTGGACCTTTCCTTCTGGGGAATCCCATGGCCTTCACTGGCTGTGGGTGGAACCAGGACTTTTACTGTGAAAAAATTAGAGTGTTCAAAGCAGGCCTTTGCTCGAATACATTAGCATGGAATAATAGAATAGGACGTGCGGTTCTATTTTGTTGGTTTCTAGGACCGCCGTAATGATTAATAGGGATAGTCGGGGGCGTCAGTATTCAGCTGTCAGAGGTGAAATTCTTGGATTTGCTGAAGACTAACTACTGCGAAAGCATTCGCCAAGGATGTTTTCA…	Eukaryota	Ascomycota	Eurotiomycetes	Eurotiales	Thermoascaceae	Thermoascus	0	0	0	0	0	0	0	0	0	0	0	0	0	0	0	0	0	0	0	0	0	0	0	0	0	0	0	0	0	0	0	0	0	0	0	0	0	0	0	0	0	0	0
CCAGCAGCCGCGGTAATTCCAGCTCCAATAGCGTATATTAAAGTTGTTGCAGTTAAAAAGCTCGTAGTTGAACCTTGGGTCTGGCTGGCCGGTCCGCCTCACCGCGAGTACTGGTCCGGCTGGACCTTTCCTTCTGGGGAATCCCATGGCCTTCACTGGCTGTGGGTGGAACCAGGACTTTTACTGTGAAAAAATTAGAGTGTTCAAAGCAGGCCTTTGCTCGAATACATTAGCATGGAATAATAGAATAGGACGTGCGGTTCTATTTTGTTGGTTTCTAGGACCGCCGTAATGATTAATAGGGATAGTCGGGGGCGTCAGTATTCAGCTGTCAGAGGTGAAATTCTTGGATTTGCTGAAGACTAACTACTGCGAAAGCATTCGCCAAGGATGTTTTCA…	Eukaryota	Ascomycota	Eurotiomycetes	Eurotiales	Thermoascaceae	Thermoascus	0	0	0	0	0	0	0	0	0	0	0	0	0	0	0	0	0	0	0	0	0	0	0	0	0	0	0	0	0	0	0	0	0	0	0	0	0	0	0	0	0	0	0
CCAGCACCTGCGGTAATTCCAGCTCCAATAGCGTATATTAAAGTTGTTGCAGTTAAAAAGCTCGTAGTTGGATTTGTGGGTGGAGCGGTCGTCCCGACGCTCAGCGTGGGTGATGGCTGCCTCCGTCCATCTTTGGGTGGAATCCGTGTGGCATTAGGTTGTCGTGCGGGGGATGCCCATCTTTTACTGTGAAAAAATTAGAGTGTTCAAAGCAGGCTTACGCCGTTGAATATATTAGCATGGAATAATGAGATAGGACCTGGGTACTATTTTGTTGGTTTGCGCACCGAGGTAATGATTAATAGGGACAGTTGGGGGTATTCGTATTCCATTGTCAGAGGTGAAATTCTTGGATTTCTGGAAGACGAACGACTGCGAAAGCATTTACCAAGGATGTTT…	Eukaryota	Ochrophyta	Bacillariophyceae	Fragilariales	Fragilariaceae	Serratifera	0	0	0	0	0	0	0	0	0	0	0	0	0	0	0	0	0	0	0	0	0	0	0	0	0	0	0	0	0	0	0	0	0	0	0	0	0	0	0	24	0	0	0
CCAGCAGCTGCGGTAATTCCAGCTCCAATGGCGTATATTAAAGTTGTTGCGGTTAAAAAGCTCGTAGTTGGATTTCTGCTGAAGATGACCGGTCCGCCCTCTGGGCAGGTATCTGGCTCAGCCTTGGCATCTTCCTGAAGAACGTAGCTGCACTTGACTGTGTGGTGCGGTATTTAGGACATTTACTTTGAGGAAATTAGAGTGTTTCAAGCAAGCGCACGCCTTGAATACATTAGCATGGAATAATAAGATAGGACCTCGGTTCTATTTTGTTGGTTTCTAGAGCTGAGGTAATGATTGATAGGGATAGTTGGGGGCATTCGTATTTAACTGTCAGAGGTGAAATTCTTGGATTTGTTAAAGACGGACTACTGCGAAAGCATTTGCCAAGGATGTTTT…	Eukaryota	Myzozoa	Dinophyceae	Suessiales	Suessiaceae	Yihiella	0	0	0	0	0	0	0	0	0	0	0	0	0	0	0	0	0	0	0	0	0	0	0	0	0	0	0	0	0	0	0	0	1820	0	0	0	0	0	0	0	0	0	0
CCAGCACCCGCGGTAATTCCAGCTCCAATAGCGTATACTAATGTTGCTGCAGTTAAAAAGCTCGTAGTTGGAAATCTGGGGCGGCCGGCCGGTGGCGGCCTCACGGCCGTTTCGACCTGGTTCCTGCCGCTCCATCCTCGGGTTGTCTCGCCCTGGCATTAGGTTGTCGGGGCGCCGGCGCCCGTCGTTTACTGTGAAAAAATTAGAGTGTTCAAAGCAGGCTTAGGCCGTTGGATACATTAGCATGGAATAATGAGATAGGGCCGCGGCGGTCTATTTTGTTGGTTTGCACGCCGCGGTAATGATTAACAGGAACGGTTGGGGGTGTTCGTATTCAATTGTCAGAGGTGAAATTCTTGGATTTATGGAAGACGAACTACTGCGAAAGCATTCACCAAG…	Eukaryota	Ochrophyta	Schizocladiophyceae	Schizocladiales	Schizocladiaceae	Schizocladia	0	186	0	0	0	0	0	0	0	0	0	0	0	0	0	0	0	0	0	0	0	0	0	0	0	0	0	0	0	0	0	0	0	0	0	0	0	0	0	0	0	0	0
CCAGCAGCTGCGGTAATTCCAGCTCCAATAGCGTATATTTAAGTTGTTGCAGTTAAAAAGCTCGTAGTTGGAATGATACATTTGCCGAGCAGTCTCTTTCTTTAGAGCGCGACGCAAGTGCGGGTTTTTTCGAAACCTCTGTTACTTTGAGAAAAATTGAGTGTTTCACGCGGGCAAGAGCTGAAATAGTGTACCATGGAATGACGAAGCGGCTGTTTCTCCGTTTCTTCGGTTTTGGACGAAACAGCACGTGGTTGATAGGAACAGTCGAGGGCATTCGTATTGAACAGTCAGAGGTGAAATTCTTAGATTTGTTCAAGACGAACTAGTGCGAAAGCTTCTGCTAAGGATGTTTTCATTAATCAAGAACGAAAGT	Eukaryota	Apicomplexa	unknown class	unknown order	unknown family	unknown genus	0	0	1809	0	0	0	0	0	0	0	0	0	0	0	0	0	0	0	0	0	0	0	0	0	0	0	0	0	0	0	0	0	0	0	0	0	0	0	0	0	0	0	0
CCAGCACCCGCGGTAATTCCAGCTCCAATAGCGTATGTTAATGTTGTTGCAGTTAAAAAGCTCGTAGTTGGATATCTGGCTAATTGCACGGACGGCCCGCCTTCGGGTTGAGTGCTGGAAGTGCTAGCCTATTTTTCGGTTGGTGTCCTTTCCCTTGATTGGGCGAGGTGCACGATCCGGATCGGTTACTTTGAAGAAAATTGAGTGTTCAAAGCAGGCTTACGCCGTGAAAATTGCAGCATGGAATAACAACATAGGACTGTCGTGTCTAATTTGTTGGTTCTTGGACCGTAGTAATGATTGATACAGACGGTTGGGGGTGCTGCTATTCCGCGGCCAGAGGTGAAATTCTCAGATTCCCGGAAGAGCAACTTATGCGAAAGCATTCACCAAAAACGC…	Eukaryota	Cercozoa	Chlorarachniophyta	Chlorarachniophyta_or	Chlorarachniophyta_fa	Bigelowiella	0	0	0	0	0	0	0	0	0	0	0	0	0	0	0	0	0	0	0	0	0	0	0	0	0	0	0	0	0	0	0	0	0	0	0	0	0	0	0	0	0	0	0
CCAGCAGCTGCGGTAATTCCAGCTCCAATAGCGTATATTTAAGTTGTTGCAGTTAAAAAGCTCGTAGTTGGAATGATACATTTGCCGAGCAGTCTCTTTCTTTAGAGCGCGACGCAAGTGCGGGTTTTTTCGAAACCTCTGTTACTTTGAGAAAAATTGAGTGTTTCACGCGGGCAAGAGCTGAAATAGTGTACCATGGAATGACGAAGCGGCTGTTTCTCCGTTTCTTCGGTTTTGGACGAAACAGCACGTGGTTGATAGGAACAGTCGAGGGCATTCGTATTGAACAGTCAGAGGTGAAATTCTTAGATTTGTTCAAGACGAACTAGTGCGAAAGCTTCTGCTAAGGATGTTTTCATTGATCAAGAACGAAAGT	Eukaryota	Apicomplexa	unknown class	unknown order	unknown family	unknown genus	0	0	1794	0	0	0	0	0	0	0	0	0	0	0	0	0	0	0	0	0	0	0	0	0	0	0	0	0	0	0	0	0	0	0	0	0	0	0	0	0	0	0	0
CCAGCACCCGCGGTAATTCCAGCTCCAATAGCGTATGTTAATGTTGTTGCAGTTAAAAAGCTCGTAGTTGGATATCTGGCTAATTGCACGGACGGCCCGCCTTCGGGTTGAGTGCTGGAAGTGCTAGCCTATTTTTCGGTTGGTGTCCTTTCCCTTGATTGGGCGAGGTGCACGATCCGGATCGGTTACTTTGAAGAAAATTGAGTGTTCAAAGCAGGCTTACGCCGTGAAAATTGCAGCATGGAATAACAACATAGGACTGTCGTGTCTAATTTGTTGGTTCTTGGACCGTAGTAATGATTGATACAGACGGTTGGGGGTGCTGCTATTCCGCGGCCAGAGGTGAAATTCTCAGATTCCCGGAAGAGCAACTTATGCGAAAGCATTCACCAAAAACGC…	Eukaryota	Cercozoa	Chlorarachniophyta	Chlorarachniophyta_or	Chlorarachniophyta_fa	Bigelowiella	0	0	0	0	0	0	0	0	0	0	0	0	0	0	0	0	0	0	0	0	0	0	0	0	0	0	0	0	0	0	0	0	0	0	0	0	0	0	0	0	0	0	0
CCAGCAGCTGCGGTAATTCCAGCTCCAATAGCGTATATTTAAGTTGTTGCGGTTAAAACGCTCGTAGTTGGACTTTGGGCCCCGTTTCGTCGGTCCGCCCTCGCGGGCGCGCACCGCACGTCCGGCGGCCTTTTTGGTCGGCCGCCGCGGCTGGGCTTGACTGTCTGGCCGCGGTCGTCCGTCCGGGTTACTTTGAGGAAAATAGAGTGTTCAAAGCACGCGGCTGCGCGAATACGCTAGCATGGAATAACACGAGAGGGCTGTGGGCCGCACGTGGTTGGTCTGCGGTGTCTGTAGCAATGATCGAGAGGAGCGGTCGGGGGCATTCGTATTCCACTGTCAGAGGTGAAATTCTTGGATTTGTGGAAGGCGAACATCTGCGAAAGCGATTGCCAAGGA…	Eukaryota	Chlorophyta	Ulvophyceae	Bryopsidales	Ostreobiaceae	Ostreobium	0	0	0	0	0	0	0	0	0	0	0	0	0	0	0	0	0	0	0	0	0	0	0	0	0	0	0	0	0	0	0	0	0	0	0	0	0	0	0	0	0	0	0
CCAGCAGCTGCGGTAATTCCAGCTCCAATAGCGTATATTAAAGTTGTTGCAGTTAAAAAGCTCGTAGTTGGATTTGTGGGTGGAGCGACGGTCCCAACGCTCAGCGTGGGTGATTGTTGCCTCCGTCCATCTTTGGGTGGAATCCGTGTGGCATTAAGTTGTCGTGCGGGGGATGCCCATCTTTTACTGTGAAAAAATTAGAGTGTTCAAAGCAGGCTTACGCCGTTGAATATATTAGCATGGAATAATGAGATAGGACCTGGGTACTATTTTGTTGGTTTGCGCACCGAGGTAATGATTAATAGGGACAGTTGGGGGTATTCGTATTCCATTGTCAGAGGTGAAATTCTTGGATTTCTGGAAGACGAACGACTGCGAAAGCATTTACCAAGGATGTTT…	Eukaryota	Ochrophyta	Bacillariophyceae	Fragilariales	Fragilariaceae	Serratifera	0	0	0	0	0	0	0	0	0	0	0	0	0	0	0	0	0	0	0	0	0	0	0	0	0	0	0	0	0	0	0	0	0	0	0	0	0	0	0	0	0	0	0
CCAGCAGCTGCGGTAATTCCAGCTCCAATAGCGTATATTAAAGTTGTTGCAGTTAAAAAGCTCGTAGTTGGATTTGTGGGTGGAGCGAGTATCCCGACACAATGTGTGGGTGACGCTTGTCTCCGTTCATCTTTGGGCGGAATCCGTGTGGCATTAAGTTGTCGTGCGGGGGATGCCCATCCTTTACTGTGAAAAAATTAGAGTGTTCAAAGCAGGCTTACGCCGTTGAATATATTAGCATGGAATAATAAGATAGGACCTGGGTACTATTTTGTTGGTTTGCGCACCGAGGTAATGATTAATAGGGACAGTTGGGGGTATTCGTATTCCATTGTCAGAGGTGAAATTCTTGGATTTCTGGAAGACGAACGACTGCGAAAGCATTTACCAAGGATGTTT…	Eukaryota	Ochrophyta	Bacillariophyceae	Fragilariales	Fragilariaceae	Serratifera	0	0	0	0	0	0	0	0	0	0	0	0	0	0	0	0	0	0	0	0	0	0	0	0	0	0	0	0	0	0	0	0	0	0	1548	212	0	0	0	0	0	0	0
CCAGCAGCTGCGGTAATTCCAGCTCCAATAGCGTATATTAAAGTTGTTGCAGTTAAAAAGCTCGTAGTTGGATTTGTGGGTGGAGCGAGTGTCCCGACACAATGTGTGGGTGATGCTTGTCTCCGTCCATCTTTGGGCGGAATCCGTGTGGCATTAAGTTGTCGTGCGGGGGATGCCCATCCTTTACTGTGAAAAAATTAGAGTGTTCAAAGCAGGCTTACGCCGTTGAATATATTAGCATGGAATAATAAGATAGGACCTGGGTACTATTTTGTTGGTTTGCGCACCGAGGTAATGATTAATAGGGACAGTTGGGGGTATTCGTATTCCATTGTCAGAGGTGAAATTCTTGAATTTCTGGAAGACGAACGACTGCGAAAGCATTTACCAAGGATGTTT…	Eukaryota	Ochrophyta	Bacillariophyceae	Fragilariales	Fragilariaceae	Serratifera	0	0	0	0	0	0	0	0	0	0	0	0	0	0	0	0	0	0	0	0	0	0	0	0	0	0	0	0	0	0	0	0	0	0	0	0	0	0	0	0	0	0	0
CCAGCAGCTGCGGTAATTCCAGCTCCAATAGCGTATATTAAAGTTGTTGCAGTTAAAAAGCTCGTAGTTGGATTTGTGGGTGGAGCGAGTGTCCCGACGCTTAGCGTGGGTGATGTTCGTCTCCGTCCATCTTTGGGTGGAATCCGTGTGGCATTAAGTTGTCGTGCGGGGGATGCCCATCTTTTACTGTGAAAAAATTAGAGTGTTCAAAGCAGGCTTACGCCGTTGAATATATTAGCATGGAATAATGAGATAGGACCTGGGTACTATTTTGTTGGTTTGCGCACCGAGGTAATGATTAATAGGGACAGTTGGGGGTATTCGTATTCCATTGTCAGAGGTGAAATTCTTGGATTTTTGGAAGACGAACGACTGCGAAAGCATTTACCAAGGATGTTT…	Eukaryota	Ochrophyta	Bacillariophyceae	Fragilariales	Fragilariaceae	Gedaniella	0	0	0	0	0	0	0	0	0	0	0	0	0	0	0	0	0	1778	0	0	0	0	0	0	0	0	0	0	0	0	0	0	0	0	0	0	0	0	0	0	0	0	0
CCAGCAGCTGCGGTAATTCCAGCTCCAATGGCGTATATTAAAGTTGTTGCGGTTAAAAAGCTCGTAGTTGGATTTCTGCTGAGGATGACCGGTCCGCCCTCTGGGCAGGTATCTGGCTCAGCCTTGGCATCTTCCTGAAGAACGTAGCTGCACTTGACTGTGTGGTGCGGTATTTAGGACATTTACTTTGAGGAAATTAGAGTGTTTCAAGCAAGCGCACGCCTTGAATACATTAGCATGGAATAATAAGATAGGACCTCGGTTCTATTTTGTTGGTTTCTAGAGCTGAGGTAATGATTGATAGGGATAGTTGGGGGCATTCGTATTTAACTGTCAGAGGTGAAATTCTTGGATTTGTTAAAGACGGACTACTGCGAAAGCATTTGCCAAGGATGTTTT…	Eukaryota	Myzozoa	Dinophyceae	Gymnodiniphycidae	Suessiaceae	Pelagodinium	0	0	0	0	0	0	0	0	0	0	0	0	0	0	0	0	0	0	0	0	0	0	0	0	0	0	0	0	0	0	0	0	0	0	0	0	0	0	0	0	0	0	0
CCAGCACCCGCGGTAATTCCAGCTCCAATAGCGTATATTAAAGTTGTTGCAGTTAAAAAGCTCGTAGTTGGATTTGTGGGTGGAGCGAGTGTCCCGACGCTTAGCGTGGGTGATGTTCGTCTCCGTCCATCTTTGGGTGGAATCCGTGTGGCATTAAGTTGTCGTGCGGGGGATGCCCATCTTTTACTGTGAAAAAATTAGAGTGTTCAAAGCAGGCTTACGCCGTTGAATATATTAGCATGGAATAATGAGATAGGACCTGGGTACTATTTTGTTGGTTTGCGCACCGAGGTAATGATTAATAGGGACAGTTGGGGGTATTCGTATTCCATTGTCAGAGGTGAAATTCTTGGATTTTTGGAAGACGAACGACTGCGAAAGCATTTACCAAGGATGTTT…	Eukaryota	Ochrophyta	Bacillariophyceae	Fragilariales	Fragilariaceae	Gedaniella	0	0	0	0	0	0	0	0	0	0	0	0	0	0	0	0	0	1773	0	0	0	0	0	0	0	0	0	0	0	0	0	0	0	0	0	0	0	0	0	0	0	0	0
CCAGCACCCGCGGTAATTCCAGCTCCAATAGCGTATATTAAAGTTGTTGCAGTTAAAAAGCTCGTAGTTGGATTTGTGGGTGGAGCGGTCGTCCCGACGCTCAGCGTGGGTGATGGCTGCCTCCGTCCATCTTTGGGTGGAATCCGTGTGGCATTAGGTTGTCGTGCGGGGGATGCCCATCTTTTACTGTGAAAAAATTAGAGTGTTCAAAGCAGGCTTACGCCGTTGAATATATTAGCATGGAATAATGAGATAGGACCTGGGTACTATTTTGTTGGTTTGCGCACCGAGGTAATGATTAATAGGGACAGTTGGGGGTATTCGTATTCCATTGTCAGAGGTGAAATTCTTGGATTTCTGGAAGACGAACGACTGCGAAAGCATTTACCAAGGATGTTT…	Eukaryota	Ochrophyta	Bacillariophyceae	Fragilariales	Fragilariaceae	Serratifera	0	0	0	0	0	0	0	0	0	0	0	0	0	0	0	0	0	0	0	0	0	0	0	0	0	0	0	0	0	0	0	0	0	0	0	0	0	0	0	0	0	0	0
CCAGCAGCCGCGGTAATTCCAGCTCCAATAGCGTATATTAAAGTTGTTGCAGTTAAAAAGCTCGTAGTTGGATTTGTGGGTGGAGCGGACGTCCCGACGCCTAGCGTGGGTGGCGGCCGCCTCCGTCCATCTTTGGGTGGAATCCGTGTGGCATTGAGTTGTCGTGCGGGGGATGCCCATCTTTTACTGTGAAAAAATTAGAGTGTTCAAAGCAGGCTTACGCCGTTGAATATATTAGCATGGAATAATGAGATAGGACCTGGGTACTATTTTGTTGGTTTGCGCACCGAGGTAATGATTAATAGGGACAGTTGGGGGTATTCGTATTCCATTGTCAGAGGTGAAATTCTTGGATTTCTGGAAGACGAACGACTGCGAAAGCATTTACCAAGGATGTTT…	Eukaryota	Ochrophyta	Bacillariophyceae	Fragilariales	Fragilariaceae	Serratifera	0	0	0	0	0	0	308	0	0	0	0	0	0	0	0	0	0	0	0	0	0	0	0	0	0	0	0	0	0	0	0	0	0	0	0	0	0	0	0	0	0	0	0
CCAGCAGCCGCGGTAATTCCAGCTCCAATAGCGTATATTAAAGTTGTTGCAGTTAAAAAGCTCGTAGTTGGATTTGTGGGTGGAGCTAGTGTCCCGACGCTTAGCGTGGGTGATGTTGGTCTCCGTCCATCTTTGGGTGGAATCCGTGTGGCATTAAGTTGTCGTGCGGGGGATGCCCATCTTTTACTGTGAAAAAATTAGAGTGTTCAAAGCAGGCTTACGCCGTTGAATATATTAGCATGGAATAATGAGATAGGACCTGGGTACTATTTTGTTGGTTTGCGCACCGAGGTAATGATTAATAGGGACAGTTGGGGGTATTCGTATTCCATTGTCAGAGGTGAAATTCTTGGATTTTTGGAAGACGAACGACTGCGAAAGCATTTACCAAGGATGTTT…	Eukaryota	Ochrophyta	Bacillariophyceae	Fragilariales	Fragilariaceae	Serratifera	415	337	0	489	0	163	0	0	0	41	0	0	81	0	168	0	23	47	0	0	0	0	0	0	0	0	0	0	0	0	0	0	0	0	0	0	0	0	0	0	0	0	0
CCAGCAGCTGCGGTAATTCCAGCTCCAATAGCGTATATTAAAGCTGTTGCGGTTAAAAAGCTCGTAGTTGGATTTCTGTCAAGGACAACTGGTCCGCCCTCCGGGTGAGCACATAGTTTGGTCTTGACATCTTGCTGGAAGCTGTTGCTGCACTTGGCTGTGTGGCGCAGTGTTCAGCACTTTCACTTTGAGGAAATTGGAGTGTTTCAAGCAGGCACATGCCTTTGGACACAGTAGCATGGAATAATTAGATTGGGCTTTTGCTCCAATTTGTCGGTTTCTGGAGCTGAGGTGAGTATTAATGGGGATTGTTGGGGGCATCCGAATTTAGCCGTCAGAGGTGAAATTCTTGGATCTGCTAAAGACGGACAACTGCGAAAGCGTTTGCCCAGGATGTTT…	Eukaryota	Myzozoa	Dinophyceae	Gymnodiniales	Gymnodiniaceae	Amphidinium	0	0	0	0	0	0	0	0	0	0	0	0	0	0	0	0	0	0	0	0	0	0	0	0	0	0	0	0	0	0	0	0	0	0	0	0	0	0	315	0	0	81	300
CCAGCAGCTGCGGTAATTCCAGCTCCAATAGCGTATATTAAAGTTGTTGCAGTTAAAAAGCTCGTAGTTGGATTTGTGGGTGGAGCGAGTGTCCCGACGCATAGCGTGGGTGATGTTTGTCTCCGTCCATCTTTGGGTGGAATCTGTGTGGCATTAAGTTGTCGTGCAGGGGATGCCCATCTTTTACTGTGAAAAAATTAGAGTGTTCAAAGCAGGCTTCCGCCGTTGAATATATTAGCATGGAATAATGAGATAGGACCTGGGTACTATTTTGTTGGTTTGCGCACCGAGGTAATGATTAATAGGGACAGTTGGGGTTATTCGTATTCCATTGTCAGAGGTGAAATTCTTGGATTTCTGGAAGACGAACGACTGCGAAAGCATTTAACAAGTATGTTT…	Eukaryota	Ochrophyta	Bacillariophyceae	Fragilariales	Fragilariaceae	Gedaniella	0	0	0	0	0	0	77	0	737	154	544	206	0	0	44	0	0	0	0	0	0	0	0	0	0	0	0	0	0	0	0	0	0	0	0	0	0	0	0	0	0	0	0
CCAGCAGCTGCGGTAATTCCAGCTCCAATAGCGTATATTAAAGTTGCTGCAGTTAAAAAGCTCGTAGTTGGATCTTGGGAGCGGGCGGGCGGTCCGCCGCGAGGCGAGCCACTGCCCGTCCCCGCCCCTTGCCTCTCGGCGCCCCCTCGATGCTCTTAGCTGAGTGTCCCGCGGGGCCCGAAGCGTTTACTTTGAAAAAATTAGAGTGTTCAAAGCAGGCCCGAGCCGCCTGGATACCGCAGCTAGGAATAATGGAATAGGACCGCGGTTCTATTTTGTTGGTTTTCGGAACTGAGGCCATGATTAAGAGGGACGGCCGGGGGCATTCGTATTGCGCCGCTAGAGGTGAAATTCTTGGACCGGCGCAAGACGGACCAGAGCGAAAGCATTTGCCAAGAA…	Eukaryota	Chordata	Mammalia	unknown order	unknown family	unknown genus	159	0	0	0	0	0	0	0	0	0	0	0	0	0	0	0	0	0	0	0	0	0	0	0	0	0	0	0	0	0	0	0	0	0	0	0	0	0	0	0	0	0	0
CCAGCAGCTGCGGTAATTCCAGCTCTGTAAGCGTATACCAAAGTTGTTGCAGTTAAAACGCTCGTAGTCGGAACTTGGCAATTCCGGATGTGTGCACATCGTGTGCGCACTTTGCGGGGATTGCTTTTGTGGACTCGCGTCGGATGAGGCACTTTCACTAGTGAACGTCCGCACGCAGCCACTCTTTACTGTGAGAAAATCAGAGTGCTCAAAGCAGGCATTTGCCGTGAATGTATTAGCATGGAATAATAGAATAGGACTTGGTTCTATTCTGTTGGTTTGTTGGGACTGAGTAATGATTAAGAGGGACAGTTGGGGGCATTTGTATTTCGGCGCTAGAGGTGAAATTCTTAGATTGCCGAAAGACAAACTGCTGCGAAAGCGTCTGCCAAGGATGTT…	Eukaryota	Rhodophyta	Florideophyceae	Corallinales	Corallinaceae	Hydrolithon	0	0	0	0	0	0	0	0	0	0	0	0	0	0	0	0	0	0	0	0	0	0	0	0	0	0	0	0	0	0	0	0	0	0	0	0	0	0	0	0	0	0	0
CCAGCAGCTGCGGTAATTCCAGCTCCAGAAGCGTATGCTAAAGTTGTTGCAGTTAAAAAGCTCGTAGTTAACTTTCGGACGGGGTTGACCGGGTCCTGGTACGAATGTGCCTTGCTACTTGTGTCGACCTAGTCCTCCTCCGTTTTCATTTAGAGAACGGTCATTGACTGTAAAAAAATTAGAGTGTTCAAGGCAGCTCACGGAGCTGAATATATCAGTATGGGATCACAAGATAGGACGTCGCGTGCTATTTTGTTGGTTTGTACACGTGCGTAATGATCGAAGGAATCAGTTGGAGATGTTCGTATTTCGAAGCTAGAGGTGAAATTCTTGGATTTTTGAAAGACGAACTACTGCGAAGGCATTCATCAAGGATGTTTTCATCGATCAAGAACGAAA…	Eukaryota	unknown phylum	unknown class	unknown order	unknown family	unknown genus	0	0	0	0	0	0	0	0	0	0	0	0	0	0	0	0	0	0	0	0	0	0	0	0	0	0	0	0	0	0	0	0	0	0	0	0	0	0	0	0	0	0	0
CCAGCACCTGCGGTAATTCCAGCTCCAATAGCGTATATTAAAGTTGTTGCAGTTAAAAAGCTCGTAGTTGGATTTGTGGGTGGAGCGGTCGTCCCGACGCTCAGCGTGGGTGATGGCTGCCTCCGTCCATCTTTGGGTGGAATCCGTGTGGCATTAGGTTGTCGTGCGGGGGATGCCCATCTTTTACTGTGAAAAAATTAGAGTGTTCAAAGCAGGCTTACGCCGTTGAATATATTAGCATGGAATAATGAGATAGGACCTGGGTACTATTTTGTTGGTTTGCGCACCGAGGTAATGATTAATAGGGACAGTTGGGGGTATTCGTATTCCATTGTCAGAGGTGAAATTCTTGGATTTCTGGAAGACGAACGACTGCGAAAGCATTTACCAAGGATGTTT…	Eukaryota	Ochrophyta	Bacillariophyceae	Fragilariales	Fragilariaceae	Serratifera	0	0	0	0	0	0	0	0	0	0	0	0	0	0	0	0	0	0	0	0	0	0	0	0	0	0	0	0	0	0	0	0	0	0	0	0	0	0	0	27	0	0	0
CCAGCAGCCGCGGTAATTCCAGCTCCAATAGCGTATATTAAAGTTGTTGCAGTTAAAAAGCTCGTAGTTGGATTTGTGGGTGGAGCTAGTGTCCCGACGCTTAGCGTGGGTGATGTTGGTCTCCGTCCATCTTTGGGTGGAATCCGTGTGGCATTAAGTTGTCGTGCGGGGGATGCCCATCTTTTACTGTGAAAAAATTAGAGTGTTCAAAGCAGGCTTACGCCGTTGAATATATTAGCATGGAATAATGAGATAGGACCTGGGTACTATTTTGTTGGTTTGCGCACCGAGGTAATGATTAATAGGGACAGTTGGGGGTATTCGTATTCCATTGTCAGAGGTGAAATTCTTGGATTTTTGGAAGACGAACGACTGCGAAAGCATTTACCAAGGATGTTT…	Eukaryota	Ochrophyta	Bacillariophyceae	Fragilariales	Fragilariaceae	Serratifera	442	333	0	453	0	157	0	0	0	43	0	0	73	0	161	0	26	59	0	0	0	0	0	0	0	0	0	0	0	0	0	0	0	0	0	0	0	0	0	0	0	0	0
CCAGCACCCGCGGTAATTCCAGCTCCAATAGCGTATATTTAAGTTGTTGCAGTTAAAAAGCTCGTAGTTGGAATGATACATTTGCCGAGCAGTCTCTTTCTTTAGAGCGCGACGCAAGTGCGGGTTTTTTCGAAACCTCTGTTACTTTGAGAAAAATTGAGTGTTTCACGCGGGCAAGAGCTGAAATAGTGTACCATGGAATGACGAAGCGGCTGTTTCTCCGTTTCTTCGGTTTTGGACGAAACAGCACGTGGTTGATAGGAACAGTCGAGGGCATTCGTATTGAACAGTCAGAGGTGAAATTCTTAGATTTGTTCAAGACGAACTAGTGCGAAAGCTTCTGCTAAGGATGTTTTCATCGATCAAGAACGAAAGT	Eukaryota	Apicomplexa	unknown class	unknown order	unknown family	unknown genus	0	0	1747	0	0	0	0	0	0	0	0	0	0	0	0	0	0	0	0	0	0	0	0	0	0	0	0	0	0	0	0	0	0	0	0	0	0	0	0	0	0	0	0
CCAGCAGCCGCGGTAATTCCAGCTCCAATAGCGTATATTAAAGCTGTTGCGGTTAAAAAGCTCGTAGTTGGATCTCTGTTGAGGACAACCGGTCCGCCCTCTGGGTGAGCATCTGGTTTGGCCTCGGCATCTTGCTGGGGAATGCTGCTGCACTTCACTGTGTGGAGTAGTCACCTGCGCTTTTACTTTGAGGAAATTGGAGTGTTTCAAGCAGGCACATGCCTTTGGACATATTAGCATGGAATAATCAGGTAGAGTCTCTGCTCCATTTTGTCGGTTTCTGGAGCTGAGGTGAGGATTAGTAGGGATTGTTGGGGGCATCCGAATTTAACCGTCAGAGGTGAAATTCTTGGATTAGTTAAAGACGGACAACTGCGAAAGCATTTGCCCAAGATGTTT…	Eukaryota	Myzozoa	Dinophyceae	Amphidiniales	Amphidiniaceae	Amphidinium	0	0	0	0	0	0	0	0	0	0	0	0	0	0	0	0	0	0	0	0	0	0	0	0	0	0	0	0	0	0	0	0	0	0	0	0	0	0	0	0	0	0	0
CCAGCAGCTGCGGTAATTCCAGCTCCAATAGCGTATATTAAAGTTGTTGCAGTTAAAAAGCTCGTAGTTGGATTTGTGGGTGGAGCGAGTGTCCCGACGCTTAGCGTGGGTGATGTTCGTCTCCGTCCATCTTTGGGTGGAATCCGTGTGGCATTAAGTTGTCGTGCGGGGGATGCCCATCTTTTACTGTGAAAAAATTAGAGTGTTCAAAGCAGGCTTACGCCGTTGAATATATTAGCATGGAATAATGAGATAGGACCTGGGTACTATTTTGTTGGTTTGCGCACCGAGGTAATGATTAATAGGGACAGTTGGGGGTATTCGTATTCCATTGTCAGAGGTGAAATTCTTGGATTTTTGGAAGACGAACGACTGCGAAAGCATTTACCAAGGATGTTT…	Eukaryota	Ochrophyta	Bacillariophyceae	Fragilariales	Fragilariaceae	Gedaniella	0	0	0	0	0	0	0	0	0	0	0	0	0	0	0	0	0	1745	0	0	0	0	0	0	0	0	0	0	0	0	0	0	0	0	0	0	0	0	0	0	0	0	0
CCAGCAGCTGCGGTAATTCCAGCTCCAGAAGCGTATGCTAATGTTGTTGCAGTTAAAAAGCTCATAGTTGAATCTCTGGTTTGCCTGACCTCGCCTCTGGATGAATGTCCATTGTTTGCTTGTGTCGGGCGTGCCATCTTGGTTGGCTTTTGGTCAACCTCATTCACTGTAAAGAAAGCAGAGTGTTCAAAGCAGGTCGTAGTACCTGAATGTTTATTATGGGATGATAAGATAGGGCTTGTGCGCTATTTTGTTGGTTTGCACGCGCAAGTAATGATTGATGGGAACAGTTGGGGCTATTCGTATTTGGCAGCTAGAGGTGAAATTCTTGGATTTGCAAAAGACGAACTACGGCGAAGGCATTTAGCAAAGATGTTTTCTTCGATCAAGAACGAAAGT	Eukaryota	Bigyra	Labyrinthulea	Labyrinthulida	Thraustochytriaceae	Thraustochytrium	0	0	0	0	0	0	0	0	0	0	0	0	0	0	0	0	0	0	0	0	0	0	0	0	0	1741	0	0	0	0	0	0	0	0	0	0	0	0	0	0	0	0	0
CCAGCAGCTGCGGTAATTCCAGCTCCAATAGCGTATATTAAAGTTGTTGCAGTTAAAAAGCTCGTAGTTGGATTTGTGGGTGGAGCGAGTGTCCCGACACAATGTGTGGGTGATGTTTGTCTCTGTCCATCTTTGGGCGGAATCCGTGTGGCATTAAGTTGTCGTGCGGGGGATGCCCATCCTTTACTGTGAAAAAATTAGAGTGTTCAAAGCAGGCTTACGCCGTTGAATATATTAGCATGGAATAATAAGATAGGACCTGGGTACTATTTTGTTGGTTTGCGCACCGAGGTAATGATTAATAGGGACAGTTGGGGGTATTCGTATTCCATTGTCAGAGGTGAAATTCTTGGATTTCTGGAAGACGAACGACTGCGAAAGCATTTACCAAGGATGTTT…	Eukaryota	Ochrophyta	Bacillariophyceae	Fragilariales	Fragilariaceae	Serratifera	0	0	0	0	0	0	85	0	0	0	0	0	0	0	0	0	0	0	0	0	0	0	0	0	0	0	0	0	0	0	0	0	0	0	0	0	0	0	0	0	0	0	0
CCAGCAGCTGCGGTAATTCCAGCTCCAATAGCGTATATTAAAGCTGTTGCGGTTAAAAAGCTCGTAGTTGGATTTCTGTCAAGGACAACTGGTCCGCCCTTCGGGTGAGCACATAGTTTGGTCTTGGCATCTTGTTGGAAACTGTTGCTGCACTTGGTTGTGTGGCGCAGCGTCCAGCACTTTCACTTTGAGGAAATTGGAGTGTTTCAAGCAGGCACATGCCTTTGGACACAGTAGCATGGAATAATTAGATTGGGCTTTTGCTCCAACTTGTCGGTTTCTGGAGCTGAGGTGAGAATTAATGGGGATTGTTGGGGGCATCCGAATTTAGCCGTCAGAGGTGAAATTCTTGGATCTGCTAAAGACGGACAACTGCGAAAGCGTTTGCCCAGGATGTTT…	Eukaryota	Myzozoa	Dinophyceae	Gymnodiniales	Gymnodiniaceae	Amphidinium	0	0	0	0	0	0	0	0	0	0	0	0	0	0	0	0	0	0	0	0	0	0	0	0	0	0	0	0	0	0	0	0	0	0	0	0	0	0	0	0	0	327	0
CCAGCACCTGCGGTAATTCCAGCTCCAATAGCGTATATTAAAGTTGTTGCAGTTAAAAAGCTCGTAGTTGAACCTTGGGTCTGGCTGGCCGGTCCGCCTCACCGCGAGTACTGGTCCGGCTGGACCTTTCCTTCTGGGGAATCCCATGGCCTTCACTGGCTGTGGGTGGAACCAGGACTTTTACTGTGAAAAAATTAGAGTGTTCAAAGCAGGCCTTTGCTCGAATACATTAGCATGGAATAATAGAATAGGACGTGCGGTTCTATTTTGTTGGTTTCTAGGACCGCCGTAATGATTAATAGGGATAGTCGGGGGCGTCAGTATTCAGCTGTCAGAGGTGAAATTCTTGGATTTGCTGAAGACTAACTACTGCGAAAGCATTCGCCAAGGATGTTTTCA…	Eukaryota	Ascomycota	Eurotiomycetes	Eurotiales	Thermoascaceae	Thermoascus	0	0	0	0	0	0	0	0	0	0	0	0	0	0	0	0	0	0	0	0	0	0	0	0	0	0	0	0	0	0	0	0	0	0	0	0	0	0	0	0	0	0	0
CCAGCAGCTGCGGTAATTCCAGCTCCAATAGCGTATATTTAAGTTGTTGCAGTTAAAAAGCTCGTAGTTGGATTTCGGGCTGGCTTCGGCGGTCACGCTTTGTGTTTGTACTGCTGCAGCCTGCCTTCTTGTCGGGGACGGGCCTTCGGGCTTGATTGCTTGGGGCCCGGAGTCGACGATGTTACTTTGAGTAAATTAGAGTGTTCAAAGCAAGCCTACGCTCTGAATATAATAGCATGGGATAACACGACAGGACTCTGGCCTATCGTGTTGGTCTGTAGGACCAGAGTAATGATTAAGAGGGACAGTCGGGGGCATTCGTATTCCGTTGTCAGAGGTGAAATTCTTGGATTTACGGAAGACGAACATCTGCGAAAGCATTTGCCAAGGATGTTTTCA…	Eukaryota	Chlorophyta	Ulvophyceae	Ulvales	Ulvellaceae	Ulvella	0	0	0	0	0	0	0	0	0	0	0	0	0	0	0	0	0	0	0	0	0	0	0	0	0	0	0	0	0	0	0	0	0	0	0	0	0	0	0	0	0	0	0
CCAGCAGCTGCGGTAATTCCAGCTCCAATAGCGTATATTAAATTTGCTGTGGTTAAAAAGCTCGTAGTCGAACTTCGGCTTCCGCAGGCCGGTCCGCCTATTTTGGGTGTGTACTGGACCCTGTGGAGGCTTCACTTCCTGGTGAACACGTCTGCCGTTTGCTCGGTGGGCGTGGGAACCCGGACTTTTACTTTGAATAAATCAGAGTGTTCAAAGCAGGCATGTTTGCCCGAATGTTTCAGCATGGAATAATAGAACAAGACGCGTGTCTCTATTGGTCTTTTTAGAGGCACCGTAATGATGAATAGGGGCGGTCGGGGGCATTCGTATTCAATTGCTAGAGGTGAAATTCTTGGATTTATTGAAGACGAACTACTGCGAAAGCATTTGCCAAGGACG…	Eukaryota	Basidiomycota	Agaricostilbomycetes	Agaricostilbales	Agaricostilbaceae	Sterigmatomyces	0	0	0	0	0	0	0	0	0	0	0	0	0	0	0	0	0	0	0	0	0	0	0	0	0	0	0	0	0	0	0	0	0	0	0	0	0	0	0	0	0	0	0
CCAGCAGCTGCGGTAATTCCAGCTCCAATAGCGTATATTAAAGTTGTTGCAGTTAAAAAGCTCGTAGTTGGATTTGTGGGTGGAGCGAGTGTCCCGACACAATGTGTGGGTGATGCTTGTCTCCGTCCATCTTTGGGCGGAATCCGTGTGGCATTAAGTTGTCGTGCGGGGGATGCCCATCCTTTACTGTGAAAAAATTAGAGTGTTCAAAGCAGGCTTACGCCGTTGAATATATTAGCATGGAATAATAAGATAGGACCTGGGTACTATTTTGTTGGTTTGCGCACCGAGGTAATGATTAATAGGGACAGTTGGGGGTATTCGTATTCCATTGTCAGAGGTGAAATTCTTGAATTTCTGGAAGACGAACGACTGCGAAAGCATTTACCAAGGATGTTT…	Eukaryota	Ochrophyta	Bacillariophyceae	Fragilariales	Fragilariaceae	Serratifera	0	0	0	0	0	0	0	0	0	0	0	0	0	0	0	0	0	0	0	0	0	0	0	0	0	0	0	0	0	0	0	0	0	0	0	0	0	0	0	0	0	0	0
CCAGCAGCCGCGGTAATTCCAGCTCCAATAGCGTATATTTAAGTTGTTGCAGTTAAAAAGCTCGTAGTTGGATTTTGGGTTGGGTCGACCGGTCCGCCTCAGGTGTGCACCGGTCGTCTCGTCCCTTCTGCCGGCGATGCGCTCCTGGTCTTAATTGGCCGGGTCGTGCCTCCGGCGCCGTTACTTTGAAGAAATTAGAGTGCTCAAAGCAAGCCTACGCTCTGGATACATTAGCATGGGATAACATCATAGGATTTCGATCCTATTACGTTGGCCTTCGGGATCGGAGTAATGATTAACAGGGACAGTCGGGGGCATTCGTATTTCATAGTCAGAGGTGAAATTCTTGGATTTATGAAAGACGAACAACTGCGAAAGCATTTGCCAAGGATGTTTTCA…	Eukaryota	Streptophyta	Magnoliopsida	Ericales	Theaceae	Camellia	0	0	0	0	0	0	0	0	0	0	0	0	0	0	0	1441	0	0	0	0	0	0	0	0	0	0	0	0	0	0	0	0	0	0	0	0	0	0	0	0	0	0	0
CCAGCAGCCGCGGTAATTCCAGCTCCAATAGCGTATATTAAAGTTGTTGCAGTTAAAAAGCTCGTAGTTGGATTTGTGGGTGGAGCGAGTGTCCCGACACAATGTGTGGGTGACGCTTGTCTCCGTTCATCTTTGGGCGGAATCCGTGTGGCATTAAGTTGTCGTGCGGGGGATGCCCATCCTTTACTGTGAAAAAATTAGAGTGTTCAAAGCAGGCTTACGCCGTTGAATATATTAGCATGGAATAATAAGATAGGACCTGGGTACTATTTTGTTGGTTTGCGCACCGAGGTAATGATTAATAGGGACAGTTGGGGGTATTCGTATTCCATTGTCAGAGGTGAAATTCTTGGATTTCTGGAAGACGAACGACTGCGAAAGCATTTACCAAGGATGTTT…	Eukaryota	Ochrophyta	Bacillariophyceae	Fragilariales	Fragilariaceae	Serratifera	0	0	0	0	0	0	0	0	0	0	0	0	0	0	0	0	0	0	0	0	0	0	0	0	0	0	0	0	0	0	0	0	0	0	0	0	0	0	0	0	0	0	0
CCAGCAGCCGCGGTAATTCCAGCTCCAGTAGCGTATATTAAAGTTGTTGCATTTAAAAAGCTCGTAGTTGGTATTTCGCTTGGTCTCGCAGATGCTAGTCATCGGTGATTGCCAGGTGGTACTCGGTGTCAACACCGTTTCCACCGTGAGAAAATTAGAGTGATCCAAACAGTCGCGGACTGAATGCTTCAGCACGGTATGGGGCTTTGACGTTGCTTCCGGAGCACTTGAGCGACGGTTGCGGGGTAAAGGTTAATAAAGACAGACGATGGGATCCGTATTGGGTTGCTAGAGGTGAAATTCTTGGACCAACCCAAGACGCACTGAAGCGAAAGCTCTTTCCACGCATGTCCTTGTTAATCAAGAACGAAAGT	Eukaryota	unknown phylum	unknown class	unknown order	unknown family	unknown genus	0	0	0	0	0	0	0	0	0	0	0	0	0	0	0	0	0	0	0	0	0	0	0	0	0	0	0	0	0	0	0	0	0	0	0	0	0	0	0	0	0	0	0
CCAGCAGCCGCGGTAATTCCAGCTCCAATAGCGTATATTAAAGCTGTTGCGGTTAAAAAGCTCGTAGTTGGATTTCTGTCAAGGACAACTGGTCCGCCCTCCGGGTGAGCACATAGTTTGGTCTTGGCATCTTGCTGGAAACTGTTGCTGCGCTTGGTTGTGTGGTGCAGCTTTCAGCACTTTCACTTTGAGGAAATTGGAGTGTTTCAAGCAGGCACATGCCTTTGGACACAGTAGCATGGAATAATTAGATTGGGCTTTTGCTCCAACTTGTTGGTTCCTGGAGCTGAGGTGAGAATCAATGGGGATTGTTGGGGGCATCCGAATTTAGCCGTCAGAGGTGAAATTCTTGGATCTGCTAAAGACGGACAACTGCGAAAGCGTTTGCCCAGGATGTTT…	Eukaryota	Myzozoa	Dinophyceae	Amphidiniales	Amphidiniaceae	Amphidinium	0	0	0	0	0	0	0	0	0	0	0	0	0	0	0	0	0	0	0	0	0	0	0	0	0	0	0	0	0	0	0	0	0	0	0	0	0	0	0	0	0	0	0
CCAGCAGCTGCGGTAATTCCAGCTCCAATAGCGTATATTTAAGTTGTTGCGGTTAAAAAGCTCGTAGTTGGACTTCTGTCGTGTTTGCGCCACTCCGCACTATGTGCTGGAGGCGGTTGCACCGCGACATTTGGCCAGGTGTTCCGTTTCGGCGGTGCGTTTGGCCCCTTTACCTTGAAGAAATCAAAGTGTTCCAAGCAGGCAAGCGCCTTGCATGCATTAGCTGGGGATAATAACAAAGAGTTCAGTTGCTCTCGTTGGTTCAAGTAGCTGGATTTAAGATTAATAGGAACAGTTGGGGGCATTCGTATTTGGCCGTCAGAGGTGAAATTCTTGGATTGGTCAACGACGAACTGCTGCGAAAGCATTTGCCAAGGATGTTTTCATCGATCAAGAACG…	Eukaryota	Myzozoa	unknown class	unknown order	unknown family	unknown genus	0	0	0	0	0	0	0	0	0	0	0	0	0	0	0	0	0	0	0	0	0	0	0	0	0	0	0	1699	0	0	0	0	0	0	0	0	0	0	0	0	0	0	0
CCAGCAGCCGCGGTAATTCCAGCTCCAATAGCGTATATTTAAGTTGTTGCAGTTAAAAAGCTCGTAGTTGGACCTTGGGCCGGGTCGGCCGGTCCGCCTCACGGCGAGCACCGACCTACTCGACCCTTCGGCCGGCATCGCGCTCCTAGCCTTAATTGGCCGGGTCGTGTTTCCGGCATCGTTACTTTGAAGAAATTAGAGTGCTCAAAGCAAGCCATCGCTCTGGATACATTAGCATGGGATAACATCATAGGATTCCGGTCCTATTGTGTTGGCCTTCGGGATCGGAGTAATGATTAATAGGGACAGTCGGGGGCATTCGTATTTCATAGTCAGAGGTGAAATTCTTGGATTTATGAAAGACGAACAACTGCGAAAGCATTTGCCAAGGATGTTTTC…	Eukaryota	Arthropoda	Malacostraca	Decapoda	Penaeidae	Penaeus	0	236	0	0	0	0	0	0	0	0	0	0	0	0	0	0	0	0	0	0	0	0	0	0	0	0	0	0	0	0	0	0	0	0	0	0	0	0	0	0	0	0	0
CCAGCAGCTGCGGTAATTCCAGCTCCAATAGCATATGTTAAAGTTGTTGCGGTTGAAAAGCTCGTAGTTGGACTTCTGCTGAGGGATGCTAACCCACCCTCTGGGTGTAGGTCTGGCCTGCCTCAGTATCTTCTTGGAGAATGTAGATGCACTTGACTGTGTGGTGCGCTATCTGAGGCTGTTACTTTGAGGAAATTAGAGTGCTTCAAGCAGGTCATTGCCCTGAATACATTAGCATGGCATGATAAGTCAGAACCTCTTGTTCTTCTTTGTTGGTTTTTGAACAGAGGGGAGGGTGAATAGGAACAGTTGGGGGTATTCATATTTGACTGTCAGAGGTGAAATTCTTGGATTTGTGAAAGATGGACTACTGCGAAAGCATCTGCCAGAGATGTCTTC…	Eukaryota	Myzozoa	Dinophyceae	Peridiniales	Peridiniaceae	Bysmatrum	0	0	0	0	0	0	0	0	0	0	0	0	0	0	0	0	0	0	0	0	0	0	0	0	0	0	0	0	0	0	0	0	0	0	0	0	0	0	0	0	0	0	0
CCAGCAGCTGCGGTAATTCCAGCTCCAATAGCGTATATTAAAGTTGCTGTGGTTTGAAAGCTCGTAGTTGCGTCTCTGCAACGGACAACTGGTTCGCCCTCTGGGTAGGTACCTGGTTTGGCCTGGGCATTCCCTTGGAGGACACTGCTGCACTTGACTGTGTGGTGTGGTATTCAGGACCTCTACTTTGAGGAAATTAGAGTGCTTCAAGCAGGCCTATGCCTTGAATATATTGCATGGAATATAAAGATGGGATTGTAGCTCCATTTTGTTGGCTTCCAGGGCTGTGATGACGTTGAACAGGGATAGCTGGGGGCACTCGCATTCGACTGTCAGAGGTGAAATTCTTGGATTTGTTGAAGACGACCTGCTGCGAAAGCATTTGCCAAGGATGTTTTC…	Eukaryota	Myzozoa	Dinophyceae	Peridiniales	unknown family	unknown genus	0	0	0	0	0	0	0	0	0	0	0	0	0	0	0	0	0	0	0	0	0	0	0	0	0	0	0	0	0	0	0	0	0	0	0	0	0	0	0	1640	47	0	0
CCAGCAGCTGCGGTAATTCCAGCTCCAATAGCGTATATTAAAGTTGTTGCAGTTAAAAAGCTCGTAGTTGGATTTGTGGGTGGAGCGAGTGTCCCGACGCATAGCGTGGGTGATGTTTGTCTCCGTCCATCTTTGGGTGGAATCTGTGTGGCATTAAGTTGTCGTGCAGGGGATGCCCATCTTTTACTGTGAAAAAATTAGAGTGTTCAAAGCAGGCTTCCGCCGTTGAATATATTAGCATGGAATAATGAGATAGGACCTGGGTACTATTTTGTTGGTTTGCGCACCGAGGTAATGATTAATAGGGACAGTTGGGGTTATTCGTATTCCATTGTCAGAGGTGAAATTCTTGGATTTCTGGAAGACGAACGACTGCGAAAGCATTTAACAAGTATGTTT…	Eukaryota	Ochrophyta	Bacillariophyceae	Fragilariales	Fragilariaceae	Gedaniella	0	0	0	0	0	0	66	0	688	151	540	188	0	0	51	0	0	0	0	0	0	0	0	0	0	0	0	0	0	0	0	0	0	0	0	0	0	0	0	0	0	0	0
CCAGCAGCTGCGGTAATTCCAGCTCCAATAGCGTATATTAAAGTTGCTGCAGTTAAAAAGCTCGTAGTTGGATCTTGGGAGCGGGCGGGCGGTCCGCCGCGAGGCGAGCCACTGCCCGTCCCCGCCCCTTGCCTCTCGGCGCCCCCTCGATGCTCTTAGCTGAGTGTCCCGCGGGGCCCGAAGCGTTTACTTTGAAAAAATTAGAGTGTTCAAAGCAGGCCCGAGCCGCCTGGATACCGCAGCTAGGAATAATGGAATAGGACCGCGGTTCTATTTTGTTGGTTTTCGGAACTGAGGCCATGATTAAGAGGGACGGCCGGGGGCATTCGTATTGCGCCGCTAGAGGTGAAATTCTTGGACCGGCGCAAGACGGACCAGAGCGAAAGCATTTGCCAAGAA…	Eukaryota	Chordata	unknown class	unknown order	unknown family	unknown genus	156	0	0	0	0	0	0	0	0	0	0	0	0	0	0	0	0	0	0	0	0	0	0	0	0	0	0	0	0	0	0	0	0	0	0	0	0	0	0	0	0	0	0
CCAGCAGCCGCGGTAATTCCAGCTCCAATAGCGTATATTTAAGTTGTTGCAGTTAAAAAGCTCGTAGTTGGACCTTGGGCCGGGTCGGCCGGTCCGCCTCACGGCGAGCACCGACCTACTCGACCCTTCGGCCGGCATCGCGCTCCTAGCCTTAATTGGCCGGGTCGTGTTTCCGGCATCGTTACTTTGAAGAAATTAGAGTGCTCAAAGCAAGCCATCGCTCTGGATACATTAGCATGGGATAACATCATAGGATTCCGGTCCTATTGTGTTGGCCTTCGGGATCGGAGTAATGATTAATAGGGACAGTCGGGGGCATTCGTATTTCATAGTCAGAGGTGAAATTCTTGGATTTATGAAAGACGAACAACTGCGAAAGCATTTGCCAAGGATGTTTTC…	Eukaryota	Arthropoda	Malacostraca	Decapoda	Penaeidae	Penaeus	0	187	0	0	0	0	0	0	0	0	0	0	0	0	0	0	0	0	0	0	0	0	0	0	0	0	0	0	0	0	0	0	0	0	0	0	0	0	0	0	0	0	0
CCAGCAGCTGCGGTAATTCCAGCTCCAATAGCGTATATTAAAGTTGTTGCGGTTAAAAAGCTCGTAGTTGGATTTCTGCTGAGGATGACCGGTCCGTCCTCTGGACAGGCATCTGGCTCAGCCTTGGCATCTTCCTGAAGAACGTAGCTGCACTTGACTGTGTGGTGCGGTATTTAGGACATTTACTTTGAGGAAATTAGAGTGTTTCAAGCAAGCGCACGCTTTGAATACATTAGCATGGAATAATAAGATAGGACCTCGGTTCTATTTTGTTGGTTTCTAGAGCTGAGGTAATGATTGATAGGGATAGTTGGGGGCATTCGTATTTAACTGTCAGAGGTGAAATTCTTGGATTTGTTAAAGACGGACTACTGCGAAAGCATTTGCCAAGGATGTTTT…	Eukaryota	Myzozoa	Dinophyceae	Suessiales	Suessiaceae	Polarella	0	0	0	0	0	0	0	0	0	0	0	0	0	0	0	1449	0	0	0	0	0	0	0	0	0	0	0	0	0	0	0	0	0	0	0	0	0	0	0	0	0	0	0
CCAGCAGCCGCGGTAATTCCAGCTCCAATAGCGTATACTAAAGTTGTTGCAGTTAAAAAGCTCGTAGTTGGATTTCTGGGAGAGTGCTGATGTCGGCTGAGTGCTTGTGCAGAAGCGCTCTTCCATCCTTCTGTTAACGATTCTTGGTATTCATTTACTGGTTTCGGGCTCAGATATTTTACCTTGAGAAAATTAGAGTGTTTCAGGCAGGCTTGCGCCGGAATACATTAGCATGGAATAATAGAATAGGACTTTTGTCTCCTTTGTTGGTTTGAGGGACTGAAGTAATGATTAATAGGGATAGTTGGGGGCATTAGTATTTAATTGTCAGAGGTGAAATTCTCGGATTTGTTAAAGACTAACCTATGCGAAAGCATTTGCCAAGGATGTTTTCATCAA…	Eukaryota	Ciliophora	Spirotrichea	Sporadotrichida	Oxytrichidae	Hemigastrostyla	0	0	0	0	0	0	0	0	0	0	0	0	0	0	0	0	0	0	0	0	0	0	0	0	0	0	0	0	0	0	0	0	0	0	0	0	0	0	0	0	0	0	1374
CCAGCAGCTGCGGTAATTCCAGCTCCAATAGCGTATATTAAAGTTGTTGCAGTTAAAAAGCTCGTAGTTGGATTTGTGGGTGGAGCGAGTGTCCCGACACAATGTGTGGGTGATGTTTGTCTCTGTCCATCTTTGGGCGGAATCCGTGTGGCATTAAGTTGTCGTGCGGGGGATGCCCATCCTTTACTGTGAAAAAATTAGAGTGTTCAAAGCAGGCTTACGCCGTTGAATATATTAGCATGGAATAATAAGATAGGACCTGGGTACTATTTTGTTGGTTTGCGCACCGAGGTAATGATTAATAGGGACAGTTGGGGGTATTCGTATTCCATTGTCAGAGGTGAAATTCTTGGATTTCTGGAAGACGAACGACTGCGAAAGCATTTACCAAGGATGTTT…	Eukaryota	Ochrophyta	Bacillariophyceae	Fragilariales	Fragilariaceae	Serratifera	0	0	0	0	0	0	74	0	0	0	0	0	0	0	0	0	0	0	0	0	0	0	0	0	0	0	0	0	0	0	0	0	0	0	0	0	0	0	0	0	0	0	0
CCAGCAGCCGCGGTAATTCCAGCTCTGTAAGCGTATACCAAAGTTGTTGCAGTTAAAACGCTCGTAGTCGGAGCTTGGTAATTCCGGGTGAGTGCGCGTCGTGCGCGTTCATCGCAGGGATTGCTTTTGTGGGCATGCGTGGGATGAGGCAACTTTATTGTTGAACGTCCTTACGCGACCACTCTTTACTGTGAGAAAATCAGAGTGTTCAAAGCAGGCAATTGCCGTGAATGCATTAGCATGGAATAATAGAATAGGACTTGGTTCTATTTTGTTGGTTTGTGAGGGCCGAGTAATGATTAAGAGGGACAGTTGGGGGCATTTGTATTCCATCGCTAGAGGTGAAATTCTTAGATTGATGGAAGACAAACTGCTGCGAAAGCGTCTGCCAAGGATGTT…	Eukaryota	Rhodophyta	Florideophyceae	Corallinales	Corallinaceae	unknown genus	0	0	0	0	0	0	0	0	0	0	0	0	0	0	0	0	0	0	0	0	0	0	0	0	0	0	0	0	0	0	0	0	0	0	0	0	0	0	1107	154	42	0	0
CCAGCAGCCGCGGTAATTCCAGCTCCAATAGCGTATATTAAAGTTGTTGCAGTTAAAAAGCTCGTAGTTGGATTTGTGGGTGGAGCTAGTGTCCCGACGCTTAGCGTGGGTGATGTTGGTCTCCGTCCATCTTTGGGTGGAATCCTTGTGGCATTAAGTTGTCGTGCGGGGGATGCCCATCTTTTACTGTGAAAAAATTAGAGTGTTCAAAGCAGGCTTACGCCGTTGAATATATTAGCATGGAATAATGAGATAGGACCTGGGTACTATTTTGTTGGTTTGCGCACCGAGGTAATGATTAATAGGGACAGTTGGGGGTATTCGTATTCCATTGTCAGAGGTGAAATTCTTGGATTTTTGGAAGACGAACGACTGCGAAAGCATTTACCAAGGATGTTT…	Eukaryota	Ochrophyta	Bacillariophyceae	Fragilariales	Fragilariaceae	Serratifera	1246	0	0	387	0	0	0	0	0	0	0	0	0	0	0	0	0	0	0	0	0	0	0	0	0	0	0	0	0	0	0	0	0	0	0	0	0	0	0	0	0	0	0
CCAGCAGCCGCGGTAATTCCAGCTCCAATAGCGTATATTAAAGCTGTTGCGGTTAAAAAGCTCGTAGTTGGATCTCTGTTGAGGACAACCGGTCCGCCCTCTGGGTGAGCATCTGGTTTGGCCTCGGCATCTTGCTGGGGAATGCTGCTGCACTTCACTGTGTGGAGTAGTCACCTGCGCTTTTACTTTGAGGAAATTGGAGTGTTTCAAGCAGGCACATGCCTTTGGACATATTAGCATGGAATAATCAGGTAGAGTCTCTGCTCCATTTTGTCGGTTTCTGGAGCTGAGGTGAGGATTAGTAGGGATTGTTGGGGGCATCCGAATTTAACCGTCAGAGGTGAAATTCTTGGATTAGTTAAAGACGGACAACTGCGAAAGCATTTGCCCAAGATGTTT…	Eukaryota	Myzozoa	Dinophyceae	Amphidiniales	Amphidiniaceae	Amphidinium	0	0	0	0	0	0	0	0	0	0	0	0	0	0	0	0	0	0	0	0	0	0	0	0	0	0	0	0	0	0	0	0	0	0	0	0	0	0	0	0	0	0	0
CCAGCAGCCGCGGTAATTCCAGCTCCAATAGCGTATATTAAAGTTGTTGCAGTTAAAAAGCTCGTAGTTGGATTTGTGGGTGGAGCGGACGTCCCGACGCCTAGCGTGGGTGGCGGCCGCCTCCGTCCATCTTTGGGTGGAATCCGTGTGGCATTGAGTTGTCGTGCGGGGGATGCCCATCTTTTACTGTGAAAAAATTAGAGTGTTCAAAGCAGGCTTACGCCGTTGAATATATTAGCATGGAATAATGAGATAGGACCTGGGTACTATTTTGTTGGTTTGCGCACCGAGGTAATGATTAATAGGGACAGTTGGGGGTATTCGTATTCCATTGTCAGAGGTGAAATTCTTGGATTTCTGGAAGACGAACGACTGCGAAAGCATTTACCAAGGATGTTT…	Eukaryota	Ochrophyta	Bacillariophyceae	Fragilariales	Fragilariaceae	Serratifera	0	0	0	0	0	0	250	0	0	0	0	0	0	0	0	0	0	0	0	0	0	0	0	0	0	0	0	0	0	0	0	0	0	0	0	0	0	0	0	0	0	0	0
CCAGCAGCCGCGGTAATTCCAGCTCCAATAGCGTATATTTAAGTTGTTGCAGTTAAAAAGCTCGTAGTTGGATTTTGGGTTGGGTCGACCGGTCCGCCTCAGGTGTGCACCGGTCGTCTCGTCCCTTCTGCCGGCGATGCGCTCCTGGTCTTAATTGGCCGGGTCGTGCCTCCGGCGCCGTTACTTTGAAGAAATTAGAGTGCTCAAAGCAAGCCTACGCTCTGGATACATTAGCATGGGATAACATCATAGGATTTCGATCCTATTACGTTGGCCTTCGGGATCGGAGTAATGATTAACAGGGACAGTCGGGGGCATTCGTATTTCATAGTCAGAGGTGAAATTCTTGGATTTATGAAAGACGAACAACTGCGAAAGCATTTGCCAAGGATGTTTTCA…	Eukaryota	Streptophyta	Magnoliopsida	Ericales	Theaceae	Camellia	0	0	0	0	0	0	0	0	0	0	0	0	0	0	0	1371	0	0	0	0	0	0	0	0	0	0	0	0	0	0	0	0	0	0	0	0	0	0	0	0	0	0	0
CCAGCAGCCGCGGTAATTCCAGCTCCAATAGCGTATATTAAAGTTGTTGCAGTTAAAAAGCTCGTAGTTGGATTTGTGGGTGGAGCGACGGTCCCAACGCTCAGCGTGGGTGATTGTTGCCTCCGTCCATCTTTGGGTGGAATCCGTGTGGCATTAAGTTGTCGTGCGGGGGATGCCCATCTTTTACTGTGAAAAAATTAGAGTGTTCAAAGCAGGCTTACGCCGTTGAATATATTAGCATGGAATAATGAGATAGGACCTGGGTACTATTTTGTTGGTTTGCGCACCGAGGTAATGATTAATAGGGACAGTTGGGGGTATTCGTATTCCATTGTCAGAGGTGAAATTCTTGGATTTCTGGAAGACGAACGACTGCGAAAGCATTTACCAAGGATGTTT…	Eukaryota	Ochrophyta	Bacillariophyceae	Fragilariales	Fragilariaceae	Serratifera	0	0	0	0	0	0	0	0	0	0	0	0	0	0	0	0	0	0	0	0	0	0	0	0	0	0	0	0	0	0	0	0	0	0	0	0	0	0	0	0	0	0	0
CCAGCAGCCGCGGTAATTCCAGCTCCAATAGCATATGTTAAAGTTGTTGCGGTTGAAAAGCTCGTAGTTGGACTTCTGCTGAGGGATGCTAACCCACCCTCTGGGTGTAGGTCTGGCCTGCCTCAGTATCTTCTTGGAGAATGTAGATGCACTTGACTGTGTGGTGCGCTATCTGAGGCTGTTACTTTGAGGAAATTAGAGTGCTTCAAGCAGGTCATTGCCCCGAATACATTAGCATGGCATGATAAGTCAGAACCTCTTGTTCTTCTTTGTTGGTTTTAGAGCAGAGGGGAGTGTGAATAGGAACAGTTGGGGGTATTCATATTTGACTGTCAGAGGTGAAATTCTTGGATTTGTGAAAGATGGACTACTGCGAAAGCATCTGCCAGGGATGTCTTC…	Eukaryota	Myzozoa	Dinophyceae	Peridiniales	Peridiniaceae	Bysmatrum	0	0	0	0	0	0	0	0	0	0	0	0	0	0	0	0	0	0	0	0	0	0	0	0	0	0	0	0	0	0	0	0	0	0	0	0	0	0	0	0	0	0	0
CCAGCAGCCGCGGTAATTCCAGCTCCAATAGCGTATACTAATGTTGCTGCAGTTAAAAAGCTCGTAGTTGGAAATCTGGGGCGGCCGGCCGGTGGCGGCCTCACGGCCGTTTCGACCTGGTTCCTGCCGCTCCATCCTCGGGTTGTCTCGCCCTGGCATTAGGTTGTCGGGGCGCCGGCGCCCGTCGTTTACTGTGAAAAAATTAGAGTGTTCAAAGCAGGCTTAGGCCGTTGGATACATTAGCATGGAATAATGAGATAGGGCCGCGGCGGTCTATTTTGTTGGTTTGCACGCCGCGGTAATGATTAACAGGAACGGTTGGGGGTGTTCGTATTCAATTGTCAGAGGTGAAATTCTTGGATTTATGGAAGACGAACTACTGCGAAAGCATTCACCAAG…	Eukaryota	Ochrophyta	Schizocladiophyceae	Schizocladiales	Schizocladiaceae	Schizocladia	0	133	0	0	0	0	0	0	0	0	0	0	0	0	0	0	0	0	0	0	0	0	0	0	0	0	0	0	0	0	0	0	0	0	0	0	0	0	0	0	0	0	0
CCAGCAGCTGCGGTAATTCCAGCTCCAATAGTGTATGCTAATTTTGTTGCGGTTAAAAAGCTCGTAGTTGAATCTCGGCAGGCAGGGCTCGGTTCGATTTTCGTCGCTACTGAGCCATTTGCCTGTGACAGTTTGACGGAGGTTCTTGGGTGCTCTTAACCGAGTGTCCTGGGGCGCCGTCAGGTTTACTTTGAAAAAATTAGAGTGCTCAAAGCAGGCCTTACCCGCTTGAATATTCGTGCATGGAATAATGGAATAGGACGTCGTTTCTATTTTGTTGGTTTTCGGAAATCGACGTAATGATAAATAGGGACAGTCGGGGGCATTAGTATTCAGACGACAGAGGTGAAATTCTTGGACCGTCTGAAGACTAACTACTGCGAAAGCATTTGCCAAGAA…	Eukaryota	Arthropoda	Hexanauplia	Harpacticoida	Laophontidae	Paralaophonte	0	0	0	0	0	0	0	0	0	0	0	0	0	0	0	0	0	0	0	0	0	0	0	0	0	0	0	0	0	0	0	0	0	0	0	0	0	0	0	0	0	0	0
CCAGCACCTGCGGTAATTCCAGCTCCAATAGCGTATATTAAAGTTGTTGCAGTTAAAAAGCTCGTAGTTGAACCTTGGGTCTGGCTGGCCGGTCCGCCTCACCGCGAGTACTGGTCCGGCTGGACCTTTCCTTCTGGGGAATCCCATGGCCTTCACTGGCTGTGGGTGGAACCAGGACTTTTACTGTGAAAAAATTAGAGTGTTCAAAGCAGGCCTTTGCTCGAATACATTAGCATGGAATAATAGAATAGGACGTGCGGTTCTATTTTGTTGGTTTCTAGGACCGCCGTAATGATTAATAGGGATAGTCGGGGGCGTCAGTATTCAGCTGTCAGAGGTGAAATTCTTGGATTTGCTGAAGACTAACTACTGCGAAAGCATTCGCCAAGGATGTTTTCA…	Eukaryota	Ascomycota	Eurotiomycetes	Eurotiales	Thermoascaceae	Thermoascus	0	0	0	0	0	0	0	0	0	0	0	0	0	0	0	0	0	0	0	0	0	0	0	0	0	0	0	0	0	0	0	0	0	0	0	0	0	0	0	0	0	0	0
CCAGCAGCTGCGGTAATTCCAGCTCCAATAGCGTATATTAAAGTTGTTGCAGTTAAAAAGCTCGTAGTTGGATTTGTGGGTGGAGCGAGTGTCCCGACACAATGTGTGGGTGACGCTTGTCTCCGTCCATCTTTGGGCGGAATCCGTGTGGCATTAGGTTGTCGTGCGGGGGATGCCCATCCTTTACTGTGAAAAAATTAGAGTGTTCAAAGCAGGCTTACGCCGTTGAATATATTAGCATGGAATAATAAGATAGGACCTGGGTACTATTTTGTTGGTTTGCGCACCGAGGTGATGATTAATAGGGACAGTTGGGGGTATTCGTATTCCATTGTCAGAGGTGAAATTCTTGGATTTCTGGAAGACGAACGACTGCGAAAGCATTTACCAAGGATGTTT…	Eukaryota	Ochrophyta	Bacillariophyceae	Fragilariales	Fragilariaceae	Serratifera	0	0	0	0	0	0	0	0	0	0	0	0	0	0	0	0	0	0	0	0	0	0	0	0	0	0	0	0	0	0	0	0	0	0	0	0	0	0	0	0	0	0	0
CCAGCAGCCGCGGTAATTCCAGCTCCAATAGCGTATATTAAAGTTGTTGCAGTTAAAAAGCTCGTAGTTGGATTTGTGGGTGGAGCGACGGTCCCAACGCTCAGCGTGGGTGATTGTTGCCTCCGTCCATCTTTGGGTGGAATCCGTGTGGCATTAAGTTGTCGTGCGGGGGATGCCCATCTTTTACTGTGAAAAAATTAGAGTGTTCAAAGCAGGCTTACGCCGTTGAATATATTAGCATGGAATAATGAGATAGGACCTGGGTACTATTTTGTTGGTTTGCGCACCGAGGTAATGATTAATAGGGACAGTTGGGGGTATTCGTATTCCATTGTCAGAGGTGAAATTCTTGGATTTCTGGAAGACGAACGACTGCGAAAGCATTTACCAAGGATGTTT…	Eukaryota	Ochrophyta	Bacillariophyceae	Fragilariales	Fragilariaceae	Serratifera	0	0	0	0	0	0	0	0	0	0	0	0	0	0	0	0	0	0	0	0	0	0	0	0	0	0	0	0	0	0	0	0	0	0	0	0	0	0	0	0	0	0	0
CCAGCAGCTGCGGTAATTCCAGCTCCAATAGCGTATATTAAAGTTGTTGCGGTTAAAAAGCTCGTAGTTGGATTTCTGTCGAGGACGATCGGTCCGCCTTCTGGGTGTGTATTGACTCGGCCTTGGCATCTTCTTGGAGAACGTCACTGCACTTAACTGTGTGGTGCGGTATCCAGGACTTTTACTTTGAGGAAATTAGAGTGTTTCAAGCAGGCATACGCCTTGAATACATTAGCATGGAATAATAAGATAGGACCTTGGTTCTATTTTGTTGGTTTCTAGAGCTGAGGTAATGATTAATAGGGATAGTTGGGGGCATTCGTATTTAACTGTCAGAGGTGAAGTTCTTGGATTTGTTAAAGACGGACCACTGCGAAAGCATTTGCCAAGGATGTTTTC…	Eukaryota	Myzozoa	Dinophyceae	unknown order	unknown family	unknown genus	0	0	0	0	0	0	0	0	0	0	0	0	0	0	0	0	0	0	0	0	1591	0	0	0	0	0	0	0	0	0	0	0	0	0	0	0	0	0	0	0	0	0	0
CCAGCAGCTGCGGTAATTCCAGCTCCAATAGCGTATATTTAAGTTGTTGCAGTTAAAAAGCTCGTAGTTGGATTTCGGGCCGCGTCTTATTTGGTCACCTTTGCAGGTCGCATCACTAAGGCCGGCCTTGCTGTCGATGACGCGTGGGGTAGCTTCGCGCTATGCCCGCGGACTCGACGACGTTACTTTGAGTAAATTAGAGTGTTCAAAGCAAGCCAAAGCTCTGAATATAATAGCATGGGATAACACGACAGGACTCTAGGTCTATCGTGTTGGTCTATAGGCCGGGGTAATGATTAAGAGGGACAGTCGGGGGCATTCGTATTCCATTGTCAGAGGTGAAATTCAGTGATTGATGGAAGACGAACATCTGCGAAAGCATTTGCCAAGGATGTTTTC…	Eukaryota	Chlorophyta	Chlorophyceae	Phaeophilales	Phaeophilaceae	Phaeophila	0	0	0	0	0	0	0	0	0	0	0	0	0	0	0	0	0	0	0	0	0	0	0	0	0	0	0	0	0	0	0	0	0	0	0	0	0	0	49	0	36	0	26
CCAGCAGCTGCGGTAATTCCAGCTCCAATAGCGTATATTAAAGTTGTTGCAGTTAAAAAGCTCGTAGTTGGATTTGTGGGTGGAGCGAGTGTCCCGACACAATGTGTGGGTGACGCTTGTCTCCGTCCATCTTTGGGCGGAATCCGTGTGGCATTAGGTTGTCGTGCGGGGGATGCCCATCCTTTACTGTGAAAAAATTAGAGTGTTCAAAGCAGGCTTACGCCGTTGAATATATTAGCATGGAATAATAAGATAGGACCTGGGTACTATTTTGTTGGTTTGCGCACCGAGGTGATGATTAATAGGGACAGTTGGGGGTATTCGTATTCCATTGTCAGAGGTGAAATTCTTGGATTTCTGGAAGACGAACGACTGCGAAAGCATTTACCAAGGATGTTT…	Eukaryota	Ochrophyta	Bacillariophyceae	Fragilariales	Fragilariaceae	Serratifera	0	0	0	0	0	0	0	0	0	0	0	0	0	0	0	0	0	0	0	0	0	0	0	0	0	0	0	0	0	0	0	0	0	0	0	0	0	0	0	0	0	0	0
CCAGCAGCCGCGGTAATTCCAGCTCCAATAGCGTATATTTAAGTTGTTGCAGTTAAAAAGCTCGTAGTTGGAATGATACATTTGCCGAGCAGTCTCTTTCTTTAGAGCGCGACGCAAGTGCGGGTTTTTTCGAAACCTCTGTTACTTTGAGAAAAATTGAGTGTTTCACGCGGGCAAGAGCTGAAATAGTGTACCATGGAATGACGAAGCGGCTGTTTCTCCGTTTCTTCGGTTTTGGACGAAACAGCACGTGGTTGATAGGAACAGTCGAGGGCATTCGTATTGAACAGTCAGAGGTGAAATTCTTAGATTTGTTCAAGACGAACTAGTGCGAAAGCTTCTGCTAAGGATGTTTTCATTAATCAAGAACGAAAGT	Eukaryota	Apicomplexa	unknown class	unknown order	unknown family	unknown genus	0	0	1582	0	0	0	0	0	0	0	0	0	0	0	0	0	0	0	0	0	0	0	0	0	0	0	0	0	0	0	0	0	0	0	0	0	0	0	0	0	0	0	0
CCAGCAGCTGCGGTAATTCCAGCTCCAATAGCGTATATTAAAGTTGTTGCAGTTAAAAAGCTCGTAGTTGGATTTGTGGGTGGAGCGGACGTCCCGACGCCTAGCGTGGGTGATGGCTGCCTCTGCCCATCTTTGGGTGGAATCCGTGTGGCATTAAGTTGTCGTGCGGGGGATGCCCATCTTTTACTGTGAAAAAATTAGAGTGTTCAAAGCAGGCTTACGCCGTTGAATATATTAGCATGGAATAATGAGATAGGACCTGGGTACTATTTTGTTGGTTTGCGCACCGAGGTAATGATTAATAGGGACAGTTGGGGGTATTCGTATTCCATTGTCAGAGGTGAAATTCTTGGATTTCTGGAAGACGAACGACTGCGAAAGCATTTACCAAGGATGTTT…	Eukaryota	Ochrophyta	Bacillariophyceae	Fragilariales	Fragilariaceae	Serratifera	0	0	0	0	0	0	0	0	0	0	0	0	0	0	0	0	0	0	0	0	0	0	0	0	0	0	0	0	0	0	0	0	0	0	0	0	0	0	0	0	0	0	0
CCAGCAGCTGCGGTAATTCCAGCTCCAATAGCGTATATTTAAGTTGTTGCAGTTAAAAAGCTCGTAGTTGAACCTTGGGTTGGGCAGAGCGGTCCGCCCCTGGTGTGCACCGGTCTGCTCGTCCCTTCTACCGGCGATGCGCTCCTGGCCTTAACTGGCCGGGTCGTGCCTCCGGTGCTGTTACTTTGAAGAAATTAGAGTGCTCAAAGCAAGCCTACGCTCTGGATACATTAGCATGGGATAACATCATAGGATTTCGGTCCTATTCTGTTGGCCTTCGGGATCGGAGTAATGATTAACAGGGACAGTCGGGGGCATTCGTATTTCATAGTCAGAGGTGAAATTCTTGGATTTATGAAAGACGAACAACTGCGAAAGCATTTGCCAAGGATGTTTTCA…	Eukaryota	Streptophyta	Magnoliopsida	Fagales	Fagaceae	Quercus	0	0	0	0	0	0	0	0	0	0	0	0	0	0	0	0	0	0	0	0	0	0	0	0	0	0	0	0	0	0	0	0	0	0	0	0	0	1248	0	0	0	0	0
CCAGCAGCCGCGGTAATTCCAGCTCCAATAGCGTATATTAAAGTTGTTGCAGTTAAAAAGCTCGTAGTTGGATTTGTGGGTGGAGCGAGTGTCCCGACACAATGTGTGGGTGACGCTTGTCTCCGTTCATCTTTGGGCGGAATCCGTGTGGCATTAAGTTGTCGTGCGGGGGATGCCCATCCTTTACTGTGAAAAAATTAGAGTGTTCAAAGCAGGCTTACGCCGTTGAATATATTAGCATGGAATAATAAGATAGGACCTGGGTACTATTTTGTTGGTTTGCGCACCGAGGTAATGATTAATAGGGACAGTTGGGGGTATTCGTATTCCATTGTCAGAGGTGAAATTCTTGGATTTCTGGAAGACGAACGACTGCGAAAGCATTTACCAAGGATGTTT…	Eukaryota	Ochrophyta	Bacillariophyceae	Fragilariales	Fragilariaceae	Serratifera	0	0	0	0	0	0	0	0	0	0	0	0	0	0	0	0	0	0	0	0	0	0	0	0	0	0	0	0	0	0	0	0	0	0	0	0	0	0	0	0	0	0	0
CCAGCAGCTGCGGTAATTCCAGCTCCAATAGCGTATATTAAAGTTGCTGTGGTTTGAAAGCTCGTAGTTGCGTCTCTGCAACGGACAACTGGTTCGCCCTCTGGGTAGGTACCTGGTTTGGCCTGGGCATTCCCTTGGAGGACACTGCTGCACTTGACTGTGTGGTGTGGTATTCAGGACCTCTACTTTGAGGAAATTAGAGTGCTTCAAGCAGGCCTATGCCTTGAATATATTGCATGGAATATAAAGATGGGATTGTAGCTCCATTTTGTTGGCTTCCAGGGCTGTGATGACGTTGAACAGGGATAGCTGGGGGCACTCGCATTCGACTGTCAGAGGTGAAATTCTTGGATTTGTTGAAGACGACCTGCTGCGAAAGCATTTGCCAAGGATGTTTTC…	Eukaryota	Myzozoa	Dinophyceae	Peridiniales	unknown family	unknown genus	0	0	0	0	0	0	0	0	0	0	0	0	0	0	0	0	0	0	0	0	0	0	0	0	0	0	0	0	0	0	0	0	0	0	0	0	0	0	0	1526	43	0	0
CCAGCAGCCGCGGTAATTCCAGCTCTGTAAGCGTATACCAAAGTTGTTGCAGTTAAAACGCTCGTAGTCGGAGCTTGGTAATTCCGGGTGAGTGCGCGTCGTGCGCGTTCATCGCAGGGATTGCTTTTGTGGGCATGCGTGGGATGAGGCAACTTTATTGTTGAACGTCCTTACGCGACCACTCTTTACTGTGAGAAAATCAGAGTGTTCAAAGCAGGCAATTGCCGTGAATGCATTAGCATGGAATAATAGAATAGGACTTGGTTCTATTTTGTTGGTTTGTGAGGGCCGAGTAATGATTAAGAGGGACAGTTGGGGGCATTTGTATTCCATCGCTAGAGGTGAAATTCTTAGATTGATGGAAGACAAACTGCTGCGAAAGCGTCTGCCAAGGATGTT…	Eukaryota	Rhodophyta	Florideophyceae	Corallinales	Corallinaceae	unknown genus	0	0	0	0	0	0	0	0	0	0	0	0	0	0	0	0	0	0	0	0	0	0	0	0	0	0	0	0	0	0	0	0	0	0	0	0	0	0	1013	161	49	0	0
CCAGCAGCTGCGGTAATTCCAGCTCCAATAGTGTATGCTAATTTTGTTGCGGTTAAAAAGCTCGTAGTTGAATCTCGGCAGGCAGGGCTCGGTTCGATTTTCGTCGCTACTGAGCCATTTGCCTGTGACAGTTTGACGGAGGTTCTTGGGTGCTCTTAACCGAGTGTCCTGGGGCGCCGTCAGGTTTACTTTGAAAAAATTAGAGTGCTCAAAGCAGGCCTTACCCGCTTGAATATTCGTGCATGGAATAATGGAATAGGACGTCGTTTCTATTTTGTTGGTTTTCGGAAATCGACGTAATGATAAATAGGGACAGTCGGGGGCATTAGTATTCAGACGACAGAGGTGAAATTCTTGGACCGTCTGAAGACTAACTACTGCGAAAGCATTTGCCAAGAA…	Eukaryota	Arthropoda	Hexanauplia	Harpacticoida	Laophontidae	Paralaophonte	0	0	0	0	0	0	0	0	0	0	0	0	0	0	0	0	0	0	0	0	0	0	0	0	0	0	0	0	0	0	0	0	0	0	0	0	0	0	0	0	0	0	0
CCAGCAGCTGCGGTAATTCCGTCACGTCTCCTGCCGGAACGACTGCTTCTGCCTTGTATAAATTGGAGAATGGACGATTCCGTGTGGTGATCAAAGATGCCATTTGGGCCTGTTACCGAAGGAGCTTGGAAATGGGTGGCAATGATTCCAATGTAGGACCGGGGCGCACCAACACAGCCCCCGAAATTCCCGTCGTTCATCACTACGTGCCCCCGCCCAAAGGAGAAATGGTTGATGAAACAGAAAGCGATTCAGATAGTGACGAGGAGGTCGATCAAGAACGAAAGT	Eukaryota	unknown phylum	unknown class	unknown order	unknown family	unknown genus	0	0	0	0	0	0	0	0	0	0	0	0	0	0	0	0	0	0	0	0	0	0	0	0	0	0	0	0	0	0	0	0	0	0	0	0	0	0	0	0	0	0	0
CCAGCAGCCGCGGTAATTCCAGCTCCAATAGCGTATATTAAAGTTGCTGCAGTTAAAAAGCTCGTAGTTGGATTTGTGGCGCGGCCGTCCGGCGGGGCTCCTTCATTGGGGCCGTTTGTCTGGTTTTTCGGCCGCTCCATTCTCGGGTAGTGTGTCGCTGGCATTAGGTTGTCGGCTTCTTCACGCCCGTCGTTTACTGTGAAAAAATTAGAGTGTTCAAAGCAGGCTTAGGCCATTGGATACATTAGCATGGAATAATGAGATAGGGCCACGACGGTCTATTTTGTTGGTTTGCACGTTGTGGTAATGATTAACAGGAACGGTTGGGGGTATTCGTATTCAATTGTCAGAGGTGAAATTCTTGGATTTATGGAAGACGAACTACTGCGAAAGCATTTA…	Eukaryota	Ochrophyta	Phaeophyceae	Ectocarpales	Ectocarpaceae	Ectocarpus	0	0	0	0	0	0	255	0	0	0	0	0	0	0	0	0	0	0	0	0	0	0	0	0	0	0	0	0	0	0	0	0	0	0	0	0	0	0	0	0	0	0	0
CCAGCAGCTGCGGTAATTCCAGCTCCAATAGCGTATATTAAAGTTGTTGCAGTTAAAAAGCTCGTAGTCGAATTTCGGGACTCCGAGGGTCCGGTCTACCGGGATGGTGAGTACTGACCCTCGTGTCCTTCCTTCCGGCATGCTGCCGTGTGCTCTTCATTGAGTGTGCGGTTTTGCTCCGGATCGTTTACTTTGAAAAAATTAGAGTGTTTAAAGCAGGCCGTTGCGCCTTGAATACATTAGCATGGGATAATGGAATAGGACTTTGCTCCTATTTTGTTGGTTTCTAGGAGTCGAAGTAATGATTAATAGAAACAGTTGGGGGTATTCATATTCTGTAGTCAGAGGTGAAATTCTTGGATTTACGGAAGATGAACTTCTGCGAAAGCATTTATCAAG…	Eukaryota	unknown phylum	unknown class	unknown order	unknown family	unknown genus	0	0	0	0	0	0	0	0	0	0	0	0	0	0	0	0	0	0	0	0	0	0	0	0	0	0	0	0	0	0	1547	0	0	0	0	0	0	0	0	0	0	0	0
CCAGCACCTGCGGTAATTCCGACTCCAATAGTGTATGCTAAAGTTGTTGCAGTTAAAACGCTCGTAGTTGAATTTCCGGCGGGTTCTTCCCGTCTGCCTATGAAAGCTAGCGATGAAGCAATGATTTGTTAGTCGGAGTAGGTTTTTACCGTGAGTAAAATAGAGTGCTTAAAGCAGGCTATTGCTTGAATAATTTAGCATGGAATAATAGAATAGGACTATATCCTTTTTATTGGTTATGGGATATGGTAATGATTAACAGAAACAGTTGGGGGCATCCGTACTTAATAGTCAGAGGTGAAATTCTATGATTTATTAAAGACGAACTAATGCGAAAGCATTTGCCAAGGATGTTTTCATCAATCAAGAACGAAAGT	Eukaryota	Ciliophora	Intramacronucleata	Conthreep	unknown family	unknown genus	0	0	0	0	0	0	0	0	0	0	0	0	0	0	0	0	0	0	0	0	0	0	0	0	0	0	0	0	0	0	0	0	0	0	0	0	0	0	0	0	0	0	1547
CCAGCAGCTGCGGTAATTCCAGCTCCAATAGCGTATATTAAAGTTGTTGCAGTTAAAAAGCTCGTAGTTGGATTTGTGGGTGGAGCGAGTGTCCCGACGCACTGCGTGGGTGATGTTTGCCTCCGTCCATCTTTGGGTGGAATCCGTGTGGCATTAGGTTGTCGTGCGGGGGATGCCCATCTTTTACTGTGAAAAAATTAGAGTGTTCAAAGCAGGCTTACGCCGTTGAATATATTAGCATGGAATAATGAGATAGGACCTGGGTACTATTTTGTTGGTTTGCGCACCGAGGTAATGATTAATAGGGACAGTTGGGGGTATTCGTATTCCATTGTCAGAGGTGAAATTCTTGGATTTTTGGAAGACGAACGACTGCGAAAGCATTTACCAAGGATGTTT…	Eukaryota	Ochrophyta	Bacillariophyceae	Fragilariales	Fragilariaceae	Serratifera	0	0	0	0	0	0	0	0	0	0	0	0	0	0	0	0	0	0	0	0	0	0	0	0	0	0	0	0	0	0	0	0	0	0	0	0	0	0	0	0	0	0	0
CCAGCAGCCGCGGTAATTCCAGCTCCAATAGCGTATATTAAAGTTGCTGCAGTTAAAAAGCTCGTAGTTGGATTTGTGGCGCGGCCGTCCGGCGGGGCTCCTTCATTGGGGCCGTTTGTCTGGTTTTTCGGCCGCTCCATTCTCGGGTAGTGTGTCGCTGGCATTAGGTTGTCGGCTTCTTCACGCCCGTCGTTTACTGTGAAAAAATTAGAGTGTTCAAAGCAGGCTTAGGCCATTGGATACATTAGCATGGAATAATGAGATAGGGCCACGACGGTCTATTTTGTTGGTTTGCACGTTGTGGTAATGATTAACAGGAACGGTTGGGGGTATTCGTATTCAATTGTCAGAGGTGAAATTCTTGGATTTATGGAAGACGAACTACTGCGAAAGCATTTA…	Eukaryota	Ochrophyta	Phaeophyceae	Ectocarpales	Ectocarpaceae	Ectocarpus	0	0	0	0	0	0	274	0	0	0	0	0	0	0	0	0	0	0	0	0	0	0	0	0	0	0	0	0	0	0	0	0	0	0	0	0	0	0	0	0	0	0	0
CCAGCACCTGCGGTAATTCCGACTCCAATAGTGTATGCTAAAGTTGTTGCAGTTAAAACGCTCGTAGTTGAATTTCCGGCGGGTTCTTCCCGTCTGCCTATGAAAGCTAGCGATGAAGCAATGATTTGTTAGTCGGAGTAGGTTTTTACCGTGAGTAAAATAGAGTGCTTAAAGCAGGCTATTGCTTGAATAATTTAGCATGGAATAATAGAATAGGACTATATCCTTTTTATTGGTTATGGGATATGGTAATGATTAACAGAAACAGTTGGGGGCATCCGTACTTAATAGTCAGAGGTGAAATTCTATGATTTATTAAAGACGAACTAATGCGAAAGCATTTGCCAAGGATGTTTTCATCGATCAAGAACGAAAGT	Eukaryota	Ciliophora	Intramacronucleata	Conthreep	Phyllopharyngea	unknown genus	0	0	0	0	0	0	0	0	0	0	0	0	0	0	0	0	0	0	0	0	0	0	0	0	0	0	0	0	0	0	0	0	0	0	0	0	0	0	0	0	0	0	1543
CCAGCACCTGCGGTAATTCCAGCTCTAATAGCGTATATTTAAGTTGTTGCAGTTAAAAAGCTCGTAGTTGGATTTTGGGTTGGAGCAACCGGTCCGCCGTTCCGGTGTGCACTGGTGGCTTCTTCCTTTCTGCCGGGGACTGCGTCTGGCATTCATTTGCTGGGCGTAGGAGTCGGCGTGGTTACTTTGAGTAAATTAGAGTGTTCAAAGCAAGCTTGTGCTCTGCATACTTTAGCATGGAATAACATTATAGGACTCTGGTTCTATTTTGTTGGTTTTCGGAACCGGAGTAATGATTAATAGGGACAGTCGGGGGCATCCGTATTTCATTGTCAGAGGTGAAATTCTTGGATTTATGAAAGACGAACTTCTGCGAAAGCATTTGCCAAGGATGTTTTC…	Eukaryota	Chlorophyta	Palmophyllophyceae	Prasinococcales	Prasinococcaceae	Prasinococcus	0	0	0	0	0	0	0	0	0	0	0	0	0	0	0	0	0	0	0	0	0	0	0	0	0	0	0	0	0	0	0	0	0	0	0	0	0	0	0	0	0	0	0
CCAGCACCCGCGGTAATTCCAGCTCTAATAGCGTATATTTAAGTTGTTGCAGTTAAAAAGCTCGTAGTTGGATTTTGGGTTGGAGCAACCGGTCCGCCGTTCCGGTGTGCACTGGTGGCTTCTTCCTTTCTGCCGGGGACTGCGTCTGGCATTCATTTGCTGGGCGTAGGAGTCGGCGTGGTTACTTTGAGTAAATTAGAGTGTTCAAAGCAAGCTTGTGCTCTGCATACTTTAGCATGGAATAACATTATAGGACTCTGGTTCTATTTTGTTGGTTTTCGGAACCGGAGTAATGATTAATAGGGACAGTCGGGGGCATCCGTATTTCATTGTCAGAGGTGAAATTCTTGGATTTATGAAAGACGAACTTCTGCGAAAGCATTTGCCAAGGATGTTTTC…	Eukaryota	Chlorophyta	Palmophyllophyceae	Prasinococcales	Prasinococcaceae	Prasinococcus	0	0	0	0	0	0	0	0	0	0	0	0	0	0	0	0	0	0	0	0	0	0	0	0	0	0	0	0	0	0	0	0	0	0	0	0	0	0	0	0	0	0	0
CCAGCAGCTGCGGTAATTCCAGCTCTAATAGCGTATATTAAAGTTGTTGCAGTTAAAAAGTTCGTAGTCAACCTTTATCTGCGCGGGCTGTTGGGCATCTATGATGTTTCAAACAGTTCCAGCAGAGATCGTGTAGCAGATGCCTCACATGATACATGTGTAGATGCTTGTTGCACAGTACTTTGAGTGAATCGACGTGTCCCACGCAGGCAAATGCCTTGAACGATTTACCATGGTATAACAATAGTATGAAGGTGCCCTTTCGTTCGTTTTGGGGTGTATTCTATAGCGAAAAGAACGGTTGAGGGCATTCGTATTCAACTGCCAGAGGTGAAATTCTTTGATTAGTTGAGGACGAGCTACCGCGAAAGCATTTGCCATGGACCTGTCTTTCGATCA…	Eukaryota	unknown phylum	unknown class	unknown order	unknown family	unknown genus	0	0	0	0	0	0	0	0	1215	316	0	0	0	0	0	0	0	0	0	0	0	0	0	0	0	0	0	0	0	0	0	0	0	0	0	0	0	0	0	0	0	0	0
CCAGCACCTGCGGTAATTCCAGCTCCAATAGCGTATATTAAAGTTGTTGCAGTTAAAAAGCTCGTAGTTGGATTTGTGGGTGGAGCGAGTGTCCCGACGCATAGCGTGGGTGATGCTTGTCTCCGTCCATCTTTGGGTGGAATCTGTGTGGCATTAAGTTGTCGTGCAGGGGATGCCCATCTTTTACTGTGAAAAAATTAGAGTGTTCAAAGCAGGCTTCCGCCGTTGAATATATTAGCATGGAATAATGAGATAGGACCTGGGTACTATTTTGTTGGTTTGCGCACCGAGGTAATGATTAATAGGGACAGTTGGGGTTATTCGTATTCCATTGTCAGAGGTGAAATTCTTGGATTTCTGGAAGACGAACGACTGCGAAAGCATTTAACAAGTATGTTT…	Eukaryota	Ochrophyta	Bacillariophyceae	Fragilariales	Fragilariaceae	Gedaniella	0	0	0	0	0	0	255	51	741	76	399	0	0	0	0	0	0	0	0	0	0	0	0	0	0	0	0	0	0	0	0	0	0	0	0	0	0	0	0	0	0	0	0
CCAGCAGCCGCGGTAATTCCAGCTCCAATAGCGTATATTAAAGTTGTTGCAGTTAAAAAGCTCGTAGTTGGATTTGTGGGTGGAGCTAGTGTCCCGACGCTTAGCGTGGGTGATGTTGGTCTCCGTCCATCTTTGGGTGGAATCCTTGTGGCATTAAGTTGTCGTGCGGGGGATGCCCATCTTTTACTGTGAAAAAATTAGAGTGTTCAAAGCAGGCTTACGCCGTTGAATATATTAGCATGGAATAATGAGATAGGACCTGGGTACTATTTTGTTGGTTTGCGCACCGAGGTAATGATTAATAGGGACAGTTGGGGGTATTCGTATTCCATTGTCAGAGGTGAAATTCTTGGATTTTTGGAAGACGAACGACTGCGAAAGCATTTACCAAGGATGTTT…	Eukaryota	Ochrophyta	Bacillariophyceae	Fragilariales	Fragilariaceae	Serratifera	1140	0	0	373	0	0	0	0	0	0	0	0	0	0	0	0	0	0	0	0	0	0	0	0	0	0	0	0	0	0	0	0	0	0	0	0	0	0	0	0	0	0	0
CCAGCAGCCGCGGTAATTCCAGCTCCAATAGCATATGTTAAAGTTGTTGCGGTTGAAAAGCTCGTAGTTGGACTTCTGCTGAGGGATGCTAACCCACCCTCTGGGTGTAGGTCTGGCCTGCCTCAGTATCTTCTTGGAGAATGTAGATGCACTTGACTGTGTGGTGCGCTATCTGAGGCTGTTACTTTGAGGAAATTAGAGTGCTTCAAGCAGGTCATTGCCCCGAATACATTAGCATGGCATGATAAGTCAGAACCTCTTGTTCTTCTTTGTTGGTTTTAGAGCAGAGGGGAGTGTGAATAGGAACAGTTGGGGGTATTCATATTTGACTGTCAGAGGTGAAATTCTTGGATTTGTGAAAGATGGACTACTGCGAAAGCATCTGCCAGGGATGTCTTC…	Eukaryota	Myzozoa	Dinophyceae	Peridiniales	Peridiniaceae	Bysmatrum	0	0	0	0	0	0	0	0	0	0	0	0	0	0	0	0	0	0	0	0	0	0	0	0	0	0	0	0	0	0	0	0	0	0	0	0	0	0	0	0	0	0	0
CCAGCAGCCGCGGTAATTCCAGCTCCAATAGCGTATACTAAAGTTGTTGCAGTTAAAAAGCTCGTAGTTGGATTTCTGGGAGAGTGCTGATGTCGGCTGAGTGCTTGTGCAGAAGCGCTCTTCCATCCTTCTGTTAACGATTCTTGGTATTCATTTACTGGTTTCGGGCTCAGATATTTTACCTTGAGAAAATTAGAGTGTTTCAGGCAGGCTTGCGCCGGAATACATTAGCATGGAATAATAGAATAGGACTTTTGTCTCCTTTGTTGGTTTGAGGGACTGAAGTAATGATTAATAGGGATAGTTGGGGGCATTAGTATTTAATTGTCAGAGGTGAAATTCTCGGATTTGTTAAAGACTAACCTATGCGAAAGCATTTGCCAAGGATGTTTTCATCGA…	Eukaryota	Ciliophora	Spirotrichea	Sporadotrichida	Oxytrichidae	Hemigastrostyla	0	0	0	0	0	0	0	0	0	0	0	0	0	0	0	0	0	0	0	0	0	0	0	0	0	0	0	0	0	0	0	0	0	0	0	0	0	0	0	0	0	0	1256
CCAGCAGCCGCGGTAATTCCAGCTCCAATGGCGTATATTAAAGTTGTTGCGGTTAAAAAGCTCGTAGTTGGATTTCTGCTGAGGATGACCGGTCCGCCCTCTGGGCAGGTATCTGGCTCAGCCTTGGCATCTTCCTGAAGAACGTAGCTGCACTTGACTGTGTGGTGCGGTATTTAGGACATTTACTTTGAGGAAATTAGAGTGTTTCAAGCAAGCGCACGCCTTGAATACATTAGCATGGAATAATAAGATAGGACCTCGGTTCTATTTTGTTGGTTTCTAGAGCTGAGGTAATGATTGATAGGGATAGTTGGGGGCATTCGTATTTAACTGTCAGAGGTGAAATTCTTGGATTTGTTAAAGACGGACTACTGCGAAAGCATTTGCCAAGGATGTTTT…	Eukaryota	Myzozoa	Dinophyceae	Suessiales	Suessiaceae	Yihiella	0	0	0	0	0	0	0	0	0	0	0	0	0	0	0	0	0	0	0	0	0	0	0	0	0	0	0	0	0	0	0	0	0	0	0	0	0	0	0	0	0	0	0
CCAGCAGCCGCGGTAATTCCAGCTCCAGTAGCGTATATTAAAGTTGTTGCATTTAAAAAGCTCGTAGTTGGTATTTCGCTTGGTCTCGCAGATGCTAGTCATCGGTGATTGCCAGGTGGTACTCGGTGTCAACACCGTTTCCACCGTGAGAAAATTAGAGTGATCCAAACAGTCGCGGACTGAATGCTTCAGCACGGTATGGGGCTTTGACGTTGCTTCCGGAGCACTTGAGCGACGGTTGCGGGGTAAAGGTTAATAAAGACAGACGATGGGATCCGTATTGGGTTGCTAGAGGTGAAATTCTTGGACCAACCCAAGACGCACTGAAGCGAAAGCTCTTTCCACGCATGTCCTTGTTGATCAAGAACGAAAGT	Eukaryota	unknown phylum	unknown class	unknown order	unknown family	unknown genus	0	0	0	0	0	0	0	0	0	0	0	0	0	0	0	0	0	0	0	0	0	0	0	0	0	0	0	0	0	0	0	0	0	0	0	0	0	0	0	0	0	0	0
CCAGCAGCCGCGGTAATTCCAGCTCCAATAGCGTATATTAAAGTTGTTGCAGTTAAAAAGCTCGTAGTTGGATTTCTGGTAGGAGTGACCGTTCCGAACTTGATTGTTCGTGTATTGTGTTTTCTCCAGCCATCCTTGTGGAGAACTTTTCTTGCATTAATTTGTAGGGATTGGGACCCGCATCGTTTACTGTGAAAAAATTAGAGTGTTTAAAGCAGGCAATCGCTTGAATACATTAGCATGGAATAATAAGATAGGACTTTGGTACTATTTTGTTGGTTTGCATACCAAATTAATGATCAACAGGAACAGTTTGAGGATATTCGTATGAACATGTCAGAGGTGAAATTCTTGGATTTTGATCAGACGAACTACTGCGAAAGCATTTATCAAGGATGT…	Eukaryota	Bigyra	unknown class	Labyrinthulea	Aplanochytriidae	Aplanochytrium	488	0	0	0	0	0	0	0	0	0	0	0	207	0	0	0	0	0	0	0	0	0	0	0	0	0	0	0	0	0	0	0	0	0	0	0	17	96	0	15	0	0	0
CCAGCAGCTGCGGTAATTCCAGCTCCAATAGCGTATATTAAAGCTGTTGCGGTTAAAAAGCTCGTAGTTGGATTTCTGTCAAGGACAACTGGTCCGCCCTCCGGGTGAGCACATAGTTTGGTCTTGACATCTTGCTGGAAGCTGTTGCTGCACTTGGCTGTGTGGCGCAGTGTTCAGCACTTTCACTTTGAGGAAATTGGAGTGTTTCAAGCAGGCACATGCCTTTGGACACAGTAGCATGGAATAATTAGATTGGGCTTTTGCTCCAATTTGTCGGTTTCTGGAGCTGAGGTGAGTATTAATGGGGATTGTTGGGGGCATCCGAATTTAGCCGTCAGAGGTGAAATTCTTGGATCTGCTAAAGACGGACAACTGCGAAAGCGTTTGCCCAGGATGTTT…	Eukaryota	Myzozoa	Dinophyceae	Gymnodiniales	Gymnodiniaceae	Amphidinium	0	0	0	0	0	0	0	0	0	0	0	0	0	0	0	0	0	0	0	0	0	0	0	0	0	0	0	0	0	0	0	0	0	0	0	0	0	0	252	0	0	67	292
CCAGCAGCTGCGGTAATTCCAGCTCCAATAGCGTATATTTAAGTTGTTGCAGTTAAAAAGCTCGTAGTTGAACCTTGGGTTGGGCAGAGCGGTCCGCCCCTGGTGTGCACCGGTCTGCTCGTCCCTTCTACCGGCGATGCGCTCCTGGCCTTAACTGGCCGGGTCGTGCCTCCGGTGCTGTTACTTTGAAGAAATTAGAGTGCTCAAAGCAAGCCTACGCTCTGGATACATTAGCATGGGATAACATCATAGGATTTCGGTCCTATTCTGTTGGCCTTCGGGATCGGAGTAATGATTAACAGGGACAGTCGGGGGCATTCGTATTTCATAGTCAGAGGTGAAATTCTTGGATTTATGAAAGACGAACAACTGCGAAAGCATTTGCCAAGGATGTTTTCA…	Eukaryota	Streptophyta	Magnoliopsida	Fagales	Fagaceae	Quercus	0	0	0	0	0	0	0	0	0	0	0	0	0	0	0	0	0	0	0	0	0	0	0	0	0	0	0	0	0	0	0	0	0	0	0	0	0	1197	0	0	0	0	0
CCAGCAGCTGCGGTAATTCCAGCTCCAATAGCGTATATTAAAGTTGTTGCAGTTAAAAAGCTCGTAGTTGGATTTGTGGTTGGAGCGAGCGTCCCGACACACTGTGTGGGTGACGCTTGTCTCCGTCCATCTTTGGGCGGAATCCGTGTGGCATTAAGTTGTCGTGCGGGGGATGCCCATCCTTTACTGTGAAAAAATTAGAGTGTTCAAAGCAGTCATTTCGACGTTGAATATATTAGCATGGAATAATGAGATAGGACCTGGGTACTATTTTGTTGGTTTGCGCACCGAGGTAATGATTAATAGGGACAGTTGGGGGTATTCGTATTCCATTGTCAGAGGTGAAATTCTTGGATTTCTGGAAGACGAACGACTGCGAAAGCATTTACCAAGGATGTT…	Eukaryota	Ochrophyta	Bacillariophyceae	Fragilariales	Fragilariaceae	Serratifera	0	0	0	0	0	0	0	0	0	0	0	0	0	0	0	0	0	0	0	0	0	0	0	0	0	0	0	0	0	0	0	0	0	0	0	0	0	0	0	0	0	0	0
CCAGCAGCCGCGGTAATTCCAGCTCCAATAGCGTATATTAAAGTTGTTGCAGTTAAAAAGCTCGTAGTTGGATTTCTGGTAGGAGTGACCGTTCCGAACTTGATTGTTCGTGTATTGTGTTTTCTCCAGCCATCCTTGTGGAGAACTTTTCTTGCATTAATTTGTAGGGATTGGGACCCGCATCGTTTACTGTGAAAAAATTAGAGTGTTTAAAGCAGGCAATCGCTTGAATACATTAGCATGGAATAATAAGATAGGACTTTGGTACTATTTTGTTGGTTTGCATACCAAATTAATGATCAACAGGAACAGTTTGAGGATATTCGTATGAACATGTCAGAGGTGAAATTCTTGGATTTTGATCAGACGAACTACTGCGAAAGCATTTATCAAGGATGT…	Eukaryota	Bigyra	unknown class	Labyrinthulea	Aplanochytriidae	Aplanochytrium	534	0	0	0	0	0	0	0	0	0	0	0	228	0	0	0	0	0	0	0	0	0	0	0	0	0	0	0	0	0	0	0	0	0	0	0	14	87	0	16	0	0	0
CCAGCACCTGCGGTAATTCCAGCTCTAATAGCGTATATTTAAGTTGTTGCAGTTAAAAAGCTCGTAGTTGGATTTTGGGTTGGAGCAACCGGTCCGCCGTTCCGGTGTGCACTGGTGGCTTCTTCCTTTCTGCCGGGGACTGCGTCTGGCATTCATTTGCTGGGCGTAGGAGTCGGCGTGGTTACTTTGAGTAAATTAGAGTGTTCAAAGCAAGCTTGTGCTCTGCATACTTTAGCATGGAATAACATTATAGGACTCTGGTTCTATTTTGTTGGTTTTCGGAACCGGAGTAATGATTAATAGGGACAGTCGGGGGCATCCGTATTTCATTGTCAGAGGTGAAATTCTTGGATTTATGAAAGACGAACTTCTGCGAAAGCATTTGCCAAGGATGTTTTC…	Eukaryota	Chlorophyta	Palmophyllophyceae	Prasinococcales	Prasinococcaceae	Prasinococcus	0	0	0	0	0	0	0	0	0	0	0	0	0	0	0	0	0	0	0	0	0	0	0	0	0	0	0	0	0	0	0	0	0	0	0	0	0	0	0	0	0	0	0
CCAGCACCTGCGGTAATTCCAGCTCCAATAGCGTATATTAAAGTTGTTGCAGTTAAAAAGCTCGTAGTTGGATTTGTGGGTGGAGCGAGTGTCCCGACACTTTGTGTGGGTGATGCTTGTCTCCGTCCATCTTTGGGCGGATTCCGTGTGGCATTAGGTTGTCGTGCGGGGGATGCCCATCTTTTACTGTGAAAAAATTAGAGTGTTCAAAGCAGGCTTACGCCGTTGAATATATTAGCATGGAATAATGAGATAGGACCTGGGTACTATTTTGTTGGTTTGCGCACCGAGGTAATGATTAATAGGGACAGTTGGGGGTATTCGTATTCCATTGTCAGAGGTGAAATTCTTGGATTTCTGGAAGACGAACGACTGCGAAAGCATTTACCAAGGATGTTT…	Eukaryota	Ochrophyta	Bacillariophyceae	Fragilariales	Fragilariaceae	Serratifera	0	0	0	0	0	0	0	0	0	0	0	0	0	0	0	0	0	0	0	0	0	0	0	0	0	0	0	0	0	0	0	0	0	0	0	0	0	0	0	0	0	0	0
CCAGCAGCCGCGGTAATTCCAGCTCCAATAGCGTATATTAAAGTTGTTGCGGTTAAAAAGCTCGTAGTTGGATTTCTGCTGAGGATGACCGGTCCGTCCTCTGGACAGGCATCTGGCTCAGCCTTGGCATCTTCCTGAAGAACGTAGCTGCACTTGACTGTGTGGTGCGGTATTTAGGACATTTACTTTGAGGAAATTAGAGTGTTTCAAGCAAGCGCACGCTTTGAATACATTAGCATGGAATAATAAGATAGGACCTCGGTTCTATTTTGTTGGTTTCTAGAGCTGAGGTAATGATTGATAGGGATAGTTGGGGGCATTCGTATTTAACTGTCAGAGGTGAAATTCTTGGATTTGTTAAAGACGGACTACTGCGAAAGCATTTGCCAAGGATGTTTT…	Eukaryota	Myzozoa	Dinophyceae	Suessiales	Suessiaceae	Polarella	0	0	0	0	0	0	0	0	0	0	0	0	0	0	0	1258	0	0	0	0	0	0	0	0	0	0	0	0	0	0	0	0	0	0	0	0	0	0	0	0	0	0	0
CCAGCAGCTGCGGTAATTCCAGCTCCAATAGCGTATATTAAAGTTGTTGCGGTTAAAAAGCTCGTAGTTGGATTTCTGTTGAGGATGACCGGTCCGCCCTCTGGGTGTGCATCTGGCTCAGCCTTGACATCTTCCTGAAGAACGTAGCTGCGCTTGACTGTGTGGTGCGGTATTTGGGACATTTACCTTGAGGAAATTAGAGTGTTTCAAGCAAGCGCGCGCTTTGAATACATTAGCATGGAATAATAAGATAGGACCTCAGTTCTATTTTGTTGGTTTCTAGAGCTGAGGTAATGATTGATAGGGATAGTTGGGGGCATTCGTATTTAACTGTCAGAGGTGAAATTCTTGGATTTGTTAAAGACGGACTACTGCGAAAGCATTTGCCAAGGATGTTTT…	Eukaryota	Myzozoa	Dinophyceae	Suessiales	Symbiodiniaceae	Symbiodinium	0	0	0	0	0	0	0	0	0	0	0	0	0	0	0	0	0	0	0	0	0	0	0	0	0	0	0	0	0	0	0	0	0	0	0	0	0	0	0	0	0	0	0
CCAGCAGCTGCGGTAATTCCAGCTCCAATAGCGTATATTAAAGTTGTTGCAGTTAAAAAGCTCGTAGTTGAAATTCTGGTTGCTAGGACGATGAGCCCTTGGGCGGTCGGATCTACAGCCATCCGCTTGTAAACATATGTTAACACTTCAATGGGTTGCTATGTGAGCAAGCATTTTACCTTGAGAAAAACAGAGTGTTCCAGGCAGGTATGTCCGGAATGCATTAGCATGGAATAATAGAATACGACTGAAGTCTATTTATTGGTTTAAGACTACAGTAATGATTAATAGGAACAGTCGGGGGCATTAGTACTTGACAGTCAGAGGTGAAATTCTTGGATTTGTCAAAGACTAACTAATGCGAAAGCATTTGTCAAGGATGTTTTCATCAATCAAGAA…	Eukaryota	Ciliophora	Oligohymenophorea	Sessilida	Vaginicolidae	Cothurnia	0	0	0	0	0	0	0	0	1296	178	0	0	0	0	0	0	0	0	0	0	0	0	0	0	0	0	0	0	0	0	0	0	0	0	0	0	0	0	0	0	0	0	0
CCAGCAGCCGCGGTAATTCCAGCTCCAATAGCATATGTTAAAGTTGTTGCGGTTGAAAAGCTCGTAGTTGGACTTCTGCTGAGGGATGCTAACCCACCCTCTGGGTGTAGGTCTGGCCTGCCTCAGTATCTTCTTGGAGAATGTAGATGCACTTGACTGTGTGGTGCGCTATCTGAGGCTGTTACTTTGAGGAAATTAGAGTGCTTCAAGCAGGTCATTGCCCTGAATACATTAGCATGGCATGATAAGTCAGAACCTCTTGTTCTTCTTTGTTGGTTTTTGAACAGAGGGGAGGGTGAATAGGAACAGTTGGGGGTATTCATATTTGACTGTCAGAGGTGAAATTCTTGGATTTGTGAAAGATGGACTACTGCGAAAGCATCTGCCAGAGATGTCTTC…	Eukaryota	Myzozoa	Dinophyceae	Peridiniales	Peridiniaceae	Bysmatrum	0	0	0	0	0	0	0	0	0	0	0	0	0	0	0	0	0	0	0	0	0	0	0	0	0	0	0	0	0	0	0	0	0	0	0	0	0	0	0	0	0	0	0
CCAGCAGCCGCGGTAATTCCAGCTCCAATAGCGTATATTAAAGTTGTTGCAGTTAAAAAGCTCGTAGTTGGACCTTGGACCTGGACAGGCGGTCCGCCTCACGGCGAGTACTGTCTTGCTGGGTCTTTCCTCTTGGTGATCTGTTGTTTCGGCAGCAGGGAACCAGGACCTTTACTTTGAAAAAATTAGAGTGTTCAAAGCAGGCTCGACGCCGGAATATATTAGCATGGAATAATAAAATAGGACGTGCGGTTCTATTTTGTTGGTTTTTGGAATCGCCGTAATGATTAATAGGGACAGTCGGGGGCATTAGTACTCACATGCTAGAGGTGAAATTCTTGGATTTTGTGAAGACTAACTTCTGCGAAAGCATTTGCCAAGGATGTTTTCATCAATCAA…	Eukaryota	Streptophyta	Magnoliopsida	Caryophyllales	Cactaceae	Hylocereus	0	0	0	10	0	0	44	0	0	0	0	0	0	0	0	0	0	0	0	0	0	0	0	0	0	0	0	0	0	0	0	0	0	0	0	0	0	0	0	0	0	0	9
CCAGCAGCCGCGGTAATTCCAGCTCCAATAGCATATGTTAAAGTTGTTGCGGTTGAAAAGCTCGTAGTTGGACTTCTGCTGAGGGATGCTAACCCACCCTCTGGGTGTAGGTCTGGCCTGCCTCAGTATCTTCTTGGAGAATGTAGATGCACTTGACTGTGTGGTGCGCTATCTGAGGCTGTTACTTTGAGGAAATTAGAGTGCTTCAAGCAGGTCATTGCCCTGAATACATTAGCATGGCATGATAAGTCAGAACCTCTTGTTCTTCTTTGTTGGTTTTTGAACAGAGGGGAGGGTGAATAGGAACAGTTGGGGGTATTCATATTTGACTGTCAGAGGTGAAATTCTTGGATTTGTGAAAGATGGACTACTGCGAAAGCATCTGCCAGAGATGTCTTC…	Eukaryota	Myzozoa	Dinophyceae	Peridiniales	Peridiniaceae	Bysmatrum	0	0	0	0	0	0	0	0	0	0	0	0	0	0	0	0	0	0	0	0	0	0	0	0	0	0	0	0	0	0	0	0	0	0	0	0	0	0	0	0	0	0	0
CCAGCACCCGCGGTAATTCCAGCTCTAATAGCGTATATTTAAGTTGTTGCAGTTAAAAAGCTCGTAGTTGGATTTTGGGTTGGAGCAACCGGTCCGCCGTTCCGGTGTGCACTGGTGGCTTCTTCCTTTCTGCCGGGGACTGCGTCTGGCATTCATTTGCTGGGCGTAGGAGTCGGCGTGGTTACTTTGAGTAAATTAGAGTGTTCAAAGCAAGCTTGTGCTCTGCATACTTTAGCATGGAATAACATTATAGGACTCTGGTTCTATTTTGTTGGTTTTCGGAACCGGAGTAATGATTAATAGGGACAGTCGGGGGCATCCGTATTTCATTGTCAGAGGTGAAATTCTTGGATTTATGAAAGACGAACTTCTGCGAAAGCATTTGCCAAGGATGTTTTC…	Eukaryota	Chlorophyta	Palmophyllophyceae	Prasinococcales	Prasinococcaceae	Prasinococcus	0	0	0	0	0	0	0	0	0	0	0	0	0	0	0	0	0	0	0	0	0	0	0	0	0	0	0	0	0	0	0	0	0	0	0	0	0	0	0	0	0	0	0
CCAGCAGCTGCGGTAATTCCAGCTCCAATGGCGTATATTAAAGTTGTTGCGGTTAAAAAGCTTGTAGTTGGATTTCTGCTGAGGATGACCGGTCCGCCCTCTGGGCAGGTATCTGGCTCAGCCTTGGCATCTTCCTGAAGAACGTAGCTGCACTTGACTGTGTGGTGCGGTATTTAGGACATTTACTTTGAGGAAATTAGAGTGTTTCAAGCAAGCGCACGCCTTGAATACATTAGCATGGAATAATAAGATAGGACCTCGGTTCTATTTTGTTGGTTTCTAGAGCTGAGGTAATGATTGATAGGGATAGTTGGGGGCATTCGTATTTAACTGTCAGAGGTGAAATTCTTGGATTTGTTAAAGACGGACTACTGCGAAAGCATTTGCCAAGGATGTTTT…	Eukaryota	Myzozoa	Dinophyceae	Suessiales	Suessiaceae	Yihiella	0	0	0	0	0	0	0	0	0	0	0	0	0	0	0	0	0	0	0	0	0	0	0	0	0	0	0	0	0	0	0	0	1453	0	0	0	0	0	0	0	0	0	0
CCAGCAGCTGCGGTAATTCCAGCTCCAATAGCGTATATTAAAGTTGTTGCAGTTAAAAAGCTCGTAGTTGGATTTGTGGGTGGAGCGGTCGTCCCGACGCTCAGCGTGGGTGATGGCTGCCTCCGTCCATCTTTGGGTGGAATCCGTGTGGCATTAGGTTGTCGTGCGGGGGATGCCCATCTTTTACTGTGAAAAAATTAGAGTGTTCAAAGCAGGCTTACGCCGTTGAATATATTAGCATGGAATAATGAGATAGGACCTGGGTACTATTTTGTTGGTTTGCGCACCGAGGTAATGATTAATAGGGACAGTTGGGGGTATTCGTATTCCATTGTCAGAGGTGAAATTCTTGGATTTCTGGAAGACGAACGACTGCGAAAGCATTTACCAAGGATGTTT…	Eukaryota	Ochrophyta	Bacillariophyceae	Fragilariales	Fragilariaceae	Serratifera	0	0	0	0	0	0	0	0	0	0	0	0	0	0	0	0	0	0	0	0	0	0	0	0	0	0	0	0	0	0	0	0	0	0	0	0	0	0	0	7	0	0	0
CCAGCAGCCGCGGTAATTCCAGCTCCAATAGCGTATATTAAAGTTGTTGCAGTTAAAAAGCTCGTAGTTGGATTTGTGGGTGGAGCGAGTGTCCCGACACAATGTGTGGGTGATGCTTGTCTCCGTCCATCTTTGGGCGGAATCCGTGTGGCATTAAGTTGTCGTGCGGGGGATGCCCATCCTTTACTGTGAAAAAATTAGAGTGTTCAAAGCAGGCTTACGCCGTTGAATATATTAGCATGGAATAATAAGATAGGACCTGGGTACTATTTTGTTGGTTTGCGCACCGAGGTAATGATTAATAGGGACAGTTGGGGGTATTCGTATTCCATTGTCAGAGGTGAAATTCTTGAATTTCTGGAAGACGAACGACTGCGAAAGCATTTACCAAGGATGTTT…	Eukaryota	Ochrophyta	Bacillariophyceae	Fragilariales	Fragilariaceae	Serratifera	0	0	0	0	0	0	0	0	0	0	0	0	0	0	0	0	0	0	0	0	0	0	0	0	0	0	0	0	0	0	0	0	0	0	0	0	0	0	0	0	0	0	0
CCAGCAGCTGCGGTAATTCCAGCTCCAATAGCGTATATTTAAGTTGTTGCGGTTAAAACGCTCGTAGTTGGACTCTGGGCCCCGTTTCGTCGGTCCGCCCTCGCGGGCGCGCACCGCACGTCCGGGTGCCTTTTTGGTCGGTCGCCGCGGCTGGGCTTCACTGTCTGGCCGCGGCCGTCCGTCCGGGTTACTTTGAGGAAAATAGAGTGTTCAAAGCACGCGGCTGCGCGAATACGCTAGCATGGAATAACACGAGAGGGCTGTGGGCCGCACGTGGTTGGTCTGCGGTGTCCGTAGCAATGATCGAGAGGAGCGGTCGGGGGCATTCGTATTCCACTGTCAGAGGTGAAATTCTTGGATTTGTGGAAGGCGAACATCTGCGAAAGCGATTGCCAAGGA…	Eukaryota	Chlorophyta	Ulvophyceae	Bryopsidales	Ostreobiaceae	Ostreobium	0	0	0	0	0	0	0	0	0	0	0	0	0	0	0	0	0	0	0	0	0	0	0	0	0	0	0	0	0	0	0	0	0	0	0	0	0	0	0	0	0	0	0
CCAGCAGCCGCGGTAATTCCAGCTCCAATAGCGTATATTTAAGTTGTTGCAGTTAAAAAGCTCGTAGTTGGAATGATACATTTGCCGAGCAGTCTCTTTCTTTAGAGCGCGACGCAAGTGCGGGTTTTTTCGAAACCTCTGTTACTTTGAGAAAAATTGAGTGTTTCACGCGGGCAAGAGCTGAAATAGTGTACCATGGAATGACGAAGCGGCTGTTTCTCCGTTTCTTCGGTTTTGGACGAAACAGCACGTGGTTGATAGGAACAGTCGAGGGCATTCGTATTGAACAGTCAGAGGTGAAATTCTTAGATTTGTTCAAGACGAACTAGTGCGAAAGCTTCTGCTAAGGATGTTTTCATTGATCAAGAACGAAAGT	Eukaryota	Apicomplexa	unknown class	unknown order	unknown family	unknown genus	0	0	1443	0	0	0	0	0	0	0	0	0	0	0	0	0	0	0	0	0	0	0	0	0	0	0	0	0	0	0	0	0	0	0	0	0	0	0	0	0	0	0	0
CCAGCAGCTGCGGTAATTCCAGCTCCAATAGCGTATATTAAAGTTGTTGCAGTTAAAAAGCTCGTAGTTGGATTTGTGGGTGGAGCGAGCGTCCTGACGCTTAGCGTGGGTGATGCTCGTCTCCGTCCATCTTTGGGTGGAATCCGTGTGGCATTAAGTTGTCGTGCGGGGGATGCCCATCTTTTACTGTGAAAAAATTAGAGTGTTCAAAGCAGGCTTACGCCGTTGAATATATTAGCATGGAATAATGAGATAGGACCTGGGTACTATTTTGTTGGTTTGCGCACCGAGGTAATGATTAATAGGGACAGTTGGGGGTATTCGTATTCCATTGTCAGAGGTGAAATTCTTGGATTTCTGGAAGACGAACGACTGCGAAAGCATTTACCAAGGATGTTT…	Eukaryota	Ochrophyta	Bacillariophyceae	Fragilariales	Fragilariaceae	Serratifera	0	0	0	0	0	0	0	0	0	0	0	0	0	0	0	0	0	0	32	125	0	0	0	0	0	0	0	0	0	0	0	0	0	0	0	0	0	0	0	0	0	0	0
CCAGCAGCCGCGGTAATTCCAGCTCCAATAGCGTATATTAAAGTTGTTGCAGTTAAAAAGCTCGTAGTTGGATTTGTGGGTGGAGCGAGTGTCCCGACACAATGTGTGGGTGATGTTTGTCTCTGTCCATCTTTGGGCGGAATCCGTGTGGCATTAAGTTGTCGTGCGGGGGATGCCCATCCTTTACTGTGAAAAAATTAGAGTGTTCAAAGCAGGCTTACGCCGTTGAATATATTAGCATGGAATAATAAGATAGGACCTGGGTACTATTTTGTTGGTTTGCGCACCGAGGTAATGATTAATAGGGACAGTTGGGGGTATTCGTATTCCATTGTCAGAGGTGAAATTCTTGGATTTCTGGAAGACGAACGACTGCGAAAGCATTTACCAAGGATGTTT…	Eukaryota	Ochrophyta	Bacillariophyceae	Fragilariales	Fragilariaceae	Serratifera	0	0	0	0	0	0	50	0	0	0	0	0	0	0	0	0	0	0	0	0	0	0	0	0	0	0	0	0	0	0	0	0	0	0	0	0	0	0	0	0	0	0	0
CCAGCACCTGCGGTAATTCCAGCTCCAATAGCGTATATTAAAGTTGTTGCAGTTAAAAAGCTCGTAGTTGGATTTGTGGGTGGAGCGAGTGTCCCGACACTTTGTGTGGGTGATGCTTGTCTCCGTCCATCTTTGGGCGGATTCCGTGTGGCATTAGGTTGTCGTGCGGGGGATGCCCATCTTTTACTGTGAAAAAATTAGAGTGTTCAAAGCAGGCTTACGCCGTTGAATATATTAGCATGGAATAATGAGATAGGACCTGGGTACTATTTTGTTGGTTTGCGCACCGAGGTAATGATTAATAGGGACAGTTGGGGGTATTCGTATTCCATTGTCAGAGGTGAAATTCTTGGATTTCTGGAAGACGAACGACTGCGAAAGCATTTACCAAGGATGTTT…	Eukaryota	Ochrophyta	Bacillariophyceae	Fragilariales	Fragilariaceae	Serratifera	0	0	0	0	0	0	0	0	0	0	0	0	0	0	0	0	0	0	0	0	0	0	0	0	0	0	0	0	0	0	0	0	0	0	0	0	0	0	0	0	0	0	0
CCAGCAGCTGCGGTAATTCCAGCTCCAATAGCGTATATTAAAGTTGTTGCAGTTAAAAAGCTCGTAGTTGAAATTCTGGTTGCTAGGACGATGAGCCCTTGGGCGGTCGGATCTACAGCCATCCGCTTGTAAACATATGTTAACACTTCAATGGGTTGCTATGTGAGCAAGCATTTTACCTTGAGAAAAACAGAGTGTTCCAGGCAGGTATGTCCGGAATGCATTAGCATGGAATAATAGAATACGACTGAAGTCTATTTATTGGTTTAAGACTACAGTAATGATTAATAGGAACAGTCGGGGGCATTAGTACTTGACAGTCAGAGGTGAAATTCTTGGATTTGTCAAAGACTAACTAATGCGAAAGCATTTGTCAAGGATGTTTTCATCGATCAAGAA…	Eukaryota	Ciliophora	Oligohymenophorea	Sessilida	Vaginicolidae	Cothurnia	0	0	0	0	0	0	0	0	1261	170	0	0	0	0	0	0	0	0	0	0	0	0	0	0	0	0	0	0	0	0	0	0	0	0	0	0	0	0	0	0	0	0	0
CCAGCAGCTGCGGTAATTCCAGCTCTAATAGCGTATATTAAAGTTGTTGCAGTTAAAAAGTTCGTAGTCAACCTTTATCTGCGCGGGCTGTTGGGCATCTATGATGTTTCAAACAGTTCCAGCAGAGATCGTGTAGCAGATGCCTCACATGATACATGTGTAGATGCTTGTTGCACAGTACTTTGAGTGAATCGACGTGTCCCACGCAGGCAAATGCCTTGAACGATTTACCATGGTATAACAATAGTATGAAGGTGCCCTTTCGTTCGTTTTGGGGTGTATTCTATAGCGAAAAGAACGGTTGAGGGCATTCGTATTCAACTGCCAGAGGTGAAATTCTTTGATTAGTTGAGGACGAGCTACCGCGAAAGCATTTGCCATGGACCTGTCTTTCAATCA…	Eukaryota	unknown phylum	unknown class	unknown order	unknown family	unknown genus	0	0	0	0	0	0	0	0	1156	273	0	0	0	0	0	0	0	0	0	0	0	0	0	0	0	0	0	0	0	0	0	0	0	0	0	0	0	0	0	0	0	0	0
CCAGCAGCTGCGGTAATTCCAGCTCCACTAGCGTATATTACTGATGTTGCAGTTGAAACGTTCGTAGTCGCCGGTGATGCGGCAGGTTTCTATTCCCTTCTACGGAGTCAGAGGCAGTCGCATTCACGTACGTCGCCGATCTGCTCGGTCGACGTAATATTACCTCGATCTAATCGGCGCGCTCAAAGCAGGAGTCAGCCACGAACGATTAACCATGGGATAACCGACGTTTGATCACTTGTCTAATGCTCGTCTGGACAGTGATCGAAGTTCACAAGAACGGTTAAGGGCATTCGGATTGTGTAGTCAGAGGTGAAATTCTAAAATTTACACAGGCCGACCAACGGCGAAGGCATTTGCCCGAAACGTTTCTGTCGATCAAGAACGAAAGT	Eukaryota	unknown phylum	unknown class	unknown order	unknown family	unknown genus	0	0	0	0	0	0	0	0	0	0	0	0	0	0	0	0	0	0	0	0	0	1428	0	0	0	0	0	0	0	0	0	0	0	0	0	0	0	0	0	0	0	0	0
CCAGCAGCCGCGGTAATTCCAGCTCCAATAGTGTATGCTAATTTTGTTGCGGTTAAAAAGCTCGTAGTTGAATCTCGGCAGGCAGGGCTCGGTTCGATTTTCGTCGCTACTGAGCCATTTGCCTGTGACAGTTTGACGGAGGTTCTTGGGTGCTCTTAACCGAGTGTCCTGGGGCGCCGTCAGGTTTACTTTGAAAAAATTAGAGTGCTCAAAGCAGGCCTTACCCGCTTGAATATTCGTGCATGGAATAATGGAATAGGACGTCGTTTCTATTTTGTTGGTTTTCGGAAATCGACGTAATGATAAATAGGGACAGTCGGGGGCATTAGTATTCAGACGACAGAGGTGAAATTCTTGGACCGTCTGAAGACTAACTACTGCGAAAGCATTTGCCAAGAA…	Eukaryota	Arthropoda	Hexanauplia	Harpacticoida	Laophontidae	Paralaophonte	0	0	0	0	0	0	0	0	0	0	0	0	0	0	0	0	0	0	0	0	0	0	0	0	0	0	0	0	0	0	0	0	0	0	0	0	0	0	0	0	0	0	0
CCAGCACCCGCGGTAATTCCGACTCCAATAGTGTATGCTAAAGTTGTTGCAGTTAAAACGCTCGTAGTTGAATTTCCGGCGGGTTCTTCCCGTCTGCCTATGAAAGCTAGCGATGAAGCAATGATTTGTTAGTCGGAGTAGGTTTTTACCGTGAGTAAAATAGAGTGCTTAAAGCAGGCTATTGCTTGAATAATTTAGCATGGAATAATAGAATAGGACTATATCCTTTTTATTGGTTATGGGATATGGTAATGATTAACAGAAACAGTTGGGGGCATCCGTACTTAATAGTCAGAGGTGAAATTCTATGATTTATTAAAGACGAACTAATGCGAAAGCATTTGCCAAGGATGTTTTCATCGATCAAGAACGAAAGT	Eukaryota	Ciliophora	Intramacronucleata	Conthreep	Phyllopharyngea	unknown genus	0	0	0	0	0	0	0	0	0	0	0	0	0	0	0	0	0	0	0	0	0	0	0	0	0	0	0	0	0	0	0	0	0	0	0	0	0	0	0	0	0	0	1424
CCAGCAGCCGCGGTAATTCCAGCTCTGTAAGCGTATACCAAAGTTGTTGCAGTTAAAACGCTCGTAGTCGGAACTTGGCAATTCCGGATGTGTGCACATCGTGTGCGCACTTTGCGGGGATTGCTTTTGTGGACTCGCGTCGGATGAGGCACTTTCACTAGTGAACGTCCGCACGCAGCCACTCTTTACTGTGAGAAAATCAGAGTGCTCAAAGCAGGCATTTGCCGTGAATGTATTAGCATGGAATAATAGAATAGGACTTGGTTCTATTCTGTTGGTTTGTTGGGACTGAGTAATGATTAAGAGGGACAGTTGGGGGCATTTGTATTTCGGCGCTAGAGGTGAAATTCTTAGATTGCCGAAAGACAAACTGCTGCGAAAGCGTCTGCCAAGGATGTT…	Eukaryota	Rhodophyta	Florideophyceae	Corallinales	Corallinaceae	Hydrolithon	0	0	0	0	0	0	0	0	0	0	0	0	0	0	0	0	0	0	0	0	0	0	0	0	0	0	0	0	0	0	0	0	0	0	0	0	0	0	0	0	0	0	0
CCAGCAGCCGCGGTAATTCCAGCTCCAATAGCGTATATTAAAGTTGTTGCAGTTAAAAAGCTCGTAGTTGGATTTGTGGGTGGAGCGAGTGTCCCGACACAATGTGTGGGTGATGCTTGTCTCCGTCCATCTTTGGGCGGAATCCGTGTGGCATTAAGTTGTCGTGCGGGGGATGCCCATCCTTTACTGTGAAAAAATTAGAGTGTTCAAAGCAGGCTTACGCCGTTGAATATATTAGCATGGAATAATAAGATAGGACCTGGGTACTATTTTGTTGGTTTGCGCACCGAGGTAATGATTAATAGGGACAGTTGGGGGTATTCGTATTCCATTGTCAGAGGTGAAATTCTTGAATTTCTGGAAGACGAACGACTGCGAAAGCATTTACCAAGGATGTTT…	Eukaryota	Ochrophyta	Bacillariophyceae	Fragilariales	Fragilariaceae	Serratifera	0	0	0	0	0	0	0	0	0	0	0	0	0	0	0	0	0	0	0	0	0	0	0	0	0	0	0	0	0	0	0	0	0	0	0	0	0	0	0	0	0	0	0
CCAGCAGCTGCGGTAATTCCAGCTCCAATGGCGTATATTTAAGTTGTTGCAGTTAAAAAGCTCGTAGTTGGATTTCGGGTGGGACGCAGCGGTCTCGCATTGCGTTTGTACTGCTGCAGCCCTCCTTCTTGCCGGGGGCGGCCTGTCGGACTTCACTGTCTGCGGGTCAGAATCGGCGATGTTACTTTGAGTAAATTAGAGTGTTCAAAGCAAGCTTACGCTCTGAATATAATAGCATGGGATAACACGACAGGACTCTGGCCTATCGTGTTGGTCTATAGGACCAGGGTAATGATTAAGAGGGACAGTCGGGGGCATTCGTATTCCGTTGTCAGAGGTGAAATTCTTGGATTTACGGAAGACGAACATCTGCGAAAGCATTTGCCAAGGATGTTTTCA…	Eukaryota	Chlorophyta	Ulvophyceae	Ulvales	Ulvaceae	Ulva	0	0	0	0	0	0	0	0	0	0	0	0	0	0	0	0	0	0	0	0	0	0	0	0	0	0	0	0	1422	0	0	0	0	0	0	0	0	0	0	0	0	0	0
CCAGCAGCCGCGGTAATTCCAGCTCCAATAGCGTATATTAAAGTTGTTGCAGTTAAAAAGCTCGTAGTTGGATTTGTGGGTGGAGCGAGTGTCCCGACGCTTAGCGTGGGTGATGTTCGTCTCCGTCCATCTTTGGGTGGAATCCGTGTGGCATTAAGTTGTCGTGCGGGGGATGCCCATCTTTTACTGTGAAAAAATTAGAGTGTTCAAAGCAGGCTTACGCCGTTGAATATATTAGCATGGAATAATGAGATAGGACCTGGGTACTATTTTGTTGGTTTGCGCACCGAGGTAATGATTAATAGGGACAGTTGGGGGTATTCGTATTCCATTGTCAGAGGTGAAATTCTTGGATTTTTGGAAGACGAACGACTGCGAAAGCATTTACCAAGGATGTTT…	Eukaryota	Ochrophyta	Bacillariophyceae	Fragilariales	Fragilariaceae	Gedaniella	0	0	0	0	0	0	0	0	0	0	0	0	0	0	0	0	0	1418	0	0	0	0	0	0	0	0	0	0	0	0	0	0	0	0	0	0	0	0	0	0	0	0	0
CCAGCAGCTGCGGTAATTCCAGCTCCAATAGCGTATATTAAAGTTGTTGCAGTTAAAAAGCTCGTAGTTGGATTTGTGGTCGGAGTGATTGGCCCGTCACTTGTGTCGGTGCTTGATCGTCTCTGTCCATCCTTGGGTGGAATCTGTGTGGCATTCAGTTGTCGTGCAGGGGATACCCATCTTTTACTGTGAAAAAATTAGAGTGTTCAAAGCAGGCTTACGCCGTTGAATATATTAGCATGGAATAATGAGATAGGACCTGGGTACTATTTTGTTGGTTTGCGCACCCTGGTAATGATTAATAGGGACAGTTGGGGGTATTCGTATTCCATTGTCAGAGGTGAAATTCTTGGATTTTTGGAAGACGAACTACTGCGAAAGCATTTACCAAGGATGTTT…	Eukaryota	Ochrophyta	Bacillariophyceae	Triceratiales	Plagiogrammaceae	Orizaformis	0	0	0	0	0	0	0	0	0	0	0	0	0	0	0	0	0	0	0	0	0	0	0	0	0	0	0	0	0	0	0	0	0	0	0	0	0	0	0	0	0	0	0
CCAGCAGCCGCGGTAATTCCAGCTCCAATAGCGTATATTAAAGTTGTTGCAGTTAAAAAGCTCGTAGTTGGATTTGTGGGTGGAGCGAGTGTCCCGACGCATAGCGTGGGTGATGTTTGTCTCCGTCCATCTTTGGGTGGAATCTGTGTGGCATTAAGTTGTCGTGCAGGGGATGCCCATCTTTTACTGTGAAAAAATTAGAGTGTTCAAAGCAGGCTTCCGCCGTTGAATATATTAGCATGGAATAATGAGATAGGACCTGGGTACTATTTTGTTGGTTTGCGCACCGAGGTAATGATTAATAGGGACAGTTGGGGTTATTCGTATTCCATTGTCAGAGGTGAAATTCTTGGATTTCTGGAAGACGAACGACTGCGAAAGCATTTAACAAGTATGTTT…	Eukaryota	Ochrophyta	Bacillariophyceae	Fragilariales	Fragilariaceae	Gedaniella	0	0	0	0	0	0	54	0	621	143	416	145	0	0	30	0	0	0	0	0	0	0	0	0	0	0	0	0	0	0	0	0	0	0	0	0	0	0	0	0	0	0	0
CCAGCAGCTGCGGTAATTCCAGCTCCAATGGCGTATATTAAAGTTGTTGCGGTTAAAAAGCTCGTAGTTGGATTTCTGCTGAGGATGACCGGTCCGCCCTCTGGGCAGGTATCTGGCTCAGCCTTGGCATCTTCCTGAAGAACGTAGCTGCACTTGACTGTGTGGTGCGGTATTTAGGACATTTACTTTGAGGAAATTAGAGTGTTTCAAGCAAGCGCACGCCTTGAATACATTAGCATGGAATAATAAGATAGGACCTCGGTTCTATTTTGTTGGTTTCTAGAGCTGAGGTAATGATTGATAGGGATAGTTGGGGGCATTCGTATTTAACTGTCAGAGGTGAAATTCTTGGATTTGTTAAAGACGGACTACTGCGAAACCATTTGCCAAGGATGTTTT…	Eukaryota	Myzozoa	Dinophyceae	Suessiales	Suessiaceae	Yihiella	0	0	0	0	0	0	0	0	0	0	0	0	0	0	0	0	0	0	0	0	0	0	0	0	0	0	0	0	0	0	0	0	1409	0	0	0	0	0	0	0	0	0	0
CCAGCAGCCGCGGTAATTCCAGCTCCAATAGCGTATATTAAAGTTGTTGCAGTTAAAAAGCTCGTAGTTGGATTTGTGGGTGGAGCGAGTGTCCCGACGCTTAGCGTGGGTGATGTTCGTCTCCGTCCATCTTTGGGTGGAATCCGTGTGGCATTAAGTTGTCGTGCGGGGGATGCCCATCTTTTACTGTGAAAAAATTAGAGTGTTCAAAGCAGGCTTACGCCGTTGAATATATTAGCATGGAATAATGAGATAGGACCTGGGTACTATTTTGTTGGTTTGCGCACCGAGGTAATGATTAATAGGGACAGTTGGGGGTATTCGTATTCCATTGTCAGAGGTGAAATTCTTGGATTTTTGGAAGACGAACGACTGCGAAAGCATTTACCAAGGATGTTT…	Eukaryota	Ochrophyta	Bacillariophyceae	Fragilariales	Fragilariaceae	Gedaniella	0	0	0	0	0	0	0	0	0	0	0	0	0	0	0	0	0	1408	0	0	0	0	0	0	0	0	0	0	0	0	0	0	0	0	0	0	0	0	0	0	0	0	0
CCAGCAGCTGCGGTAATTCCAGCTCCAATAGCGTATATTAAAGTTGTTGCAGTTAAAAAGCTCGTAGTTGGATTTGTGGTTGGAGCGAGCGTCCCGACACACTGTGTGGGTGACGCTTGTCTCCGTCCATCTTTGGGCGGAATCCGTGTGGCATTAAGTTGTCGTGCGGGGGATGCCCATCCTTTACTGTGAAAAAATTAGAGTGTTCAAAGCAGTCATTTCGACGTTGAATATATTAGCATGGAATAATGAGATAGGACCTGGGTACTATTTTGTTGGTTTGCGCACCGAGGTAATGATTAATAGGGACAGTTGGGGGTATTCGTATTCCATTGTCAGAGGTGAAATTCTTGGATTTCTGGAAGACGAACGACTGCGAAAGCATTTACCAAGGATGTT…	Eukaryota	Ochrophyta	Bacillariophyceae	Fragilariales	Fragilariaceae	Serratifera	0	0	0	0	0	0	0	0	0	0	0	0	0	0	0	0	0	0	0	0	0	0	0	0	0	0	0	0	0	0	0	0	0	0	0	0	0	0	0	0	0	0	0
CCAGCACCCGCGGTAATTCCAGCTCCAATAGCGTATATTAAAGTTGTTGCAGTTAAAAAGCTCGTAGTTGGATTTGTGGGTGGAGCGAGTGTCCCGACACTTTGTGTGGGTGATGCTTGTCTCCGTCCATCTTTGGGCGGATTCCGTGTGGCATTAGGTTGTCGTGCGGGGGATGCCCATCTTTTACTGTGAAAAAATTAGAGTGTTCAAAGCAGGCTTACGCCGTTGAATATATTAGCATGGAATAATGAGATAGGACCTGGGTACTATTTTGTTGGTTTGCGCACCGAGGTAATGATTAATAGGGACAGTTGGGGGTATTCGTATTCCATTGTCAGAGGTGAAATTCTTGGATTTCTGGAAGACGAACGACTGCGAAAGCATTTACCAAGGATGTTT…	Eukaryota	Ochrophyta	Bacillariophyceae	Fragilariales	Fragilariaceae	Serratifera	0	0	0	0	0	0	0	0	0	0	0	0	0	0	0	0	0	0	0	0	0	0	0	0	0	0	0	0	0	0	0	0	0	0	0	0	0	0	0	0	0	0	0
CCAGCAGCCGCGGTAATTCCAGCTCCAATAGCGTATATTAAAGCTGTTGCGGTTAAAAAGCTCGTAGTTGGATTTCTGTCAAGGACAACTGGTCCGCCCTTCGGGTGAGCACATAGTTTGGTCTTGGCATCTTGTTGGAAACTGTTGCTGCACTTGGTTGTGTGGCGCAGCGTCCAGCACTTTCACTTTGAGGAAATTGGAGTGTTTCAAGCAGGCACATGCCTTTGGACACAGTAGCATGGAATAATTAGATTGGGCTTTTGCTCCAACTTGTCGGTTTCTGGAGCTGAGGTGAGAATTAATGGGGATTGTTGGGGGCATCCGAATTTAGCCGTCAGAGGTGAAATTCTTGGATCTGCTAAAGACGGACAACTGCGAAAGCGTTTGCCCAGGATGTTT…	Eukaryota	Myzozoa	Dinophyceae	Gymnodiniales	Gymnodiniaceae	Amphidinium	0	0	0	0	0	0	0	0	0	0	0	0	0	0	0	0	0	0	0	0	0	0	0	0	0	0	0	0	0	0	0	0	0	0	0	0	0	0	0	0	0	283	0
CCAGCAGCCGCGGTAATTCCAGCTCCAATAGCGTATATTAAAGTTGCTGCAGTTAAAAAGCTCGTAGTTGGATCTTGGGAGCGGGCGGGCGGTCCGCCGCGAGGCGAGCCACTGCCCGTCCCCGCCCCTTGCCTCTCGGCGCCCCCTCGATGCTCTTAGCTGAGTGTCCCGCGGGGCCCGAAGCGTTTACTTTGAAAAAATTAGAGTGTTCAAAGCAGGCCCGAGCCGCCTGGATACCGCAGCTAGGAATAATGGAATAGGACCGCGGTTCTATTTTGTTGGTTTTCGGAACTGAGGCCATGATTAAGAGGGACGGCCGGGGGCATTCGTATTGCGCCGCTAGAGGTGAAATTCTTGGACCGGCGCAAGACGGACCAGAGCGAAAGCATTTGCCAAGAA…	Eukaryota	Chordata	Mammalia	Primates	Cercopithecidae	Papio	115	0	0	0	0	0	0	0	0	0	0	0	0	0	0	0	0	0	0	0	0	0	0	0	0	0	0	0	0	0	0	0	0	0	0	0	0	0	0	0	0	0	0
CCAGCAGCTGCGGTAATTCCAGCTCCAATAGCGTATATTAAAGTTGTTGCAGTTAAAAAGCTCGTAGTTGGATTTGTGGGTGGAGCGAGCGTCCTGACGCTTAGCGTGGGTGATGCTCGTCTCCGTCCATCTTTGGGTGGAATCCGTGTGGCATTAAGTTGTCGTGCGGGGGATGCCCATCTTTTACTGTGAAAAAATTAGAGTGTTCAAAGCAGGCTTACGCCGTTGAATATATTAGCATGGAATAATGAGATAGGACCTGGGTACTATTTTGTTGGTTTGCGCACCGAGGTAATGATTAATAGGGACAGTTGGGGGTATTTGTATTCCATTGTCAGAGGTGAAATTCTTGGATTTCTGGAAGACGAACGACTGCGAAAGCATTTACCAAGGATGTTT…	Eukaryota	Ochrophyta	Bacillariophyceae	Fragilariales	Fragilariaceae	Serratifera	0	0	0	0	0	0	0	0	0	0	0	0	0	0	0	0	0	0	1402	0	0	0	0	0	0	0	0	0	0	0	0	0	0	0	0	0	0	0	0	0	0	0	0
CCAGCAGCCGCGGTAATTCCAGCTCTGTAAGCGTATACCAAAGTTGTTGCAGTTAAAACGCTCGTAGTCGGAACTTGGCAATTCCGGATGTGTGCACATCGTGTGCGCACTTTGCGGGGATTGCTTTTGTGGACTCGCGTCGGATGAGGCACTTTCACTAGTGAACGTCCGCACGCAGCCACTCTTTACTGTGAGAAAATCAGAGTGCTCAAAGCAGGCATTTGCCGTGAATGTATTAGCATGGAATAATAGAATAGGACTTGGTTCTATTCTGTTGGTTTGTTGGGACTGAGTAATGATTAAGAGGGACAGTTGGGGGCATTTGTATTTCGGCGCTAGAGGTGAAATTCTTAGATTGCCGAAAGACAAACTGCTGCGAAAGCGTCTGCCAAGGATGTT…	Eukaryota	Rhodophyta	Florideophyceae	Corallinales	Corallinaceae	Hydrolithon	0	0	0	0	0	0	0	0	0	0	0	0	0	0	0	0	0	0	0	0	0	0	0	0	0	0	0	0	0	0	0	0	0	0	0	0	0	0	0	0	0	0	0
CCAGCAGCCGCGGTAATTCCAGCTCCAATAGCGTATATTAAAGTTGTTGCAGTTAAAAAGCTCGTAGTTGGATTTGTGGGTGGAGCGAGTGTCCCGACGCATAGCGTGGGTGATGTTTGTCTCCGTCCATCTTTGGGTGGAATCTGTGTGGCATTAAGTTGTCGTGCAGGGGATGCCCATCTTTTACTGTGAAAAAATTAGAGTGTTCAAAGCAGGCTTCCGCCGTTGAATATATTAGCATGGAATAATGAGATAGGACCTGGGTACTATTTTGTTGGTTTGCGCACCGAGGTAATGATTAATAGGGACAGTTGGGGTTATTCGTATTCCATTGTCAGAGGTGAAATTCTTGGATTTCTGGAAGACGAACGACTGCGAAAGCATTTAACAAGTATGTTT…	Eukaryota	Ochrophyta	Bacillariophyceae	Fragilariales	Fragilariaceae	Gedaniella	0	0	0	0	0	0	35	0	630	121	459	121	0	0	33	0	0	0	0	0	0	0	0	0	0	0	0	0	0	0	0	0	0	0	0	0	0	0	0	0	0	0	0
CCAGCAGCCGCGGTAATTCCAGCTCCAATGGCGTATATTAAAGTTGTTGCGGTTAAAAAGCTCGTAGTTGGATTTCTGCTGAGGATGACCGGTCCGCCCTCTGGGCAGGTATCTGGCTCAGCCTTGGCATCTTCCTGAAGAACGTAGCTGCACTTGACTGTGTGGTGCGGTATTTAGGACATTTACTTTGAGGAAATTAGAGTGTTTCAAGCAAGCGCACGCCTTGAATACATTAGCATGGAATAATAAGATAGGACCTCGGTTCTATTTTGTTGGTTTCTAGAGCTGAGGTAATGATTGATAGGGATAGTTGGGGGCATTCGTATTTAACTGTCAGAGGTGAAATTCTTGGATTTGTTAAAGACGGACTACTGCGAAAGCATTTGCCAAGGATGTTTT…	Eukaryota	Myzozoa	Dinophyceae	Suessiales	Suessiaceae	Pelagodinium	0	0	0	0	0	0	0	0	0	0	0	0	0	0	0	0	0	0	0	0	0	0	0	0	0	0	0	0	0	0	0	0	0	0	0	0	0	0	0	0	0	0	0
CCAGCAGCTGCGGTAATTCCAGCTCCAATAGCGTATATTTAAGTTGTTGCAGTTAAAAAGCTCGTAGTTGGATTTCGGGCCGCGTCTTATTTGGTCACCTTAACAGGTCGCATCACTAAGGCCGGCCTTGCTGTCGATGACGCGTGGGGTAGCTTCGCGCTATGCCCGCGGACTCGACGACGTTACTTTGAGTAAATTAGAGTGTTCAAAGCAAGCCAACGCTCTGAATATGATAGCATGGGATAACACGACAGGACTCTAGGTCTATCGTGTTGGTCTATAGGCCGGGGTAATGATTAAGAAGGACAGTCGGGGGCATTCGTATTCCATTGTCAGAGGTGAAATTCAGTGATTGATGGAAGACGAACATCTGCGAAAGCATTTGCCAAGGATGTTTTC…	Eukaryota	Chlorophyta	Chlorophyceae	Phaeophilales	Phaeophilaceae	Phaeophila	0	0	0	0	0	0	0	0	0	0	0	0	0	0	0	0	0	0	0	0	0	0	0	0	0	0	0	0	0	0	0	0	0	0	0	0	0	0	0	0	0	0	0
CCAGCAGCTGCGGTAATTCCAGCTCCAATAGCGTATATTTAAGTTGTTGCAGTTAAAAAGCTCGTAGTTGGACTTTGGGATGGGCCGGCCGGTCCGCCCTAGGTGTGCACCGGTCGTCTCGTCCCTTCTGTCGGCGATGCGCTCCTGGCCTTAATTGGCCGGGTCGTGCCTCCGGCGCTGTTACTTTGAAGAAATTAGAGTGCTCAAAGCAAGCCTACGCTCTGTATACATTAGCATGGGATAACATTATAGGATTTCGGTCCTATTACGTTGGCCTTCGGGATCGGAGTAATGATTAACAGGGACAGTCGGGGGCATTCGTATTTCATAGTCAGAGGTGAAATTCTTGGATTTATGAAAGACGAACAACTGCGAAAGCATTTGCCAAGGATGTTTTCA…	Eukaryota	Streptophyta	Magnoliopsida	Solanales	Solanaceae	Solanum	0	0	0	0	0	0	0	0	0	0	0	0	0	0	102	0	0	0	0	0	0	0	0	0	0	0	0	0	0	0	0	0	0	0	0	0	0	0	0	0	0	0	0
CCAGCAGCCGCGGTAATTCCAGCTCCAATAGCGTATATTAAAGTTGTTGCAGTTAAAAAGCTCGTAGTTGGATTTGTGGGTGGAGCGAGTGTCCCGACACAATGTGTGGGTGATGTTTGTCTCTGTCCATCTTTGGGCGGAATCCGTGTGGCATTAAGTTGTCGTGCGGGGGATGCCCATCCTTTACTGTGAAAAAATTAGAGTGTTCAAAGCAGGCTTACGCCGTTGAATATATTAGCATGGAATAATAAGATAGGACCTGGGTACTATTTTGTTGGTTTGCGCACCGAGGTAATGATTAATAGGGACAGTTGGGGGTATTCGTATTCCATTGTCAGAGGTGAAATTCTTGGATTTCTGGAAGACGAACGACTGCGAAAGCATTTACCAAGGATGTTT…	Eukaryota	Ochrophyta	Bacillariophyceae	Fragilariales	Fragilariaceae	Serratifera	0	0	0	0	0	0	53	0	0	0	0	0	0	0	0	0	0	0	0	0	0	0	0	0	0	0	0	0	0	0	0	0	0	0	0	0	0	0	0	0	0	0	0
CCAGCACCTGCGGTAATTCCAGCTCCAATAGCGTATATTAAAGCTGTTGCGGTTAAAAAGCTCGTAGTTGGATCTCTGTTGAGGACAACCGGTCCGCCCTCTGGGTGAGCATCTGGTTTGGCCTCGGCATCTTGCTGGGGAATGCTGCTGCACTTCACTGTGTGGAGTAGTCACCTGCGCTTTTACTTTGAGGAAATTGGAGTGTTTCAAGCAGGCACATGCCTTTGGACATATTAGCATGGAATAATCAGGTAGAGTCTCTGCTCCATTTTGTCGGTTTCTGGAGCTGAGGTGAGGATTAGTAGGGATTGTTGGGGGCATCCGAATTTAACCGTCAGAGGTGAAATTCTTGGATTAGTTAAAGACGGACAACTGCGAAAGCATTTGCCCAAGATGTTT…	Eukaryota	Myzozoa	Dinophyceae	Amphidiniales	Amphidiniaceae	Amphidinium	0	0	0	0	0	0	0	0	0	0	0	0	0	0	0	0	0	0	0	0	0	0	0	0	0	0	0	0	0	0	0	0	0	0	0	0	0	0	0	0	0	0	0
CCAGCAGCTGCGGTAATTCCAGCTCCAATAGCGTATATTTAAGTTGTTGCGGTTAAAACGCTCGTAGTTGGACTTTGGGCCCCGTTTCGTCGGTCCGCCCTCGCAGGCGCGCACCGCACGTCCGGCGGCCTTTTTGGTCGGCCGCCGCGGCTGGGCTTCACTGTCTGGCCGCGGTCGTCCGTCCGGGTTACTTTGAGGAAAATAGAGTGTTCAAAGCAGGCGGCTGCCCGAATACGCTAGCATGGAATAACACGAGAGGGCTGTGGGCCGCACGTGGTTGGTCTGCGGTGTCCGTAGCAATGATCGAGAGGAGCGGTCGGGGGCATTCGTATTCCACTGTCAGAGGTGAAATTCTTGGATTTGTGGAAGGCGAACATCTGCGAAAGCGATTGCCAAGGA…	Eukaryota	Chlorophyta	Ulvophyceae	Bryopsidales	Ostreobiaceae	Ostreobium	0	0	0	0	0	0	0	0	0	0	0	0	0	0	0	0	0	0	0	0	0	0	0	0	0	0	0	0	0	0	0	0	0	1373	0	0	0	0	0	0	0	0	0
CCAGCACCTGCGGTAATTCCAGCTCCAATAGCGTATATTAAAGCTGTTGCGGTTAAAAAGCTCGTAGTTGGATCTCTGTTGAGGACAACCGGTCCGCCCTCTGGGTGAGCATCTGGTTTGGCCTCGGCATCTTGCTGGGGAATGCTGCTGCACTTCACTGTGTGGAGTAGTCACCTGCGCTTTTACTTTGAGGAAATTGGAGTGTTTCAAGCAGGCACATGCCTTTGGACATATTAGCATGGAATAATCAGGTAGAGTCTCTGCTCCATTTTGTCGGTTTCTGGAGCTGAGGTGAGGATTAGTAGGGATTGTTGGGGGCATCCGAATTTAACCGTCAGAGGTGAAATTCTTGGATTAGTTAAAGACGGACAACTGCGAAAGCATTTGCCCAAGATGTTT…	Eukaryota	Myzozoa	Dinophyceae	Amphidiniales	Amphidiniaceae	Amphidinium	0	0	0	0	0	0	0	0	0	0	0	0	0	0	0	0	0	0	0	0	0	0	0	0	0	0	0	0	0	0	0	0	0	0	0	0	0	0	0	0	0	0	0
CCAGCAGCTGCGGTAATTCCAGCTCCAATAGCGTATATTAAAGTTGTTGCAGTTAAAAAGCTCGTAGTTGGATTTGTGGGTGGAGCGAGCGTCCCGACGCTCAGCGTGGGTGAGGTTCGTCTCCGTCCATCCTTGGGTGGAATCCGCGTGGCATTGAGTTGTCGTGCGGGGGATGCCCATCTTTTACTGTGAAAAAATTAGAGTGTTCAAAGCAGGCTTACGCCGTTGAATATATTAGCATGGAATAATGAGATAGGACCTGGGTACTATTTTGTTGGTTTGCGCACCGAGGTAATGATTAATAGGGACAGTTGGGGGTATTCGTATTCCATTGTCAGAGGTGAAATTCTTGGATTTCTGGAAGACGAACGACTGCGAAAGCATTTACCAAGGATGTTT…	Eukaryota	Ochrophyta	Bacillariophyceae	Fragilariales	Staurosiraceae	Nanofrustulum	0	0	550	0	722	44	0	0	25	0	0	0	0	0	31	0	0	0	0	0	0	0	0	0	0	0	0	0	0	0	0	0	0	0	0	0	0	0	0	0	0	0	0
CCAGCAGCTGCGGTAATTCCAGCTCCAATAGCGTATATTAAAGTTGTTGCAGTTAAAAAGCTCGTAGTTGGATTTGTGGTCGGAGTGATTGGCCCGTCACTTGTGTCGGTGCTTGATCGTCTCTGTCCATCCTTGGGTGGAATCTGTGTGGCATTCAGTTGTCGTGCAGGGGATACCCATCTTTTACTGTGAAAAAATTAGAGTGTTCAAAGCAGGCTTACGCCGTTGAATATATTAGCATGGAATAATGAGATAGGACCTGGGTACTATTTTGTTGGTTTGCGCACCCTGGTAATGATTAATAGGGACAGTTGGGGGTATTCGTATTCCATTGTCAGAGGTGAAATTCTTGGATTTTTGGAAGACGAACTACTGCGAAAGCATTTACCAAGGATGTTT…	Eukaryota	Ochrophyta	Bacillariophyceae	Triceratiales	Plagiogrammaceae	Orizaformis	0	0	0	0	0	0	0	0	0	0	0	0	0	0	0	0	0	0	0	0	0	0	0	0	0	0	0	0	0	0	0	0	0	0	0	0	0	0	0	0	0	0	0
CCAGCAGCTGCGGTAATTCCAGCTCCAATAGCGTATATTAAAGTTGTTGCGGTTAACAAGCTCGTAGTTGGATTTCTGCTGAGGGTGGCTGGTCCGCCCTCTGGGTGAGTATCTGGCACAGCCTGAGCATTCTTCGTGAAAGCACAACTGCACTTGACTGTGTGGTGTGGTATTGAGAATTTTTACTTTGAGGAAATCAGAGTGTTTCAAGCAGGCATTTGCTTTGAATACATTAGCATGGAATAATATTATAGGGCCTTGGTTCTATTTGTTGGTTTCTAGAATTGAGGCAATGATTAATAGGGATAGTTGGGGGCATTCGTATTTAATTGTCAGAGGTGAAATTCTTGGATTTGTTAAAGACGGACTACTGCGGAAGCATTTGCCAAGGATGTTTTC…	Eukaryota	Myzozoa	Dinophyceae	Gonyaulacales	Gonyaulacaceae	Alexandrium	0	0	0	0	0	0	0	0	0	0	0	0	0	0	0	0	0	0	0	0	0	0	1370	0	0	0	0	0	0	0	0	0	0	0	0	0	0	0	0	0	0	0	0
CCAGCAGCCGCGGTAATTCCAGCTCCAATAGCGTATATTAAAGTTGCTGCAGTTAAAAAGCTCGTAGTTGGATCTTGGGAGCGGGCGGGCGGTCCGCCGCGAGGCGAGCCACTGCCCGTCCCCGCCCCTTGCCTCTCGGCGCCCCCTCGATGCTCTTAGCTGAGTGTCCCGCGGGGCCCGAAGCGTTTACTTTGAAAAAATTAGAGTGTTCAAAGCAGGCCCGAGCCGCCTGGATACCGCAGCTAGGAATAATGGAATAGGACCGCGGTTCTATTTTGTTGGTTTTCGGAACTGAGGCCATGATTAAGAGGGACGGCCGGGGGCATTCGTATTGCGCCGCTAGAGGTGAAATTCTTGGACCGGCGCAAGACGGACCAGAGCGAAAGCATTTGCCAAGAA…	Eukaryota	Chordata	Mammalia	Primates	Cercopithecidae	Papio	113	0	0	0	0	0	0	0	0	0	0	0	0	0	0	0	0	0	0	0	0	0	0	0	0	0	0	0	0	0	0	0	0	0	0	0	0	0	0	0	0	0	0
CCAGCACCTGCGGTAATTCCAGCTCCAATAGCGTATATTAAAGTTGTTGCAGTTAAAAAGCTCGTAGTTGGATTTGTGGGTGGAGCGGACGTCCCGACGCCTAGCGTGGGTGGCGGCCGCCTCCGTCCATCTTTGGGTGGAATCCGTGTGGCATTGAGTTGTCGTGCGGGGGATGCCCATCTTTTACTGTGAAAAAATTAGAGTGTTCAAAGCAGGCTTACGCCGTTGAATATATTAGCATGGAATAATGAGATAGGACCTGGGTACTATTTTGTTGGTTTGCGCACCGAGGTAATGATTAATAGGGACAGTTGGGGGTATTCGTATTCCATTGTCAGAGGTGAAATTCTTGGATTTCTGGAAGACGAACGACTGCGAAAGCATTTACCAAGGATGTTT…	Eukaryota	Ochrophyta	Bacillariophyceae	Fragilariales	Fragilariaceae	Serratifera	0	0	0	0	0	0	184	0	0	0	0	0	0	0	0	0	0	0	0	0	0	0	0	0	0	0	0	0	0	0	0	0	0	0	0	0	0	0	0	0	0	0	0
CCAGCAGCCGCGGTAATTCCAGCTCCAATAGCGTATATTAAAGTTGTTGCAGTTAAAAAGCTCGTAGTTGGATTTGTGGGTGGAGCGAGTGTCCCGACACAATGTGTGGGTGACGCTTGTCTCCGTCCATCTTTGGGCGGAATCCGTGTGGCATTAAGTTGTCGTGCGGGGGATGCCCATCCTTTACTGTGAAAAAATTAGAGTGTTCAAAGCAGGCTTACGCCGTTGAATATATTAGCATGGAATAATGAGATAGGACCTGGGTACTATTTTGTTGGTTTGCGCACCGAGGTAATGATTAATAGGGACAGTTGGGGGTATTCGTATTCCATTGTCAGAGGTGAAATTCTTGGATTTCTGGAAGACGAACGACTGCGAAAGCATTTACCAAGGATGTTT…	Eukaryota	Ochrophyta	Bacillariophyceae	Fragilariales	Fragilariaceae	Serratifera	0	0	0	0	0	0	41	0	0	0	0	0	0	0	0	0	0	0	0	0	0	0	0	0	0	0	0	0	0	0	0	0	0	0	0	0	41	60	89	36	0	0	0
CCAGCACCTGCGGTAATTCCAGCTCCAATAGCGTATATTAAAGTTGTTGCAGTTAAAAAGCTCGTAGTTGGATTTGTGGGTGGAGCGGACGTCCCGACGCCTAGCGTGGGTGGCGGCCGCCTCCGTCCATCTTTGGGTGGAATCCGTGTGGCATTGAGTTGTCGTGCGGGGGATGCCCATCTTTTACTGTGAAAAAATTAGAGTGTTCAAAGCAGGCTTACGCCGTTGAATATATTAGCATGGAATAATGAGATAGGACCTGGGTACTATTTTGTTGGTTTGCGCACCGAGGTAATGATTAATAGGGACAGTTGGGGGTATTCGTATTCCATTGTCAGAGGTGAAATTCTTGGATTTCTGGAAGACGAACGACTGCGAAAGCATTTACCAAGGATGTTT…	Eukaryota	Ochrophyta	Bacillariophyceae	Fragilariales	Fragilariaceae	Serratifera	0	0	0	0	0	0	198	0	0	0	0	0	0	0	0	0	0	0	0	0	0	0	0	0	0	0	0	0	0	0	0	0	0	0	0	0	0	0	0	0	0	0	0
CCAGCAGCCGCGGTAATTCCAGCTCCAATAGCGTATATTAAAGCTGTTGCGGTTAAAAAGCTCGTAGTTGGATTTCTGTCAAGGACAACTGGTCCGCCCTTCGGGTGAGCACATAGTTTGGTCTTGGCATCTTGTTGGAAACTGTTGCTGCACTTGGTTGTGTGGCGCAGCGTCCAGCACTTTCACTTTGAGGAAATTGGAGTGTTTCAAGCAGGCACATGCCTTTGGACACAGTAGCATGGAATAATTAGATTGGGCTTTTGCTCCAACTTGTCGGTTTCTGGAGCTGAGGTGAGAATTAATGGGGATTGTTGGGGGCATCCGAATTTAGCCGTCAGAGGTGAAATTCTTGGATCTGCTAAAGACGGACAACTGCGAAAGCGTTTGCCCAGGATGTTT…	Eukaryota	Myzozoa	Dinophyceae	Gymnodiniales	Gymnodiniaceae	Amphidinium	0	0	0	0	0	0	0	0	0	0	0	0	0	0	0	0	0	0	0	0	0	0	0	0	0	0	0	0	0	0	0	0	0	0	0	0	0	0	0	0	0	257	0
CCAGCAGCTGCGGTAATTCCAGCTCCAATAGCGTATATTAAAGTTGTTGCAGTTAAAAAGCTCGTAGTTGAAAGTCTGGACTTTCCCGTTGGTCCACCCACTGGGTGCGCATCTGATGTGGAAGGTCCATAATATCCGGAAGGCTGGCTGCACTTCACTGTGTGGCCGGCTATCTGGAGCTGTTACTTTGAGGAAATTAGCGTGTTTCAAGCAGGCGTTCGCCTTGAATATGTTAGCATGGAATAACTATGATCGGCTCTGGACCCTTCTTGTTGGTTCATGGGACTAGAGGACGATGGATAGGGATAGTTGGGGACATCCGTATTTAACTGTCAGAGGTGAAATTCTTGGATTTGTTAAAGACGTCCTACTGCGAAAGCATTTGTCAAAACTATTCCC…	Eukaryota	Myzozoa	Dinophyceae	Peridiniales	unknown family	unknown genus	0	0	0	1364	0	0	0	0	0	0	0	0	0	0	0	0	0	0	0	0	0	0	0	0	0	0	0	0	0	0	0	0	0	0	0	0	0	0	0	0	0	0	0
CCAGCAGCTGCGGTAATTCCAGCTCCAATAGCGTATATTAAAGTTGTTGCGGTTAAAAAGCTCGTAGTTGGATTTCTGCTGAGGACGACCGGTCCGCCCTCTGGGTGAGCATCTGGCTCGGCCTTGGCATCTTCTTGGGGAACGTAGCTGCACTTGACTGTGTGGTGCGGTATCCAGGACTTTTACTTTGAGGAAATTAGAGTGTTTCAAGCAGGCGCACGCCTTGAATACATTAGCATGGAATAATAAGATAGGACCTCGGTTCTATTTTGTTGGTTTCTAGAGCTGAGGTAATGATTAATAGGGATAGCTGGGGGCATTCGTATTTAACTGTCAGAGGTGAAATTCTTGGATTTGTTAAAGACGGACTACTGCGAAAGCATTTGCCAAGGATGTTTT…	Eukaryota	Myzozoa	Dinophyceae	Gymnodiniales	Gymnodiniaceae	Lepidodinium	0	0	0	0	0	0	0	0	0	0	0	0	0	0	0	0	0	0	0	0	0	0	0	0	0	0	0	0	0	0	0	0	0	0	0	0	0	0	0	0	0	0	0
CCAGCAGCTGCGGTAATTCCAGCTCCAATAGCGTATATTAAAGTTGTTGCAGTTAAAAAGCTCGTAGTTGGATTTGTGGGTGGAGCGAGTGTCCCGACACAATGTGTGGGTGACGCTTGTCTCCGTCCATCTTTGGGCGGAATCCGTGTGGCATTAAGTTGTCGTGCTGGGGATGCCCATCCTTTACTGTGAAAAAATTAGAGTGTTCAAAGCAGGCTTACGCCGTTGAATATATTAGCATGGAATAATAAGATAGGACCTGGGTACTATTTTGTTGGTTTGCGCACCGAGGTAATGATTAATAGGGACAGTTGGGGATATTCGTATTCCATTGTCAGAGGTGAAATTCTTGGATTTCTGGAAGACGAACGACTGCGAAAGCATTTATCAAGGATGTTT…	Eukaryota	Ochrophyta	Bacillariophyceae	Fragilariales	Fragilariaceae	Serratifera	0	0	0	0	0	0	0	0	0	0	0	0	0	0	0	0	0	0	0	0	0	0	0	0	0	71	0	0	0	0	0	0	0	0	0	0	0	0	0	0	0	0	0
CCAGCAGCCGCGGTAATTCCAGCTCCAATAGCGTATATTAAAGTTGTTGCGGTTAAAAAGCTCGTAGTTGGATTTCTGCTGAGGATGACCGGTCCGTCCTCTGGACAGGCATCTGGCTCAGCCTTGGCATCTTCCTGAAGAACGTAGCTGCACTTGACTGTGTGGTGCGGTATTTAGGACATTTACTTTGAGGAAATTAGAGTGTTTCAAGCAAGCGCACGCTTTGAATACATTAGCATGGAATAATAAGATAGGACCTCGGTTCTATTTTGTTGGTTTCTAGAGCTGAGGTAATGATTGATAGGGATAGTTGGGGGCATTCGTATTTAACTGTCAGAGGTGAAATTCTTGGATTTGTTAAAGACGGACTACTGCGAAAGCATTTGCCAAGGATGTTTT…	Eukaryota	Myzozoa	Dinophyceae	Suessiales	Suessiaceae	Polarella	0	0	0	0	0	0	0	0	0	0	0	0	0	0	0	1141	0	0	0	0	0	0	0	0	0	0	0	0	0	0	0	0	0	0	0	0	0	0	0	0	0	0	0
CCAGCAGCTGCGGTAATTCCAGCTCCAATAGCGTATATTTAAGTTGTTGCAGTTAAAAAGCTCGTAGTTGGACTTTGGGTTGGGTCGGCCGGTCCGCCGTTTGGTGTGCACCGGTCGCCTCGTCCCTTCTGCCGGCGATGCGCTCCTGTCCTTAATTGGCCGGGTCGTGCCTCCGGCGTTGTTACTTTGAAGAAATTAGAGTGCTCAAAGCAAGCCTACGCTCTGTATACATTAGCATGGGATAACATCATAGGATTTCGGTCCTATTACGTTGGCCTTCGGGATCGGAGTAATGATTAACAGGGACAGTCGGGGGCATTCGTATTTCATAGTCAGAGGTGAAATTCTTGGATTTATGAAAGACGAACAACTGCGAAAGCATTTGCCAAGGATGTTTTC…	Eukaryota	Streptophyta	Magnoliopsida	Apiales	Apiaceae	Daucus	0	0	0	0	0	0	0	0	0	0	0	0	0	0	0	0	0	0	0	0	0	0	0	0	0	0	0	0	0	0	0	0	0	0	0	0	0	0	0	0	0	0	0
CCAGCAGCCGCGGTAATTCCAGCTCCAATAGCGTATATTAAAGTTGTTGCAGTTAAAAAGCTCGTAGTTGGATTTGTGGTTGGAGCGAGCGTCCCGACACACTGTGTGGGTGACGCTTGTCTCCGTCCATCTTTGGGCGGAATCCGTGTGGCATTAAGTTGTCGTGCGGGGGATGCCCATCCTTTACTGTGAAAAAATTAGAGTGTTCAAAGCAGTCATTTCGACGTTGAATATATTAGCATGGAATAATGAGATAGGACCTGGGTACTATTTTGTTGGTTTGCGCACCGAGGTAATGATTAATAGGGACAGTTGGGGGTATTCGTATTCCATTGTCAGAGGTGAAATTCTTGGATTTCTGGAAGACGAACGACTGCGAAAGCATTTACCAAGGATGTT…	Eukaryota	Ochrophyta	Bacillariophyceae	Fragilariales	Fragilariaceae	Serratifera	0	0	0	0	0	0	0	0	0	0	0	0	0	0	0	0	0	0	0	0	0	0	0	0	0	0	0	0	0	0	0	0	0	0	0	0	0	0	0	0	0	0	0
CCAGCACCCGCGGTAATTCCGACTCCAATAGTGTATGCTAAAGTTGTTGCAGTTAAAACGCTCGTAGTTGAATTTCCGGCGGGTTCTTCCCGTCTGCCTATGAAAGCTAGCGATGAAGCAATGATTTGTTAGTCGGAGTAGGTTTTTACCGTGAGTAAAATAGAGTGCTTAAAGCAGGCTATTGCTTGAATAATTTAGCATGGAATAATAGAATAGGACTATATCCTTTTTATTGGTTATGGGATATGGTAATGATTAACAGAAACAGTTGGGGGCATCCGTACTTAATAGTCAGAGGTGAAATTCTATGATTTATTAAAGACGAACTAATGCGAAAGCATTTGCCAAGGATGTTTTCATCAATCAAGAACGAAAGT	Eukaryota	Ciliophora	Intramacronucleata	Conthreep	Phyllopharyngea	unknown genus	0	0	0	0	0	0	0	0	0	0	0	0	0	0	0	0	0	0	0	0	0	0	0	0	0	0	0	0	0	0	0	0	0	0	0	0	0	0	0	0	0	0	1343
CCAGCAGCCGCGGTAATTCCAGCTCCAATAGCGTATATTAAAGTTGTTGCAGTTAAAAAGCTCGTAGTTGGATTTGTGGGTGGAGCGAGTGTCCCGACACAATGTGTGGGTGACGCTTGTCTCCGTCCATCTTTGGGCGGAATCCGTGTGGCATTAAGTTGTCGTGCGGGGGATGCCCATCCTTTACTGTGAAAAAATTAGAGTGTTCAAAGCAGGCTTACGCCGTTGAATATATTAGCATGGAATAATGAGATAGGACCTGGGTACTATTTTGTTGGTTTGCGCACCGAGGTAATGATTAATAGGGACAGTTGGGGGTATTCGTATTCCATTGTCAGAGGTGAAATTCTTGGATTTCTGGAAGACGAACGACTGCGAAAGCATTTACCAAGGATGTTT…	Eukaryota	Ochrophyta	Bacillariophyceae	Fragilariales	Fragilariaceae	Serratifera	0	0	0	0	0	0	31	0	0	0	0	0	0	0	0	0	0	0	0	0	0	0	0	0	0	0	0	0	0	0	0	0	0	0	0	0	78	59	100	31	0	0	0
CCAGCAGCTGCGGTAATTCCAGCTCTGTAAGCGTATACCAAAGTTGTTGCAGTTAAAACGCTCGTAGTCGGAACTTGGCAATTCCGGATGTGGACACAAAAATGTGTGTTAGCATTGCGGGGATTGCTTTTGTGGAGACGGCGAAGGGATGAGGCACTTTAATTAGTTGAACGTCCCGACGCGTCCACTGTTTACTGTGAGAAAATCAGAGTGTTCAAAGCAGGCAATTGCCGTGAATGTATTAGCATGGAATAATAGAATAGGACTTGGTTCTATTTTGTTGGTTTGTTGGAATCGAGTAATGATTAAGAGGGACAGTTGGGGGCATTTGTATTTCGGCGCTAGAGGTGAAATTCTTAGATTGCCGAAAGACAAACTGCTGCGAAAGCGTCTGCCAAG…	Eukaryota	Rhodophyta	Florideophyceae	unknown order	unknown family	unknown genus	0	0	0	0	0	0	0	0	0	0	0	0	0	0	0	0	0	0	0	0	0	0	0	0	0	0	0	0	0	0	0	0	0	0	0	0	0	0	0	0	0	0	0
CCAGCAGCTGCGGTAATTCCAGCTCCAATAGCGTATATTTAAGTTGTTGCGGTTAAAACGCTCGTAGTTGGACTTTGGGCCCCATTTCGTCGGTCCGCCCTCGCGGGCGCGCACCGCACGTCCGGCGGCCTTTTTGGTCGGCCGCCGCGGCTGGGCTTGACTGTCTGGCCGCGTGTGTCCGTCCGGGTTACTTTGAGGAAAATAGAGTGTTCAAAGCACGCGGCTGCGCGAATACGCTAGCATGGAATAACACGAGAGGGCTGTGGGCCGCACGTGGTTGGTCTGCGGTGTCCGTAGCAATGATCAAGAGGAGCGGTCGGGGGCATTCGTATTCCACTGTCAGAGGTGAAATTCTTGGATTTGTGGAAGGCGAACATCTGCGAAAGCGATTGCCAAGGA…	Eukaryota	Chlorophyta	Ulvophyceae	Bryopsidales	Ostreobiaceae	Ostreobium	0	0	0	0	0	0	0	0	0	0	0	0	0	0	0	0	0	0	0	0	0	0	0	0	0	0	0	0	0	0	0	0	0	0	0	0	0	0	0	0	0	0	0
CCAGCAGCCGCGGTAATTCCAGCTCCAATAGCGTATATTAAAGTTGTTGCAGTTAAAAAGCTCGTAGTTGGATTTGTGGGTGGAGCGAGTGTCCCGACACAATGTGTGGGTGACGCTTGTCTCCGTCCATCTTTGGGCGGAATCCGTGTGGCATTAGGTTGTCGTGCGGGGGATGCCCATCCTTTACTGTGAAAAAATTAGAGTGTTCAAAGCAGGCTTACGCCGTTGAATATATTAGCATGGAATAATAAGATAGGACCTGGGTACTATTTTGTTGGTTTGCGCACCGAGGTGATGATTAATAGGGACAGTTGGGGGTATTCGTATTCCATTGTCAGAGGTGAAATTCTTGGATTTCTGGAAGACGAACGACTGCGAAAGCATTTACCAAGGATGTTT…	Eukaryota	Ochrophyta	Bacillariophyceae	Fragilariales	Fragilariaceae	Serratifera	0	0	0	0	0	0	0	0	0	0	0	0	0	0	0	0	0	0	0	0	0	0	0	0	0	0	0	0	0	0	0	0	0	0	0	0	0	0	0	0	0	0	0
CCAGCAGCTGCGGTAATTCCAGCTCCAATAGCGTATATTAAAGTTGTTGCAGTTAAAAAGCTCGTAGTTGGATTTGTGGGTGGAGCGAGCGTCCCGACGCTCAGCGTGGGTGAGGCTCGTCTCCGTCCATCCTTGGGTGGAATCCGCGTGGCATTGAGTTGTCGTGCGGGGGATGCCCATCTTTTACTGTGAAAAAATTAGAGTGTTCAAAGCAGGCTTACGCCGTTGAATATATTAGCATGGAATAATGAGATAGGACCTGGGTACTATTTTGTTGGTTTGCGCACCGAGGTAATGATTAATAGGGACAGTTGGGGGTATTCGTATTCCATTGTCAGAGGTGAAATTCTTGGATTTCTGGAAGACGAACGACTGCGAAAGCATTTACCAAGGATGTTT…	Eukaryota	Ochrophyta	Bacillariophyceae	Fragilariales	Staurosiraceae	Nanofrustulum	0	0	1111	0	191	11	0	0	0	0	0	0	0	0	0	0	0	0	0	0	0	0	0	0	0	0	0	0	0	0	0	0	0	0	0	0	0	0	0	0	0	0	0
CCAGCAGCTGCGGTAATTCCAGCTCCAATAGCGTATATTAAAGTTGTTGCAGTTAAAAAGCTCGTAGTTGGATTTGTGGGTGGAGCGAGCGTCCCGACGCTCAGCGTGGGTGAGGCTCGTCTCCGTCCATCCTTGGGTGGAATCCGCGTGGCATTGAGTTGTCGTGCGGGGGATGCCCATCTTTTACTGTGAAAAAATTAGAGTGTTCAAAGCAGGCTTACGCCGTTGAATATATTAGCATGGAATAATGAGATAGGACCTGGGTACTATTTTGTTGGTTTGCGCACCGAGGTAATGATTAATAGGGACAGTTGGGGGTATTCGTATTCCATTGTCAGAGGTGAAATTCTTGGATTTCTGGAAGACGAACGACTGCGAAAGCATTTACCAAGGATGTTT…	Eukaryota	Ochrophyta	Bacillariophyceae	Fragilariales	Staurosiraceae	Nanofrustulum	0	0	1135	0	168	8	0	0	0	0	0	0	0	0	0	0	0	0	0	0	0	0	0	0	0	0	0	0	0	0	0	0	0	0	0	0	0	0	0	0	0	0	0
CCAGCAGCTGCGGTAATTCCAGCTCCAATAGCGTATATTAAAGTTGTTGCAGTTAAAAAGCTCGTAGTTGGATTTGTGGGTGGAGCGAGTGTCCCGACACTCTGTGTGGGTGATGCTTGTCTCCGTCCATCTTTGGGCGGAATCCGTGTGGCATTAGGTTGTCGTGCGGGGGATGCCCATCTTTTACTGTGAAAAAATTAGAGTGTTCAAAGCAGGCTTACGCCGTTGAATATATTAGCATGGAATAATGAGATAGGACCTGGGTACTATTTTGTTGGTTTGCGCACCGAGGTAATGATTAATAGGGACAGTTGGGGGTATTCGTATTCCATTGTCAGAGGTGAAATTCTTGGATTTCTGGAAGACGAACGACTGCGAAAGCATTTACCAAGGATGTTT…	Eukaryota	Ochrophyta	Bacillariophyceae	Fragilariales	Fragilariaceae	Serratifera	0	0	0	0	0	0	0	0	0	0	0	0	0	0	0	0	0	0	0	0	0	0	0	0	0	0	0	0	0	0	0	0	0	0	0	0	0	82	0	0	0	0	0
CCAGCAGCTGCGGTAATTCCAGCTCCAATAGCGTATATTAAAGTTGTTGCAGTTAAAAAGCTCGTAGTTGGATTTGTGGGTGGAGCGGACGTCCCGACGCTCTGCGTGGGTGACGGCTGCCTCCGTCCATCTTTGGGTGGAATCCGTGTGGCATTAAGTTGTCGTGCGGGGGATGCCCATCTTTTACTGTGAAAAAATTAGAGTGTTCAAAGCAGGCTTACGCCGTTGAATATATTAGCATGGAATAATGAGATAGGACCTGGGTACTATTTTGTTGGTTTGCGCACCGAGGTAATGATTAATAGGGACAGTTGGGGGTATTCGTATTCCATTGTCAGAGGTGAAATTCTTGGATTTCTGGAAGACGAACGACTGCGAAAGCATTTACCAAGGATGTTT…	Eukaryota	Ochrophyta	Bacillariophyceae	Fragilariales	Fragilariaceae	Serratifera	0	0	0	0	0	0	0	0	0	0	0	0	0	0	0	0	0	0	0	0	0	0	0	0	0	0	0	0	0	0	0	0	0	0	0	0	0	0	486	245	0	0	0
CCAGCAGCTGCGGTAATTCCAGCTCCAGAAGCGTATGCTAAAGTTGTTGCAGTTAAAAAGCTCGTAGTTAACTTTCGGACGGGGTTGACCGGGTCTTGGTACGAATGTGCCTTGCAACTTGTGTCGACCTAGTCCTCCTCCGTTTTCATTTAGAGAACGGTCATTGACTGTAAAAAAATTAGAGTGTTCAAGGCAGCTCATGGAGCTGAATATATCAGTATGGGATCACAAGATAGGACGTCGCGTGCTATTTTGTTGGTTTGTACACGTGCGTAATGATCGAAGGAATCAGTTGGAGATGTTCGTATTTCGAAGCTAGAGGTGAAATTCTTGGATTTTTGAAAGACGAACTACTGCGAAGGCATTCATCAAGGATGTTTTCATCGATCAAGAACGAAA…	Eukaryota	unknown phylum	unknown class	unknown order	unknown family	unknown genus	0	0	0	0	0	0	0	0	0	0	0	0	0	0	0	0	0	0	0	0	0	0	0	0	0	0	0	0	0	0	0	0	0	0	0	0	0	103	0	0	0	0	0
CCAGCAGCCGCGGTAATTCCAGCTCCAATAGCGTATATTAAAGTTGTTGCAGTTAAAAAGCTCGTAGTTGGACCTTGGACCTGGACAGGCGGTCCGCCTCACGGCGAGTACTGTCTTGCTGGGTCTTTCCTCTTGGTGATCTGTTGTTTCGGCAGCAGGGAACCAGGACCTTTACTTTGAAAAAATTAGAGTGTTCAAAGCAGGCTCGACGCCGGAATATATTAGCATGGAATAATAAAATAGGACGTGCGGTTCTATTTTGTTGGTTTTTGGAATCGCCGTAATGATTAATAGGGACAGTCGGGGGCATTAGTACTCACATGCTAGAGGTGAAATTCTTGGATTTTGTGAAGACTAACTTCTGCGAAAGCATTTGCCAAGGATGTTTTCATCGATCAA…	Eukaryota	Streptophyta	Magnoliopsida	Caryophyllales	Cactaceae	Hylocereus	0	0	0	0	0	0	0	0	0	0	0	0	0	0	0	0	0	0	0	0	0	0	0	0	0	0	0	0	0	0	0	0	0	0	0	0	0	0	0	0	0	0	0
CCAGCAGCCGCGGTAATTCCAGCTCCAATAGTGTATGCTAATTTTGTTGCGGTTAAAAAGCTCGTAGTTGAATCTCGGCAGGCAGGGCTCGGTTCGATTTTCGTCGCTACTGAGCCATTTGCCTGTGACAGTTTGACGGAGGTTCTTGGGTGCTCTTAACCGAGTGTCCTGGGGCGCCGTCAGGTTTACTTTGAAAAAATTAGAGTGCTCAAAGCAGGCCTTACCCGCTTGAATATTCGTGCATGGAATAATGGAATAGGACGTCGTTTCTATTTTGTTGGTTTTCGGAAATCGACGTAATGATAAATAGGGACAGTCGGGGGCATTAGTATTCAGACGACAGAGGTGAAATTCTTGGACCGTCTGAAGACTAACTACTGCGAAAGCATTTGCCAAGAA…	Eukaryota	Arthropoda	Hexanauplia	Harpacticoida	Laophontidae	Paralaophonte	0	0	0	0	0	0	0	0	0	0	0	0	0	0	0	0	0	0	0	0	0	0	0	0	0	0	0	0	0	0	0	0	0	0	0	0	0	0	0	0	0	0	0
CCAGCAGCTGCGGTAATTCCAGCTCCAATAGCGTATATTAAAGTTGTTGCAGTTAAAAAGCTCGTAGTTGGATTTGTGGGTGGAGCGAGCGTCCCGACGCTCAGCGTGGGTGAGGTTCGTCTCCGTCCATCCTTGGGTGGAATCCGCGTGGCATTGAGTTGTCGTGCGGGGGATGCCCATCTTTTACTGTGAAAAAATTAGAGTGTTCAAAGCAGGCTTACGCCGTTGAATATATTAGCATGGAATAATGAGATAGGACCTGGGTACTATTTTGTTGGTTTGCGCACCGAGGTAATGATTAATAGGGACAGTTGGGGGTATTCGTATTCCATTGTCAGAGGTGAAATTCTTGGATTTCTGGAAGACGAACGACTGCGAAAGCATTTACCAAGGATGTTT…	Eukaryota	Ochrophyta	Bacillariophyceae	Fragilariales	Staurosiraceae	Nanofrustulum	0	0	548	0	633	36	0	0	33	0	0	0	0	0	38	0	0	0	0	0	0	0	0	0	0	0	0	0	0	0	0	0	0	0	0	0	0	0	0	0	0	0	0
CCAGCAGCCGCGGTAATTCCAGCTCCAATAGCGTATATTAAAGCTGTTGCGGTTAAAAAGCTCGTAGTTGGATTTCTGTCAAGGACAACTGGTCCGCCCTCCGGGTGAGCACATAGTTTGGTCTTGACATCTTGCTGGAAGCTGTTGCTGCACTTGGCTGTGTGGCGCAGTGTTCAGCACTTTCACTTTGAGGAAATTGGAGTGTTTCAAGCAGGCACATGCCTTTGGACACAGTAGCATGGAATAATTAGATTGGGCTTTTGCTCCAATTTGTCGGTTTCTGGAGCTGAGGTGAGTATTAATGGGGATTGTTGGGGGCATCCGAATTTAGCCGTCAGAGGTGAAATTCTTGGATCTGCTAAAGACGGACAACTGCGAAAGCGTTTGCCCAGGATGTTT…	Eukaryota	Myzozoa	Dinophyceae	Gymnodiniales	Gymnodiniaceae	Amphidinium	0	0	0	0	0	0	0	0	0	0	0	0	0	0	0	0	0	0	0	0	0	0	0	0	0	0	0	0	0	0	0	0	0	0	0	0	0	0	250	0	0	79	235
CCAGCAGCCGCGGTAATTCCAGCTCCAATAGCGTATATTAAAGCTGTTGCGGTTAAAAAGCTCGTAGTTGGATTTCTGTCAAGGACAACTGGTCCGCCCTCCGGGTGAGCACATAGTTTGGTCTTGACATCTTGCTGGAAGCTGTTGCTGCACTTGGCTGTGTGGCGCAGTGTTCAGCACTTTCACTTTGAGGAAATTGGAGTGTTTCAAGCAGGCACATGCCTTTGGACACAGTAGCATGGAATAATTAGATTGGGCTTTTGCTCCAATTTGTCGGTTTCTGGAGCTGAGGTGAGTATTAATGGGGATTGTTGGGGGCATCCGAATTTAGCCGTCAGAGGTGAAATTCTTGGATCTGCTAAAGACGGACAACTGCGAAAGCGTTTGCCCAGGATGTTT…	Eukaryota	Myzozoa	Dinophyceae	Gymnodiniales	Gymnodiniaceae	Amphidinium	0	0	0	0	0	0	0	0	0	0	0	0	0	0	0	0	0	0	0	0	0	0	0	0	0	0	0	0	0	0	0	0	0	0	0	0	0	0	225	0	0	83	243
CCAGCAGCTGCGGTAATTCCAGCTCTGTAAGCGTATACCAAAGTTGTTGCAGTTAAAACGCTCGTAGTCGGAACTTGGCCGTGTCGGATGAGTGCACGTCGTGTGCGCGCATTGCAGATATGGCTTTTGTGGTTTTTGCGTACGATGAGGCACGTTTATTCGTGAACGTCGTTCCGCAGCCACTCTTTACTGTGAGAAAATCAAAGTGCTCAAAGCAGGCATTTGCCGTGAATGTATTAGCATGGAATAATAGAATAGGACTCGGTTCTATTTTGTTGGTTTGTTGGGGCTGAGTAATGATTAAGAGGGACAGTTGGGGGCATTTGTATTTCGGCGCTAGAGGTGAAATTCTTAGATTGCCGAAAGACAAACTGCTGCGAAAGCGTCTGCCAAGGATGT…	Eukaryota	Rhodophyta	Florideophyceae	Corallinales	Porolithaceae	Porolithon	0	0	0	0	0	0	0	0	0	0	0	0	0	0	0	0	0	0	0	0	0	0	0	0	0	0	0	0	0	0	0	0	0	0	0	0	0	0	0	0	0	0	0
CCAGCAGCTGCGGTAATTCCAGCTCCAATAGCGTATATTTAAGTTGTTGCAGTTAAAAAGCTCGTAGTTGGATTTCGGGTTGGCTGCAGCGGTCTCGCTTTGCGTTTGTACTGCTGCAGCCTACCTTCTTGCTGGGGACGGGCCTTCGAGCTTAATTGCCCGGGGCCTGGAATCAGCGATGTTACTTTGAGTAAATTAGAGTGTTCAAAGCAAGCCTACGCTCTGAATATAATAGCATGGGATAACACGACAGGACTCTGGCCTATTGTGTTGGTCTGTAGGACCAGGGTAATGATTAAGAGGGACAGTCGGGGGCATTCGTATTCCGTTGTCAGAGGTGAAATTCTTGGATTTACGGAAGACGAACATCTGCGAAAGCATTTGCCAAGGATGTTTTCA…	Eukaryota	Chlorophyta	Ulvophyceae	Ulvales	Ulvellaceae	Ulvella	0	0	0	0	0	0	0	0	0	0	0	0	0	0	0	0	0	0	0	0	0	0	0	0	0	0	0	0	0	0	0	0	0	0	0	0	0	0	0	0	0	0	0
CCAGCAGCTGCGGTAATTCCAGCTCCAATAGCGTATATTAAAGTTGTTGCGGTTAAAAAGCTCGTAGTTGGATTTCTGCTGAGGATGACCGGTCCGTCCTCTGGACAGGCATCTGGCTCAGCCTTGGCATCTTCCTGAAGAACGTAGCTGCACTTGACTGTGTGGTGCGGTATTTAGGACATTTACTTTGAGGAAATTAGAGTGTTTCAAGCAAGCGCACGCTTTGAACACATTAGCATGGAATAATAAGATAGGACCTCGGTTCTATTTTGTTGGTTTCTAGAGCTGAGGTAATGATTGATAGGGATAGTTGGGGGCATTCGTATTTAACTGTCAGAGGTGAAATTCCTGGATTTGTTAAAGACGGACTACTGCGAAAGCATTTGCCAAGGATGTTTT…	Eukaryota	Myzozoa	Dinophyceae	Suessiales	Suessiaceae	Polarella	0	0	0	0	0	0	0	0	0	0	0	0	0	0	0	0	0	0	0	0	0	0	0	0	0	0	0	0	0	0	0	0	0	0	0	0	0	0	0	0	0	0	0
CCAGCAGCTGCGGTAATTCCAGCTCCAATAGCGTATATTAAAGTTGTTGCAGTTAAAAAGCTCGTAGTTGGATTTGTGGGTGGAGCGAGCGTCCTGACGCTTAGCGTGGGTGATGCTCGTCTCCGTCCATCTTTGGGTGGAATCCGTGTGGCATTAAGTTGTCGTGCGGGGGATGCCCATCTTTTACTGTGAAAAAATTAGAGTGTTCAAAGCAGGCTTACGCCGTTGAATATATTAGCATGGAATAATGAGATAGGACCTGGGTACTATTTTGTTGGTTTGCGCACCGAGGTAATGATTAATAGGGACAGTTGGGGGTATTCGTATTCCATTGTCAGAGGTGAAATTCTTGGATTTCTGGAAGACGAACGACTGCGAAAGCATTTACCAAGGATGTTT…	Eukaryota	Ochrophyta	Bacillariophyceae	Fragilariales	Fragilariaceae	Serratifera	0	0	0	0	0	0	0	0	0	0	0	0	0	0	0	0	0	0	0	0	0	0	0	0	0	0	0	0	0	0	0	0	0	0	0	0	0	0	0	0	0	0	0
CCAGCAGCCGCGGTAATTCCAGCTCCAATAGCGTATATTAAAGTTGTTGCAGTTAAAAAGCTCGTAGTTGGATTTGTGGGTGGAGCGAGTGTCCCGACACAATGTGTGGGTGACGCTTGTCTCCGTCCATCTTTGGGCGGAATCCGTGTGGCATTAGGTTGTCGTGCGGGGGATGCCCATCCTTTACTGTGAAAAAATTAGAGTGTTCAAAGCAGGCTTACGCCGTTGAATATATTAGCATGGAATAATAAGATAGGACCTGGGTACTATTTTGTTGGTTTGCGCACCGAGGTGATGATTAATAGGGACAGTTGGGGGTATTCGTATTCCATTGTCAGAGGTGAAATTCTTGGATTTCTGGAAGACGAACGACTGCGAAAGCATTTACCAAGGATGTTT…	Eukaryota	Ochrophyta	Bacillariophyceae	Fragilariales	Fragilariaceae	Serratifera	0	0	0	0	0	0	0	0	0	0	0	0	0	0	0	0	0	0	0	0	0	0	0	0	0	0	0	0	0	0	0	0	0	0	0	0	0	0	0	0	0	0	0
CCAGCACCCGCGGTAATTCCAGCTCCAATAGCGTATATTAAAGTTGTTGCAGTTAAAAAGCTCGTAGTTGGATTTGTGGGTGGAGCGAGTGTCCCGACACTTTGTGTGGGTGATGCTTGTCTCCGTCCATCTTTGGGCGGATTCCGTGTGGCATTAGGTTGTCGTGCGGGGGATGCCCATCTTTTACTGTGAAAAAATTAGAGTGTTCAAAGCAGGCTTACGCCGTTGAATATATTAGCATGGAATAATGAGATAGGACCTGGGTACTATTTTGTTGGTTTGCGCACCGAGGTAATGATTAATAGGGACAGTTGGGGGTATTCGTATTCCATTGTCAGAGGTGAAATTCTTGGATTTCTGGAAGACGAACGACTGCGAAAGCATTTACCAAGGATGTTT…	Eukaryota	Ochrophyta	Bacillariophyceae	Fragilariales	Fragilariaceae	Serratifera	0	0	0	0	0	0	0	0	0	0	0	0	0	0	0	0	0	0	0	0	0	0	0	0	0	0	0	0	0	0	0	0	0	0	0	0	0	0	0	0	0	0	0
CCAGCAGCTGCGGTAATTCCAGCTCCAATAGCGTATATTAAAGTTGTTGCAGTTAAAAAGCTCGTAGTTGAAAGTCTGGACTTTCCCGTTGGTCCACCCACTGGGTGCGCATCTGATGTGGAAGGTCCATAATATCCGGAAGGCTGGCTGCACTTCACTGTGTGGCCGGCTATCTGGAGCTGTTACTTTGAGGAAATTAGCGTGTTTCAAGCAGGCGTTCGCCTTGAATATGTTAGCATGGAATAACTATGATCGGCTCTGGACCCTTCTTGTTGGTTCATGGGACTAGAGGACGATGGATAGGGATAGTTGGGGACATCCGTATTTAACTGTCAGAGGTGAAATTCTTGGATTTGTTAAAGACGTCCTACTGCGAAAGCATTTGTCAAAACTATTCCC…	Eukaryota	Myzozoa	Dinophyceae	Peridiniales	unknown family	unknown genus	0	0	0	1268	0	0	0	0	0	0	0	0	0	0	0	0	0	0	0	0	0	0	0	0	0	0	0	0	0	0	0	0	0	0	0	0	0	0	0	0	0	0	0
CCAGCAGCTGCGGTAATTCCAGCTCTGTAAGCGTATACCAAAGTTGTTGCAGTTAAAACGCTCGTAGTCGAACTTTGGCGTGAGTTACGGAGACTCCTAATGGACGTTGAAGTAACTCCGCCTTTGTGGAGGGGGGTGTGGTGGTGCTTTATTGCATTGCTGCGCTTCCGCCACTGTTTACTGTGAAAAAATTAGAGTGTTCAAAGCGAGCGTTTGCCATGAATACATTAGCATGGAATAATAGAATAGGACCTGGTCCTGTTTTATTGGTTTGTCTGTATCAGGTAATGATTAACAGGGACGGTCGGGGGCATTTGTATTCCAGCGTTAGAGGTGAAATTCTTGGATCGCTGGAAGACAAACAGCTGCGAAAGCGTCTGCCAAGGACGTTTTCATCAA…	Eukaryota	Rhodophyta	Florideophyceae	Ceramiales	Rhodomelaceae	Laurencia	0	0	0	0	0	0	0	0	0	0	0	0	0	0	0	0	0	0	0	0	0	0	0	0	0	0	0	0	0	0	0	0	0	0	0	0	0	0	0	0	0	0	0
CCAGCAGCTGCGGTAATTCCAGCTCCAATAGCGTATATTTAAGTTGTTGCGGTTAAAACGCTCGTAGTTGGACTCTGGGCCCCGTTTCGTCGGTCCGCCCTCGCGGGCGCGCACCGCACGTCCGGGCGCCTTTTTGGTCGGTCGCCGCGGCTGGGCTTGACTGTCTGGCCGCGGCCGTCCGTCCAGGTTACTTTGAGGAAAATAGAGTGTTCAAAGCACGCGGCTGCGCGAATACGCTAGCATGGAATAACACGAGAGGGCTGTGGGCCGCACGTGGTTGGTCTGCGGTGTCCGTAGCAATGATCGAGAGGAGCGGTCGGGGGCATTCGTATTCCACTGTCAGAGGTGAAATTCTTGGATTTGTGGAAGGCGAACATCTGCGAAAGCGATTGCCAAGGA…	Eukaryota	Chlorophyta	Ulvophyceae	Bryopsidales	Ostreobiaceae	Ostreobium	0	0	0	0	0	0	0	0	0	0	0	0	0	0	0	0	0	0	0	0	0	0	0	0	0	0	0	0	0	0	0	0	0	0	0	0	0	0	0	0	0	0	0
CCAGCAGCTGCGGTAATTCCAGCTCCAATAGCGTATATTAAAGTTGTTGCAGTTAAAAAGCTCGTAGTTGGATTTGTGGGTGGAGCGAGTGTCCCGACACAATGTGTGGGTGACGCTTGTCTCCGTCCATCTTTGGGCGGAATCCGTGTGGCATTAAGTTGTCGTGCTGGGGATGCCCATCCTTTACTGTGAAAAAATTAGAGTGTTCAAAGCAGGCTTACGCCGTTGAATATATTAGCATGGAATAATAAGATAGGACCTGGGTACTATTTTGTTGGTTTGCGCACCGAGGTAATGATTAATAGGGACAGTTGGGGATATTCGTATTCCATTGTCAGAGGTGAAATTCTTGGATTTCTGGAAGACGAACGACTGCGAAAGCATTTATCAAGGATGTTT…	Eukaryota	Ochrophyta	Bacillariophyceae	Fragilariales	Fragilariaceae	Serratifera	0	0	0	0	0	0	0	0	0	0	0	0	0	0	0	0	0	0	0	0	0	0	0	0	0	0	0	0	0	0	0	0	0	0	0	0	0	0	0	0	0	0	0
CCAGCACCTGCGGTAATTCCAGCTCTGTAAGCGTATACCAAAGTTGTTGCAGTTAAAACGCTCGTAGTCGGAGCTTGGTAATTCCGGGTGAGTGCGCGTCGTGCGCGTTCATCGCAGGGATTGCTTTTGTGGGCATGCGTGGGATGAGGCAACTTTATTGTTGAACGTCCTTACGCGACCACTCTTTACTGTGAGAAAATCAGAGTGTTCAAAGCAGGCAATTGCCGTGAATGCATTAGCATGGAATAATAGAATAGGACTTGGTTCTATTTTGTTGGTTTGTGAGGGCCGAGTAATGATTAAGAGGGACAGTTGGGGGCATTTGTATTCCATCGCTAGAGGTGAAATTCTTAGATTGATGGAAGACAAACTGCTGCGAAAGCGTCTGCCAAGGATGTT…	Eukaryota	Rhodophyta	Florideophyceae	Corallinales	Corallinaceae	unknown genus	0	0	0	0	0	0	0	0	0	0	0	0	0	0	0	0	0	0	0	0	0	0	0	0	0	0	0	0	0	0	0	0	0	0	0	0	0	0	876	122	35	0	0
CCAGCAGCCGCGGTAATTCCAGCTCCAATAGCGTATATTTAAGTTGTTGCAGTTAAAAAGCTCGTAGTTGAACCTTGGGTTGGGCAGAGCGGTCCGCCCCTGGTGTGCACCGGTCTGCTCGTCCCTTCTACCGGCGATGCGCTCCTGGCCTTAACTGGCCGGGTCGTGCCTCCGGTGCTGTTACTTTGAAGAAATTAGAGTGCTCAAAGCAAGCCTACGCTCTGGATACATTAGCATGGGATAACATCATAGGATTTCGGTCCTATTCTGTTGGCCTTCGGGATCGGAGTAATGATTAACAGGGACAGTCGGGGGCATTCGTATTTCATAGTCAGAGGTGAAATTCTTGGATTTATGAAAGACGAACAACTGCGAAAGCATTTGCCAAGGATGTTTTCA…	Eukaryota	Streptophyta	Magnoliopsida	Fagales	Fagaceae	Quercus	0	0	0	0	0	0	0	0	0	0	0	0	0	0	0	0	0	0	0	0	0	0	0	0	0	0	0	0	0	0	0	0	0	0	0	0	0	990	0	0	0	0	0
CCAGCAGCTGCGGTAATTCCAGCTCCAATAGCGTATATTTAAGTTGTTGCAGTTAAAAAGCTCGTAGTTGGACTTTGGGATGGGCCGGCCGGTCCGCCCTAGGTGTGCACCGGTCGTCTCGTCCCTTCTGTCGGCGATGCGCTCCTGGCCTTAATTGGCCGGGTCGTGCCTCCGGCGCTGTTACTTTGAAGAAATTAGAGTGCTCAAAGCAAGCCTACGCTCTGTATACATTAGCATGGGATAACATTATAGGATTTCGGTCCTATTACGTTGGCCTTCGGGATCGGAGTAATGATTAACAGGGACAGTCGGGGGCATTCGTATTTCATAGTCAGAGGTGAAATTCTTGGATTTATGAAAGACGAACAACTGCGAAAGCATTTGCCAAGGATGTTTTCA…	Eukaryota	Streptophyta	Magnoliopsida	Solanales	Solanaceae	Solanum	0	0	0	0	0	0	0	0	0	0	0	0	0	0	109	0	0	0	0	0	0	0	15	0	0	0	0	0	0	0	0	0	0	0	0	0	0	0	0	0	0	0	0
CCAGCAGCTGCGGTAATTCCAGCTCTGTAAGCGTATACCAAAGTTGTTGCAGTTAAAACGCTCGTAGTCGAACTTTGGCGTGAGTTACGGAGACTCCTAATGGACGTTGAAGTAACTCCGCCTTTGTGGAGGGGGGTGTGGTGGTGCTTTATTGCATTGCTGCGCTTCCGCCACTGTTTACTGTGAAAAAATTAGAGTGTTCAAAGCGAGCGTTTGCCATGAATACATTAGCATGGAATAATAGAATAGGACCTGGTCCTGTTTTATTGGTTTGTCTGTATCAGGTAATGATTAACAGGGACGGTCGGGGGCATTTGTATTCCAGCGTTAGAGGTGAAATTCTTGGATCGCTGGAAGACAAACAGCTGCGAAAGCGTCTGCCAAGGACGTTTTCATCGA…	Eukaryota	Rhodophyta	Florideophyceae	Ceramiales	Rhodomelaceae	Laurencia	0	0	0	0	0	0	0	0	0	0	0	0	0	0	0	0	0	0	0	0	0	0	0	0	0	0	0	0	0	0	0	0	0	0	0	0	0	0	0	0	0	0	0
CCAGCAGCTGCGGTAATTCCAGCTCCAATAGCGTATATTAAAGCTGCTGCAGTTAAAAAGCTCGTAGTTGGATCTTGGTCCGCGGGCGCGGCGGGAGTGCCCCATACGAGTGGGCCTTCGCAGCCCGTCCCGGACTCTCATCCGGTCCTCTCCCGTTGCTCTTGGTTGAGTGTCGGGGGCGGCCGGAACGTTTACTTTGAAGAAATTAGAGTGTTCAAAGCAGGCCGCCCACGCCTGGATAGTCCAGCATGGAATAATGGAATAGGACCTCGGTTCCTATTGCGTTGGTCTTCGGAAAGCGAGGTAATGATCGAGAGGGACAGACGGGGGCATTCGTACTGCGGCGTTAGAGGTGAAATTCTTTGATCGCCGCAAGACGGACGACTGCGAAAGCATTTG…	Eukaryota	Hemichordata	Enteropneusta	unknown order	Harrimaniidae	unknown genus	0	0	0	0	0	0	0	0	0	0	0	0	0	0	0	0	0	0	0	0	0	0	0	0	0	0	0	0	0	0	0	0	0	0	0	0	0	0	0	0	0	0	0
CCAGCAGCTGCGGTAATTCCAGCTCCAATAGCGTATATTAAAGCTGCTGCAGTTAAAAAGCTCGTAGTTGGATCTTGGTCCGCGGGCGCGGCGGGAGTGCCCCATACGAGTGGGCCTTCGCAGCCCGTCCCGGACTCTCATCCGGTCCTCTCCCGTTGCTCTTGGTTGAGTGTCGGGGGCGGCCGGAACGTTTACTTTGAAGAAATTAGAGTGTTCAAAGCAGGCCGCCCACGCCTGGATAGTCCAGCATGGAATAATGGAATAGGACCTCGGTTCCTATTGCGTTGGTCTTCGGAAAGCGAGGTAATGATCGAGAGGGACAGACGGGGGCATTCGTACTGCGGCGTTAGAGGTGAAATTCTTTGATCGCCGCAAGACGGACGACTGCGAAAGCATTTG…	Eukaryota	Hemichordata	Enteropneusta	unknown order	Harrimaniidae	unknown genus	0	0	0	0	0	0	0	0	0	0	0	0	0	0	0	0	0	0	0	0	0	0	0	0	0	0	0	0	0	0	0	0	0	0	0	0	0	0	0	0	0	0	0
CCAGCAGCTGCGGTAATTCCAGCTCCAATAGCGTATATTAAAGTTGTTGCAGTTAAAAAGCTCGTAGTTGGATTTGTGGGTGGAGCGAGTGTCCCGACACTTTGTGTGGGTGATGCTTGTCTCCGTCCATCTTTGGGCGGATTCCGTGTGGCATTAGGTTGTCGTGCGGGGGATGCCCATCTTTTACTGTGAAAAAATTAGAGTGTTCAAAGCAGGCTTACGCCGTTGAATATATTAGCATGGAATAATGAGATAGGACCTGGGTACTATTTTGTTGGTTTGCGCACCGAGGTAATGATTAATAGGGACAGTTGGGGGTATTCGTATTCCATTGTCAGAGGTGAAATTCTTGGATTTCTGGAAGACGAACGACTGCGAAAGCATTTACCAAGGATGTTT…	Eukaryota	Ochrophyta	Bacillariophyceae	Fragilariales	Fragilariaceae	Serratifera	0	0	0	0	0	0	0	0	0	0	0	0	0	0	0	0	0	0	0	0	0	0	0	0	0	0	0	0	0	0	0	0	0	0	0	0	0	0	0	0	0	0	0
CCAGCAGCTGCGGTAATTCCAGCTCCAATAGCGTATATTTAAGTTGTTGCGGTTAAAACGCTCGTAGTTGGACTTTGGGCTCCGCTCCGTCGGTCCGCCCTCGCGGGCGCGCACCGCACGTTCGGCAGCCTTTTTGGTCGGCCGCCGCGGCTGGGCTTGACTGTCTGGCCGCGCGCGTCCGTCCGGGTTACTTTGAGGAAAATAGAGTGTTCAAAGCACGCGGCTGCGCGAATACGCTAGCATGGAATAACACGAGAGGGCTGTGGGCCACACGTGGTTGGTCTGTGGTGTCCGTAGCAATGATCGAGAGGAGCGGTCGGGGGCATTCGTATTCCACTGTCAGAGGTGAAATTCTTGGATTTGTGGAAGGCGAACATCTGCGAAAGCGATTGCCAAGGA…	Eukaryota	Chlorophyta	unknown class	unknown order	unknown family	unknown genus	0	0	0	0	0	0	0	0	0	0	0	0	0	0	0	0	0	0	0	0	0	0	0	0	0	0	0	0	0	0	0	0	0	0	0	0	0	0	0	0	0	0	0
CCAGCAGCTGCGGTAATTCCAGCTCCAATAGCGTATATTTAAGTTGTTGCGGTTAAAACGCTCGTAGTTGGACTCTGGGCCCCGTTTCGTCAGTCCGCCCTCGCGGGCGCGCACCGCACGTCCGGGCGCCTTTTTGGTCGGTCGCCGCGGCTGGGCTTCACTGTCTGGCCGCGGCCGTCCGTCCGGGTTACTTTGAGGAAAATAGAGTGTTCAAAGCACGCGGCTGCGCGAATACGCTAGCATGGAATAACACGAGAGGGCTGTGGGCCGCACGTGGTTGGTCTGCGGTGTCCGTAGCAATGATCGAGAGGAGCGGTCGGGGGCATTCGTATTCCACTGTCAGAGGTGAAATTCTTGGATTTGTGGAAGGCGAACATCTGCGAAAGCGATTGCCAAGGA…	Eukaryota	Chlorophyta	Ulvophyceae	Bryopsidales	Ostreobiaceae	Ostreobium	0	0	0	0	0	0	0	0	0	0	0	0	0	0	0	0	0	0	0	0	0	0	0	0	0	0	0	0	0	0	0	0	0	0	0	0	0	0	0	0	0	0	0
CCAGCACCTGCGGTAATTCCAGCTCTGTAAGCGTATACCAAAGTTGTTGCAGTTAAAACGCTCGTAGTCGGAGCTTGGTAATTCCGGGTGAGTGCGCGTCGTGCGCGTTCATCGCAGGGATTGCTTTTGTGGGCATGCGTGGGATGAGGCAACTTTATTGTTGAACGTCCTTACGCGACCACTCTTTACTGTGAGAAAATCAGAGTGTTCAAAGCAGGCAATTGCCGTGAATGCATTAGCATGGAATAATAGAATAGGACTTGGTTCTATTTTGTTGGTTTGTGAGGGCCGAGTAATGATTAAGAGGGACAGTTGGGGGCATTTGTATTCCATCGCTAGAGGTGAAATTCTTAGATTGATGGAAGACAAACTGCTGCGAAAGCGTCTGCCAAGGATGTT…	Eukaryota	Rhodophyta	Florideophyceae	Corallinales	Corallinaceae	unknown genus	0	0	0	0	0	0	0	0	0	0	0	0	0	0	0	0	0	0	0	0	0	0	0	0	0	0	0	0	0	0	0	0	0	0	0	0	0	0	813	134	45	0	0
CCAGCACCTGCGGTAATTCCAGCTCCAATAGCATATGTTAAAGTTGTTGCGGTTGAAAAGCTCGTAGTTGGACTTCTGCTGAGGGATGCTAACCCACCCTCTGGGTGTAGGTCTGGCCTGCCTCAGTATCTTCTTGGAGAATGTAGATGCACTTGACTGTGTGGTGCGCTATCTGAGGCTGTTACTTTGAGGAAATTAGAGTGCTTCAAGCAGGTCATTGCCCCGAATACATTAGCATGGCATGATAAGTCAGAACCTCTTGTTCTTCTTTGTTGGTTTTAGAGCAGAGGGGAGTGTGAATAGGAACAGTTGGGGGTATTCATATTTGACTGTCAGAGGTGAAATTCTTGGATTTGTGAAAGATGGACTACTGCGAAAGCATCTGCCAGGGATGTCTTC…	Eukaryota	Myzozoa	Dinophyceae	Peridiniales	Peridiniaceae	Bysmatrum	0	0	0	0	0	0	0	0	0	0	0	0	0	0	0	0	0	0	0	0	0	0	0	0	0	0	0	0	0	0	0	0	0	0	0	0	0	0	0	0	0	0	0
CCAGCAGCTGCGGTAATTCCGACTCCAATAGTGTATGCTAAAGTTGTTGCAGTTAAAACGCTCGTAGTTGAATTTCCGGCGGGTTCTTCCCGTCTGCCTATGAAAGCTAGCGATGAAGCAATGATTTGTTAGTCGGAGTAGGTTTTTACCGTGAGTAAAATAGAGTGCTTAAAGCAGGCTATTGCTTGAATAATTTAGCATGGAATAATAGAATAGGACTATATCCTTTTTATTGGTTATGGGATATGGTAATGATTAACAGAAACAGTTGGGGGCATCCGTACTTAATAGTCAGAGGTGAAATTCTATGATTTATTAAAGACGAACTAATGCGAAAGCATTTGCCAAGGATGTTTTCATTAATCAAGAACGAAAGT	Eukaryota	Ciliophora	Intramacronucleata	Conthreep	Phyllopharyngea	unknown genus	0	0	0	0	0	0	0	0	0	0	0	0	0	0	0	0	0	0	0	0	0	0	0	0	0	0	0	0	0	0	0	0	0	0	0	0	0	0	0	0	0	0	1215
CCAGCAGCTGCGGTAATTCCAGCTCCAATAGCGTATATTTAAGTTGTTGCAGTTAAAAAGCTCGTAGTTGGACTTTGGGTTGGGTCGGCCGGTCCGCCGTTTGGTGTGCACCGGTCGCCTCGTCCCTTCTGCCGGCGATGCGCTCCTGTCCTTAATTGGCCGGGTCGTGCCTCCGGCGTTGTTACTTTGAAGAAATTAGAGTGCTCAAAGCAAGCCTACGCTCTGTATACATTAGCATGGGATAACATCATAGGATTTCGGTCCTATTACGTTGGCCTTCGGGATCGGAGTAATGATTAACAGGGACAGTCGGGGGCATTCGTATTTCATAGTCAGAGGTGAAATTCTTGGATTTATGAAAGACGAACAACTGCGAAAGCATTTGCCAAGGATGTTTTC…	Eukaryota	Streptophyta	Magnoliopsida	Apiales	Apiaceae	Daucus	0	0	0	0	0	0	0	0	0	0	0	0	0	0	0	0	0	0	0	0	0	0	0	0	0	0	0	0	0	0	0	0	0	0	0	0	0	0	0	0	0	0	0
CCAGCAGCCGCGGTAATTCCAGCTCTAATAGCGTATATTAAAGTTGTTGCAGTTAAAAAGTTCGTAGTCAACCTTTATCTGCGCGGGCTGTTGGGCATCTATGATGTTTCAAACAGTTCCAGCAGAGATCGTGTAGCAGATGCCTCACATGATACATGTGTAGATGCTTGTTGCACAGTACTTTGAGTGAATCGACGTGTCCCACGCAGGCAAATGCCTTGAACGATTTACCATGGTATAACAATAGTATGAAGGTGCCCTTTCGTTCGTTTTGGGGTGTATTCTATAGCGAAAAGAACGGTTGAGGGCATTCGTATTCAACTGCCAGAGGTGAAATTCTTTGATTAGTTGAGGACGAGCTACCGCGAAAGCATTTGCCATGGACCTGTCTTTCGATCA…	Eukaryota	unknown phylum	unknown class	unknown order	unknown family	unknown genus	0	0	0	0	0	0	0	0	969	238	0	0	0	0	0	0	0	0	0	0	0	0	0	0	0	0	0	0	0	0	0	0	0	0	0	0	0	0	0	0	0	0	0
CCAGCAGCTGCGGTAATTCCAGCTCCAATAGCGTATATTAAAGTTGTTGCAGTTAAAAAGCTCGTAGTTGGATTTGTGGGTGGAGCGAGTTCCCGATACAATGTGTGGGTGACGCTTGTCTCCGTCCATCTTTGGGCGGAATCCGTGTGGCATTAAGTTGTCGTGCGGGGGATGCCCATCCTTTACTGTGAAAAAATTAGAGTGTTCAAAGCAGGCTTACGCCGTTGAATATATTAGCATGGAATAATAAGATAGGACCTGGGTACTATTTTGTTGGTTTGCGCACCGAGGTAATGATTAATAGGGACAGTTGGGGGTATTCGTATTCCATTGTCAGAGGTGAAATTCTTGGATTTCTGGAAGACGAACGACTGCGAAAGCATTTACCAAGGATGTTTT…	Eukaryota	Ochrophyta	Bacillariophyceae	Fragilariales	Fragilariaceae	Serratifera	0	0	0	0	0	0	0	0	0	0	0	0	0	0	0	0	0	0	0	0	0	0	0	0	0	0	0	0	0	0	0	0	0	0	0	0	0	0	0	0	0	0	0
CCAGCAGCTGCGGTAATTCCAGCTCTGTAAGCGTATACCAAAGTTGTTGCAGTTAAAACGCTCGTAGTCGGAACTTGGCCGTGTCGGATGAGTGCACGTCGTGTGCGCGCATTGCAGATATGGCTTTTGTGGTTTTTGCGTACGATGAGGCACGTTTATTCGTGAACGTCGTTCCGCAGCCACTCTTTACTGTGAGAAAATCAAAGTGCTCAAAGCAGGCATTTGCCGTGAATGTATTAGCATGGAATAATAGAATAGGACTCGGTTCTATTTTGTTGGTTTGTTGGGGCTGAGTAATGATTAAGAGGGACAGTTGGGGGCATTTGTATTTCGGCGCTAGAGGTGAAATTCTTAGATTGCCGAAAGACAAACTGCTGCGAAAGCGTCTGCCAAGGATGT…	Eukaryota	Rhodophyta	Florideophyceae	Corallinales	Porolithaceae	Porolithon	0	0	0	0	0	0	0	0	0	0	0	0	0	0	0	0	0	0	0	0	0	0	0	0	0	0	0	0	0	0	0	0	0	0	0	0	0	0	0	0	0	0	0
CCAGCAGCTGCGGTAATTCCAGCTCCAATAGCGTATATTAAAGTTGCTGCAGTTAAAAAGCTCGTAGTTGGATTTGTGGCGCGATCGTCCGGCGGGGCTCCTTCATTGGGGCCGTTTGTCTGGTTTTTCGATCGCTCCATTCTCGGGTTTGCGTTCGGCTGGCATTAGGTTGTCGGCCGAGTCGCACCCGTCGTTTACTGTGAAAAAATTAGAGTGTTCAAAGCAGGCTTAGGCCGTTGGATACATTAGCATGGAATAATGAGATAGGGCCACGACGGTCTATTTTGTTGGTTTGCACGTTGTGGTAATGATTAACAGGAACGGTTGGGGGTATTCGTATTCAATTGTCAGAGGTGAAATTCTTGGATTTATGGAAGACGAACTACTGCGAAAGCATTT…	Eukaryota	Ochrophyta	Phaeophyceae	Ectocarpales	unknown family	unknown genus	0	0	0	0	0	0	0	97	0	0	0	0	0	0	38	1062	0	0	0	0	0	0	0	0	0	0	0	0	0	0	0	0	0	0	0	0	0	0	0	0	0	0	0
CCAGCAGCCGCGGTAATTCCAGCTCCAATAGCGTATATTAAAGTTGTTGCAGTTAAAAAGCTCGTAGTTGAAATTCTGGTTGCTAGGACGATGAGCCCTTGGGCGGTCGGATCTACAGCCATCCGCTTGTAAACATATGTTAACACTTCAATGGGTTGCTATGTGAGCAAGCATTTTACCTTGAGAAAAACAGAGTGTTCCAGGCAGGTATGTCCGGAATGCATTAGCATGGAATAATAGAATACGACTGAAGTCTATTTATTGGTTTAAGACTACAGTAATGATTAATAGGAACAGTCGGGGGCATTAGTACTTGACAGTCAGAGGTGAAATTCTTGGATTTGTCAAAGACTAACTAATGCGAAAGCATTTGTCAAGGATGTTTTCATCGATCAAGAA…	Eukaryota	Ciliophora	Oligohymenophorea	Sessilida	Vaginicolidae	Cothurnia	0	0	0	0	0	0	0	0	1053	141	0	0	0	0	0	0	0	0	0	0	0	0	0	0	0	0	0	0	0	0	0	0	0	0	0	0	0	0	0	0	0	0	0
CCAGCAGCTGCGGTAATTCCAGCTCCAATAGCGTATATTTAAGTTGTTGCAGTTAAAAAGCTCGTAGTTGGATTTCGGGTTGGCTGCAGCGGTCTCGCTTTGCGTTTGTACTGCTGCAGCCTACCTTCTTGCTGGGGACGGGCCTTCGAGCTTAATTGCCCGGGGCCTGGAATCAGCGATGTTACTTTGAGTAAATTAGAGTGTTCAAAGCAAGCCTACGCTCTGAATATAATAGCATGGGATAACACGACAGGACTCTGGCCTATTGTGTTGGTCTGTAGGACCAGGGTAATGATTAAGAGGGACAGTCGGGGGCATTCGTATTCCGTTGTCAGAGGTGAAATTCTTGGATTTACGGAAGACGAACATCTGCGAAAGCATTTGCCAAGGATGTTTTCA…	Eukaryota	Chlorophyta	Ulvophyceae	Ulvales	Ulvellaceae	Ulvella	0	0	0	0	0	0	0	0	0	0	0	0	0	0	0	0	0	0	0	0	0	0	0	0	0	0	0	0	0	0	0	0	0	0	0	0	0	0	0	0	0	0	0
CCAGCAGCCGCGGTAATTCCAGCTCCAATAGCGTATATTAAAGTTGTTGCAGTTAAAAAGCTCGTAGTTGGATTTGTGGTTGGAGCGAGCGTCCCGACACACTGTGTGGGTGACGCTTGTCTCCGTCCATCTTTGGGCGGAATCCGTGTGGCATTAAGTTGTCGTGCGGGGGATGCCCATCCTTTACTGTGAAAAAATTAGAGTGTTCAAAGCAGTCATTTCGACGTTGAATATATTAGCATGGAATAATGAGATAGGACCTGGGTACTATTTTGTTGGTTTGCGCACCGAGGTAATGATTAATAGGGACAGTTGGGGGTATTCGTATTCCATTGTCAGAGGTGAAATTCTTGGATTTCTGGAAGACGAACGACTGCGAAAGCATTTACCAAGGATGTT…	Eukaryota	Ochrophyta	Bacillariophyceae	Fragilariales	Fragilariaceae	Serratifera	0	0	0	0	0	0	0	0	0	0	0	0	0	0	0	0	0	0	0	0	0	0	0	0	0	0	0	0	0	0	0	0	0	0	0	0	0	0	0	0	0	0	0
CCAGCACCTGCGGTAATTCCAGCTCCAATAGCGTATATTAAAGCTGTTGCGGTTAAAAAGCTCGTAGTTGGATTTCTGTCAAGGACAACTGGTCCGCCCTCCGGGTGAGCACATAGTTTGGTCTTGGCATCTTGCTGGAAACTGTTGCTGCGCTTGGTTGTGTGGTGCAGCTTTCAGCACTTTCACTTTGAGGAAATTGGAGTGTTTCAAGCAGGCACATGCCTTTGGACACAGTAGCATGGAATAATTAGATTGGGCTTTTGCTCCAACTTGTTGGTTCCTGGAGCTGAGGTGAGAATCAATGGGGATTGTTGGGGGCATCCGAATTTAGCCGTCAGAGGTGAAATTCTTGGATCTGCTAAAGACGGACAACTGCGAAAGCGTTTGCCCAGGATGTTT…	Eukaryota	Myzozoa	Dinophyceae	Amphidiniales	Amphidiniaceae	Amphidinium	0	0	0	0	0	0	0	0	0	0	0	0	0	0	0	0	0	0	0	0	0	0	0	0	0	0	0	0	0	0	0	0	0	0	0	0	0	0	0	0	0	0	0
CCAGCAGCTGCGGTAATTCCAGCTCCAATAGCGTATATTAAAGTTGTTGCAGTTAAAAAGCTCGTAGTTGGATTTGTGGGTGGAGCGAGTGTCCTGACACAATGTGTGGGTGACGCTTGTCTCCGTCCATCTTTGGGCGGAATCCGTGTGGCATTAAGTTGTCGTGCGGGGGATGCCCATCCTTTACTGTGAAAAAATTAGAGTGTTCAAAGCAGGCTTACGCCGTTGAATATATTAGCATGGAATAATAAGATAGGACCTGGGTACTATTTTGTTGGTTTGCGCACCGAGGTAATGATTAATAGGGACAGTTGGGGGTATTCGTATTCCATTGTCAGAGGTGAAATTCTTGGATTTCTGGAAGACGAACGACTGCGAAAGCATTTACCAAGGATGTTT…	Eukaryota	Ochrophyta	Bacillariophyceae	Fragilariales	Fragilariaceae	Serratifera	0	0	0	0	0	0	0	0	0	0	0	0	0	0	0	0	0	0	0	0	0	0	0	0	0	0	0	0	0	0	0	0	0	0	0	0	0	0	0	0	0	0	0
CCAGCAGCTGCGGTAATTCCAGCTCCAATAGCGTATATTAAAGTTGTTGCAGTTAAAAAGCTCGTAGTTGGATTTGTGGGAGGAGCGAGTGTCCCGACGCTTTGCGTGGGTGACGTTCGTCTCTTCTCATCTTTGGGTGGAAGCCGTGTGGCATTAAGTTGTCGTGCGGGGGATGCCCATCTTTTACTGTGAAAAAATTAGAGTGTTCAAAGCAGTCGTTCGACGTTGAATATATTAGCATGGAATAATAAGATAGGACCTGGGTACTATTTTGTTGGTTTGCGCACCGAGGTAATGATTAATAGGGACAGTTGGGGGTATTCGTATTCCATTGTCAGAGGTGAAATTCTTGGATTTTTGGAAGACGAACGACTGCGAAAGCATTTACCAAGGATGTTT…	Eukaryota	Ochrophyta	Bacillariophyceae	Fragilariales	Fragilariaceae	Gedaniella	0	0	0	0	0	0	0	0	0	0	0	0	0	0	0	0	0	0	0	0	0	0	0	0	0	0	0	0	0	0	0	0	0	0	0	0	0	0	0	0	0	0	0
CCAGCAGCCGCGGTAATTCCAGCTCCAATAGCGTATATTAAAGTTGTTGCAGTTAAAAAGCTCGTAGTTGGATTTGTGGGTGGAGCGGACGTCCCGACGCCTAGCGTGGGTGATGGCTGCCTCTGCCCATCTTTGGGTGGAATCCGTGTGGCATTAAGTTGTCGTGCGGGGGATGCCCATCTTTTACTGTGAAAAAATTAGAGTGTTCAAAGCAGGCTTACGCCGTTGAATATATTAGCATGGAATAATGAGATAGGACCTGGGTACTATTTTGTTGGTTTGCGCACCGAGGTAATGATTAATAGGGACAGTTGGGGGTATTCGTATTCCATTGTCAGAGGTGAAATTCTTGGATTTCTGGAAGACGAACGACTGCGAAAGCATTTACCAAGGATGTTT…	Eukaryota	Ochrophyta	Bacillariophyceae	Fragilariales	Fragilariaceae	Serratifera	0	0	0	0	0	0	0	0	0	0	0	0	0	0	0	0	0	0	0	0	0	0	0	0	0	0	0	0	0	0	0	0	0	0	0	0	0	0	0	0	0	0	0
CCAGCAGCTGCGGTAATTCCGACTCCAATAGTGTATGCTAAAGTTGTTGCAGTTAAAACGCTCGTAGTTGAATTTCCGGCGGGTTCTTCCCGTCTGCCTATGAAAGCTAGCGATGAAGCAATGATTTGTTAGTCGGAGTAGGTTTTTACCGTGAGTAAAATAGAGTGCTTAAAGCAGGCTATTGCTTGAATAATTTAGCATGGAATAATAGAATAGGACTATATCCTTTTTATTGGTTATGGGATATGGTAATGATTAACAGAAACAGTTGGGGGCATCCGTACTTAATAGTCAGAGGTGAAATTCTATGATTTATTAAAGACGAACTAATGCGAAAGCATTTGCCAAGGATGTTTTCATTGATCAAGAACGAAAGT	Eukaryota	Ciliophora	Intramacronucleata	Conthreep	unknown family	unknown genus	0	0	0	0	0	0	0	0	0	0	0	0	0	0	0	0	0	0	0	0	0	0	0	0	0	0	0	0	0	0	0	0	0	0	0	0	0	0	0	0	0	0	1173
CCAGCAGCTGCGGTAATTCCAGCTCTGTAAGCGTATACCAAAGTTGTTGCAGTTAAAACGCTCGTAGTCGGACTTTGGCGGTTCCGGGAGTGTGCGCGTCGAGCGCGCGCTCTGCGGGGGCTGCTTTTGTGGTTGAGCAAAGGATGAGGCACTTTACTGTGAACGTCCCGCGCTTCCACTCTTTACTGTGAAAAAAATTGAGTGCTCAAAGCAGGCATTTGTCGTGAAAATATTAGCATGGAATAATAGAATAGGACTTTGTTCTATTTTGTTGGTTTGTTGGATCAAAGTAATGATTAAGAGGGACAGTTGGGGGCATTTGTATTACAGCGCTAGAGGTGAAATTCTTAGATTGCTGTAAGACACACTGCTGCGAAAGCGTCTGCCAAGGATGTTTTC…	Eukaryota	Rhodophyta	Florideophyceae	Corallinales	Corallinaceae	Neogoniolithon	0	0	0	0	0	0	0	0	0	0	0	0	0	0	0	0	0	0	0	0	0	0	0	0	0	0	0	0	0	0	0	0	0	0	0	0	0	0	0	0	0	0	0
CCAGCACCCGCGGTAATTCCAGCTCCAATAGCGTATATTAAAGCTGTTGCGGTTAAAAAGCTCGTAGTTGGATCTCTGTTGAGGACAACCGGTCCGCCCTCTGGGTGAGCATCTGGTTTGGCCTCGGCATCTTGCTGGGGAATGCTGCTGCACTTCACTGTGTGGAGTAGTCACCTGCGCTTTTACTTTGAGGAAATTGGAGTGTTTCAAGCAGGCACATGCCTTTGGACATATTAGCATGGAATAATCAGGTAGAGTCTCTGCTCCATTTTGTCGGTTTCTGGAGCTGAGGTGAGGATTAGTAGGGATTGTTGGGGGCATCCGAATTTAACCGTCAGAGGTGAAATTCTTGGATTAGTTAAAGACGGACAACTGCGAAAGCATTTGCCCAAGATGTTT…	Eukaryota	Myzozoa	Dinophyceae	Amphidiniales	Amphidiniaceae	Amphidinium	0	0	0	0	0	0	0	0	0	0	0	0	0	0	0	0	0	0	0	0	0	0	0	0	0	0	0	0	0	0	0	0	0	0	0	0	0	0	0	0	0	0	0
CCAGCAGCTGCGGTAATTCCAGCTCCAATAGCGTATATTAAAGTTGTTGCGGTTAAAAAGCTCGTAGTTGGATTTCTGCTGAGGATGACCGGTCCGTCCTCTGGACAGGCATCTGGCTCAGCCTTGGCATCTTCCTGAAGAACGTAGCTGCACTTGACTGTGTGGTGCGGTATTTGGGACATTTACTTTGAGGAAATTAGAGTGTTTCAAGCAAGCGCACGCTTTGAATACATTAGCATGGAATAATAAGATAGGACCTCGGTTCTATTTTGTTGGTTTCTAGAGCTGAGGTAATGATTGATAGGGATAGTTGGGGGCATTCGTATTTAACTGTCAGAGGTGAAATTCTTGGATTTGTTAAAGACGGACTACTGCGAAAGCATTTGCCAAGGATGTTTT…	Eukaryota	Myzozoa	Dinophyceae	Suessiales	Suessiaceae	Polarella	0	0	0	0	0	0	0	0	0	0	0	0	0	0	0	0	0	0	0	0	0	0	0	0	1162	0	0	0	0	0	0	0	0	0	0	0	0	0	0	0	0	0	0
CCAGCACCTGCGGTAATTCCAGCTCCAATAGCGTATATTAAAGTTGTTGCAGTTAAAAAGCTCGTAGTTGGATTTCTGGTAGGAGTGACCGTTCCGAACTTGATTGTTCGTGTATTGTGTTTTCTCCAGCCATCCTTGTGGAGAACTTTTCTTGCATTAATTTGTAGGGATTGGGACCCGCATCGTTTACTGTGAAAAAATTAGAGTGTTTAAAGCAGGCAATCGCTTGAATACATTAGCATGGAATAATAAGATAGGACTTTGGTACTATTTTGTTGGTTTGCATACCAAATTAATGATCAACAGGAACAGTTTGAGGATATTCGTATGAACATGTCAGAGGTGAAATTCTTGGATTTTGATCAGACGAACTACTGCGAAAGCATTTATCAAGGATGT…	Eukaryota	Bigyra	unknown class	Labyrinthulea	Aplanochytriidae	Aplanochytrium	334	0	0	0	0	0	0	0	0	0	0	0	152	0	0	0	0	0	0	0	0	0	0	0	0	0	0	0	0	0	0	0	0	0	0	0	13	119	0	0	51	0	0
CCAGCAGCCGCGGTAATTCCAGCTCCAATAGCGTATATTAAAGTTGTTGCAGTTAAAAAGCTCGTAGTTGGATTTGTGGGTGGAGCGGACGTCCCGACGCCTAGCGTGGGTGATGGCTGCCTCTGCCCATCTTTGGGTGGAATCCGTGTGGCATTAAGTTGTCGTGCGGGGGATGCCCATCTTTTACTGTGAAAAAATTAGAGTGTTCAAAGCAGGCTTACGCCGTTGAATATATTAGCATGGAATAATGAGATAGGACCTGGGTACTATTTTGTTGGTTTGCGCACCGAGGTAATGATTAATAGGGACAGTTGGGGGTATTCGTATTCCATTGTCAGAGGTGAAATTCTTGGATTTCTGGAAGACGAACGACTGCGAAAGCATTTACCAAGGATGTTT…	Eukaryota	Ochrophyta	Bacillariophyceae	Fragilariales	Fragilariaceae	Serratifera	0	0	0	0	0	0	0	0	0	0	0	0	0	0	0	0	0	0	0	0	0	0	0	0	0	0	0	0	0	0	0	0	0	0	0	0	0	0	0	0	0	0	0
CCAGCAGCTGCGGTAATTCCAGCTCCAATAGCGTATATTTAAGTTGTTGCAGTTAAAAAGCTCGTAGTTGGACCTTGGGTTGGGTCGATCGGTCCGCCTATGGTGAGCACCGATTGGCTCGTCCCTTCTGTCGGCGATGCGCTCCTGGCCTTAATTGGCCGGGTCGTGCCTCCGGCGCTGTTACTTTGAAGAAATTAGAGTGCTCAAAGCAAGCCTACGCTCTGTATACATTAGCATGGGATAACATCATAGGATTTCGATCCTATTCTGTTGGCCTTCGGGATCGGAGTAATGATTAACAGGGACAGTCGGGGGCATTCGTATTTCATAGTCAGAGGTGAAATTCTTGGATTTATGAAAGACGAACAACTGCGAAAGCATTTGCCAAGGATGTTTTCA…	Eukaryota	Streptophyta	Magnoliopsida	Cucurbitales	Cucurbitaceae	Cucurbita	0	0	0	0	0	0	0	0	0	0	0	0	0	0	0	0	0	0	0	0	0	0	0	0	0	0	0	0	0	0	0	0	0	0	0	0	0	0	0	0	0	0	0
CCAGCAGCTGCGGTAATTCCAGCTCCAATAGCGCGTATTAAAGTTGTTGCAGTTAAAAAGCTCGTAGTTGGATTTGTGGGTGGAGCGGGCGTCCCGGCGCCTAGCGTGGGTGATGGCTGCCTCTGCCCATCTTTGGGTGGAATCCGTGTGGCATTAAGTTGTCGTGCGGGGGATGCCCATCTTTTACTGTGAAAAAATTAGAGTGTTCAAAGCAGGCTTACGCCGTTGAATATATTAGCATGGAATAATGAGATAGGACCTGGGTACTATTTTGTTGGTTTGCGCACCGAGGTAATGATTAATAGGGACAGTTGGGGGTATTCGTATTCCATTGTCAGAGGTGAAATTCTTGGATTTCTGGAAGACGAACGACTGCGAAAGCATTTACCAAGGATGTTT…	Eukaryota	Ochrophyta	Bacillariophyceae	Fragilariales	Fragilariaceae	Serratifera	0	0	0	0	0	0	0	0	0	0	0	0	0	0	0	0	0	0	0	0	0	0	0	0	0	0	0	0	0	0	0	0	0	0	0	0	0	0	0	0	0	0	0
CCAGCAGCCGCGGTAATTCCAGCTCTAATAGCGTATATTAAAGTTGTTGCAGTTAAAAAGTTCGTAGTCAACCTTTATCTGCGCGGGCTGTTGGGCATCTATGATGTTTCAAACAGTTCCAGCAGAGATCGTGTAGCAGATGCCTCACATGATACATGTGTAGATGCTTGTTGCACAGTACTTTGAGTGAATCGACGTGTCCCACGCAGGCAAATGCCTTGAACGATTTACCATGGTATAACAATAGTATGAAGGTGCCCTTTCGTTCGTTTTGGGGTGTATTCTATAGCGAAAAGAACGGTTGAGGGCATTCGTATTCAACTGCCAGAGGTGAAATTCTTTGATTAGTTGAGGACGAGCTACCGCGAAAGCATTTGCCATGGACCTGTCTTTCAATCA…	Eukaryota	unknown phylum	unknown class	unknown order	unknown family	unknown genus	0	0	0	0	0	0	0	0	902	249	0	0	0	0	0	0	0	0	0	0	0	0	0	0	0	0	0	0	0	0	0	0	0	0	0	0	0	0	0	0	0	0	0
CCAGCAGCTGCGGTAATTCCAGCTCCAATAGCGTATATTAAAGTTGTTGCAGTTAAAAAGCTCGTAGTTGGATTTGTGGTTGGAGCGAGCGTCCCGACACACCGTGTGGGTGACGCTTGTCTCCGTCCATCTTTGGGCGGAATCCGTGTGGCATTAAGTTGTCGTGCGGGGGATGCCCATCCTTTACTGTGAAAAAATTAGAGTGTTCAAAGCAGTCATTTCGACGTTGAATATATTAGCATGGAATAATGAGATAGGACCTGGGTACTATTTTGTTGGTTTGCGCACCGAGGTAATGATTAATAGGGACAGTTGGGGGTATTCGTATTCCATTGTCAGAGGTGAAATTCTTGGATTTCTGGAAGACGAACGACTGCGAAAGCATTTACCAAGGATGTT…	Eukaryota	Ochrophyta	Bacillariophyceae	Fragilariales	Fragilariaceae	Serratifera	0	0	0	0	0	0	0	0	0	0	0	0	0	0	0	0	0	0	0	0	0	0	0	0	0	0	0	0	0	0	0	0	0	0	0	0	0	0	0	0	0	0	0
CCAGCAGCCGCGGTAATTCCAGCTCCAATAGCGTATATTAAAGTTGTTGCAGTTAAAAAGCTCGTAGTTGGATTTGTGGGTGGAGCGGACGTCCCGACGCTCTGCGTGGGTGACGGCTGCCTCCGTCCATCTTTGGGTGGAATCCGTGTGGCATTAAGTTGTCGTGCGGGGGATGCCCATCTTTTACTGTGAAAAAATTAGAGTGTTCAAAGCAGGCTTACGCCGTTGAATATATTAGCATGGAATAATGAGATAGGACCTGGGTACTATTTTGTTGGTTTGCGCACCGAGGTAATGATTAATAGGGACAGTTGGGGGTATTCGTATTCCATTGTCAGAGGTGAAATTCTTGGATTTCTGGAAGACGAACGACTGCGAAAGCATTTACCAAGGATGTTT…	Eukaryota	Ochrophyta	Bacillariophyceae	Fragilariales	Fragilariaceae	Serratifera	0	0	0	0	0	0	0	0	0	0	0	0	0	0	0	0	0	0	0	0	0	0	0	0	0	0	0	0	0	0	0	0	0	0	0	0	0	0	434	232	0	0	0
CCAGCACCTGCGGTAATTCCAGCTCCAATAGTGTATGCTAATTTTGTTGCGGTTAAAAAGCTCGTAGTTGAATCTCGGCAGGCAGGGCTCGGTTCGATTTTCGTCGCTACTGAGCCATTTGCCTGTGACAGTTTGACGGAGGTTCTTGGGTGCTCTTAACCGAGTGTCCTGGGGCGCCGTCAGGTTTACTTTGAAAAAATTAGAGTGCTCAAAGCAGGCCTTACCCGCTTGAATATTCGTGCATGGAATAATGGAATAGGACGTCGTTTCTATTTTGTTGGTTTTCGGAAATCGACGTAATGATAAATAGGGACAGTCGGGGGCATTAGTATTCAGACGACAGAGGTGAAATTCTTGGACCGTCTGAAGACTAACTACTGCGAAAGCATTTGCCAAGAA…	Eukaryota	Arthropoda	Hexanauplia	Harpacticoida	Laophontidae	Paralaophonte	0	0	0	0	0	0	0	0	0	0	0	0	0	0	0	0	0	0	0	0	0	0	0	0	0	0	0	0	0	0	0	0	0	0	0	0	0	0	0	0	0	0	0
CCAGCAGCTGCGGTAATTCCAGCTCCAATAGCGTATATTAAAGTTGTTGCCGTTAAAGAGCTCGTAGTCGAACTTCGGCCCTAGCTAGCCGGTCCGCTTATTTGAGTGTGTACTGGATCTAGTTGGGGCTTTACCTCCTGGTGAACAAGGATGTCATTTATTTGGCGTTCTTGGGAACCCGGACATTTACTTTGAAAAAATTAGAGTGTTCAAAGCAGGCATGTTTGCCCGAATACATTAGCATGGAATAATAGAATAGGACGTGCGATCCTATTGTGTTGGTCTATAGAGATCGCCGTAATGATGAATAGGGGCGGTTGGGGCCATTTGTATTCAATTGCTAGAGGTGAAATTCTTGGATTTATTGAAGACAAACTACTGCGAAAGCATTTGGCAAGG…	Eukaryota	Basidiomycota	Agaricostilbomycetes	Agaricostilbales	Kondoaceae	Bensingtonia	0	0	0	0	0	0	0	0	0	0	0	0	0	0	0	0	0	0	0	0	0	0	0	1135	0	0	0	0	0	0	0	0	0	0	0	0	0	0	0	0	0	0	0
CCAGCACCTGCGGTAATTCCAGCTCCAATAGCGTATACTAAAGTTGTTGCAGTTAAAAAGCTCGTAGTTGGATTTCTGGGAGAGTGCTGATGTCGGCTGAGTGCTTGTGCAGAAGCGCTCTTCCATCCTTCTGTTAACGATTCTTGGTATTCATTTACTGGTTTCGGGCTCAGATATTTTACCTTGAGAAAATTAGAGTGTTTCAGGCAGGCTTGCGCCGGAATACATTAGCATGGAATAATAGAATAGGACTTTTGTCTCCTTTGTTGGTTTGAGGGACTGAAGTAATGATTAATAGGGATAGTTGGGGGCATTAGTATTTAATTGTCAGAGGTGAAATTCTCGGATTTGTTAAAGACTAACCTATGCGAAAGCATTTGCCAAGGATGTTTTCATCAA…	Eukaryota	Ciliophora	Spirotrichea	Sporadotrichida	Oxytrichidae	Hemigastrostyla	0	0	0	0	0	0	0	0	0	0	0	0	0	0	0	0	0	0	0	0	0	0	0	0	0	0	0	0	0	0	0	0	0	0	0	0	0	0	0	0	0	0	933
CCAGCACCCGCGGTAATTCCAGCTCCAATAGCGTATATTAAAGCTGTTGCGGTTAAAAAGCTCGTAGTTGGATCTCTGTTGAGGACAACCGGTCCGCCCTCTGGGTGAGCATCTGGTTTGGCCTCGGCATCTTGCTGGGGAATGCTGCTGCACTTCACTGTGTGGAGTAGTCACCTGCGCTTTTACTTTGAGGAAATTGGAGTGTTTCAAGCAGGCACATGCCTTTGGACATATTAGCATGGAATAATCAGGTAGAGTCTCTGCTCCATTTTGTCGGTTTCTGGAGCTGAGGTGAGGATTAGTAGGGATTGTTGGGGGCATCCGAATTTAACCGTCAGAGGTGAAATTCTTGGATTAGTTAAAGACGGACAACTGCGAAAGCATTTGCCCAAGATGTTT…	Eukaryota	Myzozoa	Dinophyceae	Amphidiniales	Amphidiniaceae	Amphidinium	0	0	0	0	0	0	0	0	0	0	0	0	0	0	0	0	0	0	0	0	0	0	0	0	0	0	0	0	0	0	0	0	0	0	0	0	0	0	0	0	0	0	0
CCAGCAGCCGCGGTAATTCCAGCTCCAATAGCGTATATTAAAGTTGTTGCAGTTAAAAAGCTCGTAGTTGGATTTGTGGGTGGAGCGGACGTCCCGACGCTCTGCGTGGGTGACGGCTGCCTCCGTCCATCTTTGGGTGGAATCCGTGTGGCATTAAGTTGTCGTGCGGGGGATGCCCATCTTTTACTGTGAAAAAATTAGAGTGTTCAAAGCAGGCTTACGCCGTTGAATATATTAGCATGGAATAATGAGATAGGACCTGGGTACTATTTTGTTGGTTTGCGCACCGAGGTAATGATTAATAGGGACAGTTGGGGGTATTCGTATTCCATTGTCAGAGGTGAAATTCTTGGATTTCTGGAAGACGAACGACTGCGAAAGCATTTACCAAGGATGTTT…	Eukaryota	Ochrophyta	Bacillariophyceae	Fragilariales	Fragilariaceae	Serratifera	0	0	0	0	0	0	0	0	0	0	0	0	0	0	0	0	0	0	0	0	0	0	0	0	0	0	0	0	0	0	0	0	0	0	0	0	0	0	448	200	0	0	0
CCAGCACCCGCGGTAATTCCAGCTCCAATAGCATATGTTAAAGTTGTTGCGGTTGAAAAGCTCGTAGTTGGACTTCTGCTGAGGGATGCTAACCCACCCTCTGGGTGTAGGTCTGGCCTGCCTCAGTATCTTCTTGGAGAATGTAGATGCACTTGACTGTGTGGTGCGCTATCTGAGGCTGTTACTTTGAGGAAATTAGAGTGCTTCAAGCAGGTCATTGCCCCGAATACATTAGCATGGCATGATAAGTCAGAACCTCTTGTTCTTCTTTGTTGGTTTTAGAGCAGAGGGGAGTGTGAATAGGAACAGTTGGGGGTATTCATATTTGACTGTCAGAGGTGAAATTCTTGGATTTGTGAAAGATGGACTACTGCGAAAGCATCTGCCAGGGATGTCTTC…	Eukaryota	Myzozoa	Dinophyceae	Peridiniales	Peridiniaceae	Bysmatrum	0	0	0	0	0	0	0	0	0	0	0	0	0	0	0	0	0	0	0	0	0	0	0	0	0	0	0	0	0	0	0	0	0	0	0	0	0	0	0	0	0	0	0
CCAGCAGCCGCGGTAATTCCAGCTCCAATAGCGTATATTAAAGTTGTTGCAGTTAAAAAGCTCGTAGTTGGATTTGTGGGTGGAGCGAGCGTCCCGACGCTCAGCGTGGGTGAGGTTCGTCTCCGTCCATCCTTGGGTGGAATCCGCGTGGCATTGAGTTGTCGTGCGGGGGATGCCCATCTTTTACTGTGAAAAAATTAGAGTGTTCAAAGCAGGCTTACGCCGTTGAATATATTAGCATGGAATAATGAGATAGGACCTGGGTACTATTTTGTTGGTTTGCGCACCGAGGTAATGATTAATAGGGACAGTTGGGGGTATTCGTATTCCATTGTCAGAGGTGAAATTCTTGGATTTCTGGAAGACGAACGACTGCGAAAGCATTTACCAAGGATGTTT…	Eukaryota	Ochrophyta	Bacillariophyceae	Fragilariales	Staurosiraceae	Nanofrustulum	0	0	487	0	547	37	0	0	27	0	0	0	0	0	20	0	0	0	0	0	0	0	0	0	0	0	0	0	0	0	0	0	0	0	0	0	0	0	0	0	0	0	0
CCAGCAGCTGCGGTAATTCCAGCTCCAATAGCGTATATTTAAGTTGTTGCAGTTAAAAAGCTCGTAGTTGGACCTTGGGTTGGGTCGATCGGTCCGCCTATGGTGAGCACCGATTGGCTCGTCCCTTCTGTCGGCGATGCGCTCCTGGCCTTAATTGGCCGGGTCGTGCCTCCGGCGCTGTTACTTTGAAGAAATTAGAGTGCTCAAAGCAAGCCTACGCTCTGTATACATTAGCATGGGATAACATCATAGGATTTCGATCCTATTCTGTTGGCCTTCGGGATCGGAGTAATGATTAACAGGGACAGTCGGGGGCATTCGTATTTCATAGTCAGAGGTGAAATTCTTGGATTTATGAAAGACGAACAACTGCGAAAGCATTTGCCAAGGATGTTTTCA…	Eukaryota	Streptophyta	Magnoliopsida	Cucurbitales	Cucurbitaceae	Cucurbita	0	0	0	0	0	0	0	0	0	0	0	0	0	0	0	0	0	0	0	0	0	0	0	0	0	0	0	0	0	0	0	0	0	0	0	0	0	0	0	0	0	0	0
CCAGCAGCTGCGGTAATTCCAGCTCCAATAGCGTATATTAAAGTTGTTGCAGTTAAAAAGCTCGTAGTTGGATTTGTGGGTGGAGCGAGTTCCCGATACAATGTGTGGGTGACGCTTGTCTCCGTCCATCTTTGGGCGGAATCCGTGTGGCATTAAGTTGTCGTGCGGGGGATGCCCATCCTTTACTGTGAAAAAATTAGAGTGTTCAAAGCAGGCTTACGCCGTTGAATATATTAGCATGGAATAATAAGATAGGACCTGGGTACTATTTTGTTGGTTTGCGCACCGAGGTAATGATTAATAGGGACAGTTGGGGGTATTCGTATTCCATTGTCAGAGGTGAAATTCTTGGATTTCTGGAAGACGAACGACTGCGAAAGCATTTACCAAGGATGTTTT…	Eukaryota	Ochrophyta	Bacillariophyceae	Fragilariales	Fragilariaceae	Serratifera	0	0	0	0	0	0	0	0	0	0	0	0	0	0	0	0	0	0	0	0	0	0	0	0	0	0	0	0	0	0	0	0	0	0	0	0	0	0	0	0	0	0	0
CCAGCAGCTGCGGTAATTCCAGCTCCAATAGCGTATATTAAAGTTGCTGCAGTTAAAAAGCTCGTAGTTGGATTTGTGGCGCGATCGTCCGGCGGGGCTCCTTCATTGGGGCCGTTTGTCTGGTTTTTCGATCGCTCCATTCTCGGGTTTGCGTTCGGCTGGCATTAGGTTGTCGGCCGAGTCGCACCCGTCGTTTACTGTGAAAAAATTAGAGTGTTCAAAGCAGGCTTAGGCCGTTGGATACATTAGCATGGAATAATGAGATAGGGCCACGACGGTCTATTTTGTTGGTTTGCACGTTGTGGTAATGATTAACAGGAACGGTTGGGGGTATTCGTATTCAATTGTCAGAGGTGAAATTCTTGGATTTATGGAAGACGAACTACTGCGAAAGCATTT…	Eukaryota	Ochrophyta	Phaeophyceae	Ectocarpales	unknown family	unknown genus	0	0	0	0	0	0	0	96	0	0	0	0	0	0	54	966	0	0	0	0	0	0	0	0	0	0	0	0	0	0	0	0	0	0	0	0	0	0	0	0	0	0	0
CCAGCACCTGCGGTAATTCCAGCTCCAATAGCGTATATTAAAGTTGTTGCAGTTAAAAAGCTCGTAGTTGGATTTCTGGTAGGAGTGACCGTTCCGAACTTGATTGTTCGTGTATTGTGTTTTCTCCAGCCATCCTTGTGGAGAACTTTTCTTGCATTAATTTGTAGGGATTGGGACCCGCATCGTTTACTGTGAAAAAATTAGAGTGTTTAAAGCAGGCAATCGCTTGAATACATTAGCATGGAATAATAAGATAGGACTTTGGTACTATTTTGTTGGTTTGCATACCAAATTAATGATCAACAGGAACAGTTTGAGGATATTCGTATGAACATGTCAGAGGTGAAATTCTTGGATTTTGATCAGACGAACTACTGCGAAAGCATTTATCAAGGATGT…	Eukaryota	Bigyra	unknown class	Labyrinthulea	Aplanochytriidae	Aplanochytrium	336	0	0	0	0	0	0	0	0	0	0	0	158	0	0	0	0	0	0	0	0	0	0	0	0	0	0	0	0	0	0	0	0	0	0	0	15	107	0	0	0	0	0
CCAGCACCTGCGGTAATTCCAGCTCCAATAGCATATGTTAAAGTTGTTGCGGTTGAAAAGCTCGTAGTTGGACTTCTGCTGAGGGATGCTAACCCACCCTCTGGGTGTAGGTCTGGCCTGCCTCAGTATCTTCTTGGAGAATGTAGATGCACTTGACTGTGTGGTGCGCTATCTGAGGCTGTTACTTTGAGGAAATTAGAGTGCTTCAAGCAGGTCATTGCCCCGAATACATTAGCATGGCATGATAAGTCAGAACCTCTTGTTCTTCTTTGTTGGTTTTAGAGCAGAGGGGAGTGTGAATAGGAACAGTTGGGGGTATTCATATTTGACTGTCAGAGGTGAAATTCTTGGATTTGTGAAAGATGGACTACTGCGAAAGCATCTGCCAGGGATGTCTTC…	Eukaryota	Myzozoa	Dinophyceae	Peridiniales	Peridiniaceae	Bysmatrum	0	0	0	0	0	0	0	0	0	0	0	0	0	0	0	0	0	0	0	0	0	0	0	0	0	0	0	0	0	0	0	0	0	0	0	0	0	0	0	0	0	0	0
CCAGCAGCTGCGGTAATTCCAGCTCCAATAGCGTATATTAAAGTTGTTGCAGTTAAAAAGCTCGTAGTTGGATTTGTGGGAGGAGCGAGTGTCCCGACGCTTTGCGTGGGTGACGTTCGTCTCTTCTCATCTTTGGGTGGAAGCCGTGTGGCATTAAGTTGTCGTGCGGGGGATGCCCATCTTTTACTGTGAAAAAATTAGAGTGTTCAAAGCAGTCGTTCGACGTTGAATATATTAGCATGGAATAATAAGATAGGACCTGGGTACTATTTTGTTGGTTTGCGCACCGAGGTAATGATTAATAGGGACAGTTGGGGGTATTCGTATTCCATTGTCAGAGGTGAAATTCTTGGATTTTTGGAAGACGAACGACTGCGAAAGCATTTACCAAGGATGTTT…	Eukaryota	Ochrophyta	Bacillariophyceae	Fragilariales	Fragilariaceae	Gedaniella	0	0	0	0	0	0	0	0	0	0	0	0	0	0	0	0	0	0	0	0	0	0	0	0	0	0	0	0	0	0	0	0	0	0	0	0	0	0	0	0	0	0	0
CCAGCAGCTGCGGTAATTCCAGCTCCAATAGCGTATATTAAAGTTGTTGCAGTTAAAAAGCTCGTAGTTGGATTTGTGGGTGGAGCGAGTGTCCTGACACAATGTGTGGGTGACGCTTGTCTCCGTCCATCTTTGGGCGGAATCCGTGTGGCATTAAGTTGTCGTGCGGGGGATGCCCATCCTTTACTGTGAAAAAATTAGAGTGTTCAAAGCAGGCTTACGCCGTTGAATATATTAGCATGGAATAATAAGATAGGACCTGGGTACTATTTTGTTGGTTTGCGCACCGAGGTAATGATTAATAGGGACAGTTGGGGGTATTCGTATTCCATTGTCAGAGGTGAAATTCTTGGATTTCTGGAAGACGAACGACTGCGAAAGCATTTACCAAGGATGTTT…	Eukaryota	Ochrophyta	Bacillariophyceae	Fragilariales	Fragilariaceae	Serratifera	0	0	0	0	0	0	0	0	0	0	0	0	0	0	0	0	0	0	0	0	0	0	0	0	0	0	0	0	0	0	0	0	0	0	0	0	0	0	0	0	0	0	0
CCAGCAGCTGCGGTAATTCCAGCTCCAATGGCGTATATTAAAGTTGTTGCGGTTAAAAAGCTCGTAGTTGGATTTCTGCTGAGGATGACCGGTCCGCCCTCTGGGCAGGTATCTGGCTCAGCCTTGGCATCTTCCTGAAGAACGTAGCTGCACTTGACTGTGTGGTGCGGTATTTAGGACATTTACTTTGAGGAAATTAGAGTGTTTCAAGCAAGCGCACGCCTTGAATACATTAGCATGGAATAATAAGATAGGACCTCGGTTCTATTTTGTTGGTTTCTAGAGCTGAGGTAATGATTGATAGGGATAGTTGGGGGCATTCGTATTTAACTGTCAGAGGTGAAATTCTTGGATTTGTTAAAGACGGAGTACTGCGAAAGCATTTGCCAAGGATGTTTT…	Eukaryota	Myzozoa	Dinophyceae	Suessiales	Suessiaceae	Yihiella	0	0	0	0	0	0	0	0	0	0	0	0	0	0	0	0	0	0	0	0	0	0	0	0	0	0	0	0	0	0	0	0	1095	0	0	0	0	0	0	0	0	0	0
CCAGCAGCCGCGGTAATTCCAGCTCCAATAGCGTATATTAAAGTTGTTGCAGTTAAAAAGCTCGTAGTTGGATTTGTGGGTGGAGCGAGTGTCCCGACACAATGTGTGGGTGACGCTTGTCTCCGTCCATCTTTGGGCGGAATCCGTGTGGCATTAAGTTGTCGTGCTGGGGATGCCCATCCTTTACTGTGAAAAAATTAGAGTGTTCAAAGCAGGCTTACGCCGTTGAATATATTAGCATGGAATAATAAGATAGGACCTGGGTACTATTTTGTTGGTTTGCGCACCGAGGTAATGATTAATAGGGACAGTTGGGGATATTCGTATTCCATTGTCAGAGGTGAAATTCTTGGATTTCTGGAAGACGAACGACTGCGAAAGCATTTATCAAGGATGTTT…	Eukaryota	Ochrophyta	Bacillariophyceae	Fragilariales	Fragilariaceae	Serratifera	0	0	0	0	0	0	0	0	0	0	0	0	0	0	0	0	0	0	0	0	0	0	0	0	0	0	0	0	0	0	0	0	0	0	0	0	0	0	0	0	0	0	0
CCAGCACCCGCGGTAATTCCAGCTCCAATAGCGTATATTAAAGTTGTTGCAGTTAAAAAGCTCGTAGTTGGATTTGTGGGTGGAGCGGACGTCCCGACGCCTAGCGTGGGTGGCGGCCGCCTCCGTCCATCTTTGGGTGGAATCCGTGTGGCATTGAGTTGTCGTGCGGGGGATGCCCATCTTTTACTGTGAAAAAATTAGAGTGTTCAAAGCAGGCTTACGCCGTTGAATATATTAGCATGGAATAATGAGATAGGACCTGGGTACTATTTTGTTGGTTTGCGCACCGAGGTAATGATTAATAGGGACAGTTGGGGGTATTCGTATTCCATTGTCAGAGGTGAAATTCTTGGATTTCTGGAAGACGAACGACTGCGAAAGCATTTACCAAGGATGTTT…	Eukaryota	Ochrophyta	Bacillariophyceae	Fragilariales	Fragilariaceae	Serratifera	0	0	0	0	0	0	163	0	0	0	0	0	0	0	0	0	0	0	0	0	0	0	0	0	0	0	0	0	0	0	0	0	0	0	0	0	0	0	0	0	0	0	0
CCAGCAGCTGCGGTAATTCCAGCTCTGTAAGCGTATACCAAAGTTGTTGCAGTTAAAACGCTCGTAGTCGGAACTTGGCCGTGTCGGATATGTGCACGTCGTGTGCGCGTATTGCAGATATGGCTTTTGTGGTTTCCGCGTACGATGAGGCACGTTTATTCGTGAACGTCGTCACGCAGCCACTCTTTACTGTGAGAAAATCAGAGTGCTCAAAGCAGGCATTTGCCGTGAATGTATTAGCATGGAATAATAGAATAGGACTCGGTTCTATTTTGTTGGTTTGTTGGGGCTGAGTAATGATTAAGAGGGACAGTTGGGGGCATTTGTATTTCGGCGCTAGAGGTGAAATTCTTAGATTGCCGAAAGACAAACTGCTGCGAAAGCGTCTGCCAAGGATGT…	Eukaryota	Rhodophyta	Florideophyceae	Corallinales	Porolithaceae	Porolithon	0	0	0	0	0	0	0	0	0	0	0	0	0	0	0	0	0	0	0	0	0	0	0	0	0	0	0	0	0	0	0	0	0	0	0	0	0	0	0	0	0	0	0
CCAGCAGCCGCGGTAATTCCAGCTCCAATAGCGTATATTAAAGTTGTTGCAGTTAAAAAGCTCGTAGTTGGATTTGTGGGTGGAGCGAGCGTCCCGACGCTCAGCGTGGGTGAGGCTCGTCTCCGTCCATCCTTGGGTGGAATCCGCGTGGCATTGAGTTGTCGTGCGGGGGATGCCCATCTTTTACTGTGAAAAAATTAGAGTGTTCAAAGCAGGCTTACGCCGTTGAATATATTAGCATGGAATAATGAGATAGGACCTGGGTACTATTTTGTTGGTTTGCGCACCGAGGTAATGATTAATAGGGACAGTTGGGGGTATTCGTATTCCATTGTCAGAGGTGAAATTCTTGGATTTCTGGAAGACGAACGACTGCGAAAGCATTTACCAAGGATGTTT…	Eukaryota	Ochrophyta	Bacillariophyceae	Fragilariales	Staurosiraceae	Nanofrustulum	0	0	953	0	137	0	0	0	0	0	0	0	0	0	0	0	0	0	0	0	0	0	0	0	0	0	0	0	0	0	0	0	0	0	0	0	0	0	0	0	0	0	0
CCAGCAGCTGCGGTAATTCCAGCTCCAATGGCGTATATTAAAGTTGTTGCGGTTAAAAAGCTCGTAGTTGGATTTCTGCTGAAGATGACCGGTCCGCCCTCTGGGCAGGTATCTGGCTCAGCCTTGGCATCTTCCTGAAGAACGTAGCTGCACTTGACTGTGTGGTGCGGTATTTAGGACATTTACTTTGAGGAAATTAGAGTGTTTCAAGCAAGCGCACGCCTTGAATACATTAGCATGGAATAATAAGATAGGACCTCGGTTCTATTTTGTTGGTTTCTAGAGCTGAGGTAATGATTGATGGGGATAGTTGGGGGCATTCGTATTTAACTGTCAGAGGTGAAATTCTTGGATTTGTTAAAGACGGACTACTGCGAAACCATTTGCCAAGGATGTTTT…	Eukaryota	Myzozoa	Dinophyceae	Suessiales	Suessiaceae	Yihiella	0	0	0	0	0	0	0	0	0	0	0	0	0	0	0	0	0	0	0	0	0	0	0	0	0	0	0	0	0	0	0	0	1086	0	0	0	0	0	0	0	0	0	0
CCAGCAGCCGCGGTAATTCCAGCTCCAATAGCGTATATTTAAGTTGTTGCAGTTAAAAAGCTCGTAGTTGGACTTTGGGTTGGGTCGGCCGGTCCGCCGTTTGGTGTGCACCGGTCGCCTCGTCCCTTCTGCCGGCGATGCGCTCCTGTCCTTAATTGGCCGGGTCGTGCCTCCGGCGTTGTTACTTTGAAGAAATTAGAGTGCTCAAAGCAAGCCTACGCTCTGTATACATTAGCATGGGATAACATCATAGGATTTCGGTCCTATTACGTTGGCCTTCGGGATCGGAGTAATGATTAACAGGGACAGTCGGGGGCATTCGTATTTCATAGTCAGAGGTGAAATTCTTGGATTTATGAAAGACGAACAACTGCGAAAGCATTTGCCAAGGATGTTTTC…	Eukaryota	Streptophyta	Magnoliopsida	Apiales	Apiaceae	Daucus	0	0	0	0	0	0	0	0	0	0	0	0	0	0	0	0	0	0	0	0	0	0	0	0	0	0	0	0	0	0	0	0	0	0	0	0	0	0	0	0	0	0	0
CCAGCAGCCGCGGTAATTCCAGCTCCAATAGCGTATATTAAAGTTGTTGCAGTTAAAAAGCTCGTAGTTGGATTTGTGGGTGGAGCGAGTGTCCCGACACTCTGTGTGGGTGATGCTTGTCTCCGTCCATCTTTGGGCGGAATCCGTGTGGCATTAGGTTGTCGTGCGGGGGATGCCCATCTTTTACTGTGAAAAAATTAGAGTGTTCAAAGCAGGCTTACGCCGTTGAATATATTAGCATGGAATAATGAGATAGGACCTGGGTACTATTTTGTTGGTTTGCGCACCGAGGTAATGATTAATAGGGACAGTTGGGGGTATTCGTATTCCATTGTCAGAGGTGAAATTCTTGGATTTCTGGAAGACGAACGACTGCGAAAGCATTTACCAAGGATGTTT…	Eukaryota	Ochrophyta	Bacillariophyceae	Fragilariales	Fragilariaceae	Serratifera	0	0	0	0	0	0	0	0	0	0	0	0	0	0	0	0	0	0	0	0	0	0	0	0	0	0	0	0	0	0	0	0	0	0	0	0	0	54	0	0	0	0	0
CCAGCAGCCGCGGTAATTCCAGCTCCAATAGCGTATATTTAAGTTGTTGCAGTTAAAAAGCTCGTAGTTGGACTTTGGGATGGGCCGGCCGGTCCGCCCTAGGTGTGCACCGGTCGTCTCGTCCCTTCTGTCGGCGATGCGCTCCTGGCCTTAATTGGCCGGGTCGTGCCTCCGGCGCTGTTACTTTGAAGAAATTAGAGTGCTCAAAGCAAGCCTACGCTCTGTATACATTAGCATGGGATAACATTATAGGATTTCGGTCCTATTACGTTGGCCTTCGGGATCGGAGTAATGATTAACAGGGACAGTCGGGGGCATTCGTATTTCATAGTCAGAGGTGAAATTCTTGGATTTATGAAAGACGAACAACTGCGAAAGCATTTGCCAAGGATGTTTTCA…	Eukaryota	Streptophyta	Magnoliopsida	Solanales	Solanaceae	Solanum	0	0	0	0	0	0	0	0	0	0	0	0	0	0	98	0	0	0	0	0	0	0	0	0	0	0	0	0	0	0	0	0	0	0	0	0	0	0	0	0	0	0	0
CCAGCAGCTGCGGTAATTCCAGCTCCAATAGCGTATATTTAAGTTGTTGCAGTTAAAAAGCTCGTAGTTGGATTTCGGGCCGCGTCTTATTTGGTCACCTTTGCAGGTCGCATCACTAAGGCCGGCCTTGCTGTCGACGACGCGTGGGGTAGCTTCGCGCTATGCCCGCGGACTCGACGACGTTACTTTGAGTAAATTAGAGTGTTCAAAGCAAGCCAAAGCTCTGAATATAATAGCATGGGATAACACGACAGGACTCTAGGTCTATCGTGTTGGTCTATAGGCCGGGGTAATGATTAAGAGGGACAGTCGGGGGCATTCGTATTCCATTGTCAGAGGTGAAATTCAGTGATTGATGGAAGACGAACATCTGCGAAAGCATTTGCCAAGGATGTTTTC…	Eukaryota	Chlorophyta	Chlorophyceae	Phaeophilales	Phaeophilaceae	Phaeophila	0	0	0	0	0	0	0	0	0	0	0	0	0	0	0	0	0	0	0	0	0	0	0	0	0	0	0	0	0	0	0	0	0	0	0	0	0	0	0	0	0	0	155
CCAGCACCTGCGGTAATTCCAGCTCCAATAGCGTATATTAAAGTTGTTGCAGTTAAAAAGCTCGTAGTTGGATTTGTGGGTGGAGCGGACGTCCCGACGCCTAGCGTGGGTGATGGCTGCCTCTGCCCATCTTTGGGTGGAATCCGTGTGGCATTAAGTTGTCGTGCGGGGGATGCCCATCTTTTACTGTGAAAAAATTAGAGTGTTCAAAGCAGGCTTACGCCGTTGAATATATTAGCATGGAATAATGAGATAGGACCTGGGTACTATTTTGTTGGTTTGCGCACCGAGGTAATGATTAATAGGGACAGTTGGGGGTATTCGTATTCCATTGTCAGAGGTGAAATTCTTGGATTTCTGGAAGACGAACGACTGCGAAAGCATTTACCAAGGATGTTT…	Eukaryota	Ochrophyta	Bacillariophyceae	Fragilariales	Fragilariaceae	Serratifera	0	0	0	0	0	0	0	0	0	0	0	0	0	0	0	0	0	0	0	0	0	0	0	0	0	0	0	0	0	0	0	0	0	0	0	0	0	0	0	0	0	0	0
CCAGCAGCTGCGGTAATTCCAGCTCCAATAGCGTATATTAAAGTTGTTGCAGTTAAAAAGCTCGTAGTTGGATTTGTGGGTGGAGCGGCCGTCCCGACGCTCAGCGTGGGTGATGGTCGCCTCCGTCCATCTTTGGGTGGAATCCGTGTGGCATTAGGTTGTCGTGCGGGGGATGCCCATCTTTTACTGTGAAAAAATTAGAGTGTTCAAAGCAGGCTTACGCCGTTGAATATATTAGCATGGAATAATGAGATAGGACCTGGGTACTATTTTGTTGGTTTGCGCACCGAGGTAATGATTAATAGGGACAGTTGGGGGTATTCGTATTCCATTGTCAGAGGTGAAATTCTTGGATTTCTGGAAGACGAACGACTGCGAAAGCATTTACCAAGGATGTTT…	Eukaryota	Ochrophyta	Bacillariophyceae	Fragilariales	Fragilariaceae	Serratifera	0	0	0	0	0	0	0	0	0	0	0	0	0	0	0	0	0	0	0	0	0	0	0	0	0	0	0	0	0	0	0	0	0	0	0	0	117	16	0	0	0	0	0
CCAGCAGCCGCGGTAATTCCAGCTCCAATAGCGTATATTTAAGTTGTTGCAGTTAAAAAGCTCGTAGTTGGACTTTGGGTTGGGTCGGCCGGTCCGCCGTTTGGTGTGCACCGGTCGCCTCGTCCCTTCTGCCGGCGATGCGCTCCTGTCCTTAATTGGCCGGGTCGTGCCTCCGGCGTTGTTACTTTGAAGAAATTAGAGTGCTCAAAGCAAGCCTACGCTCTGTATACATTAGCATGGGATAACATCATAGGATTTCGGTCCTATTACGTTGGCCTTCGGGATCGGAGTAATGATTAACAGGGACAGTCGGGGGCATTCGTATTTCATAGTCAGAGGTGAAATTCTTGGATTTATGAAAGACGAACAACTGCGAAAGCATTTGCCAAGGATGTTTTC…	Eukaryota	Streptophyta	Magnoliopsida	Apiales	Apiaceae	Daucus	0	0	0	0	0	0	0	0	0	0	0	0	0	0	0	0	0	0	0	0	0	0	0	0	0	0	0	0	0	0	0	0	0	0	0	0	0	0	0	0	0	0	0
CCAGCAGCCGCGGTAATTCCAGCTCCAATAGCGTATATTAAAGTTGTTGCAGTTAAAAAGCTCGTAGTTGGATTTGTGGGTGGAGCGAGCGTCCTGACGCTTAGCGTGGGTGATGCTCGTCTCCGTCCATCTTTGGGTGGAATCCGTGTGGCATTAAGTTGTCGTGCGGGGGATGCCCATCTTTTACTGTGAAAAAATTAGAGTGTTCAAAGCAGGCTTACGCCGTTGAATATATTAGCATGGAATAATGAGATAGGACCTGGGTACTATTTTGTTGGTTTGCGCACCGAGGTAATGATTAATAGGGACAGTTGGGGGTATTCGTATTCCATTGTCAGAGGTGAAATTCTTGGATTTCTGGAAGACGAACGACTGCGAAAGCATTTACCAAGGATGTTT…	Eukaryota	Ochrophyta	Bacillariophyceae	Fragilariales	Fragilariaceae	Serratifera	0	0	0	0	0	0	0	0	0	0	0	0	0	0	0	0	0	0	0	0	0	0	0	0	0	0	0	0	0	0	0	0	0	0	0	0	0	0	0	0	0	0	0
CCAGCAGCCGCGGTAATTCCAGCTCCAATAGCGTATATTAAAGTTGTTGCAGTTAAAAAGCTCGTAGTTGGATTTGTGGTCGGAGTGATTGGCCCGTCACTTGTGTCGGTGCTTGATCGTCTCTGTCCATCCTTGGGTGGAATCTGTGTGGCATTCAGTTGTCGTGCAGGGGATACCCATCTTTTACTGTGAAAAAATTAGAGTGTTCAAAGCAGGCTTACGCCGTTGAATATATTAGCATGGAATAATGAGATAGGACCTGGGTACTATTTTGTTGGTTTGCGCACCCTGGTAATGATTAATAGGGACAGTTGGGGGTATTCGTATTCCATTGTCAGAGGTGAAATTCTTGGATTTTTGGAAGACGAACTACTGCGAAAGCATTTACCAAGGATGTTT…	Eukaryota	Ochrophyta	Bacillariophyceae	Triceratiales	Plagiogrammaceae	Orizaformis	0	0	0	0	0	0	0	0	0	0	0	0	0	0	0	0	0	0	0	0	0	0	0	0	0	0	0	0	0	0	0	0	0	0	0	0	0	0	0	0	0	0	0
CCAGCAGCTGCGGTAATTCCAGCTCCAATAGCGTATATTAAAGTTGTTGCAGTTAAAAAGCTCGTAGTTGGATTTGTGGGTGGAGCGAGTGTCCCGACGCACTGCGTGGGTGATGCTTGCCTCCGTCCATCTTTGGGTGGAATCCGTGTGGCATTAGGTTGTCGTGCGGGGGATGCCCATCTTTTACTGTGAAAAAATTAGAGTGTTCAAAGCAGGCTTACGCCGTTGAATATATTAGCATGGAATAATGAGATAGGACCTGGGTACTATTTTGTTGGTTTGCGCACCGAGGTAATGATTAATAGGGACAGTTGGGGGTATTCGTATTCCATTGTCAGAGGTGAAATTCTTGGATTTTTGGAAGACGAACGACTGCGAAAGCATTTACCAAGGATGTTT…	Eukaryota	Ochrophyta	Bacillariophyceae	Fragilariales	Fragilariaceae	Serratifera	0	0	0	0	0	0	0	0	0	0	0	0	0	0	0	0	0	0	0	0	0	0	0	0	0	0	0	0	0	0	0	0	0	0	0	0	0	0	0	0	0	0	0
CCAGCAGCCGCGGTAATTCCAGCTCCAATAGCGTATATTAAAGTTGTTGCAGTTAAAAAGCTCGTAGTTGAAAGTCTGGACTTTCCCGTTGGTCCACCCACTGGGTGCGCATCTGATGTGGAAGGTCCATAATATCCGGAAGGCTGGCTGCACTTCACTGTGTGGCCGGCTATCTGGAGCTGTTACTTTGAGGAAATTAGCGTGTTTCAAGCAGGCGTTCGCCTTGAATATGTTAGCATGGAATAACTATGATCGGCTCTGGACCCTTCTTGTTGGTTCATGGGACTAGAGGACGATGGATAGGGATAGTTGGGGACATCCGTATTTAACTGTCAGAGGTGAAATTCTTGGATTTGTTAAAGACGTCCTACTGCGAAAGCATTTGTCAAAACTATTCCC…	Eukaryota	Myzozoa	Dinophyceae	Peridiniales	unknown family	unknown genus	0	0	0	1070	0	0	0	0	0	0	0	0	0	0	0	0	0	0	0	0	0	0	0	0	0	0	0	0	0	0	0	0	0	0	0	0	0	0	0	0	0	0	0
CCAGCAGCTGCGGTAATTCCAGCTCCAATAGCGTATATTTAAGTTGTTGCAGTTAAAAAGCTCGTAGTTGGATTTCGGGCCGCGTCTTATTTGGTCACCTTTGCAGGTCGCATCACTAAGGCCGGCCTTGCTGTCGACGACGCGTGGGGTAGCTTCGCGCTATGCCCGCGGACTCGACGACGTTACTTTGAGTAAATTAGAGTGTTCAAAGCAAGCCAAAGCTCTGAATATAATAGCATGGGATAACACGACAGGACTCTAGGTCTATCGTGTTGGTCTATAGGCCGGGGTAATGATTAAGAGGGACAGTCGGGGGCATTCGTATTCCATTGTCAGAGGTGAAATTCAGTGATTGATGGAAGACGAACATCTGCGAAAGCATTTGCCAAGGATGTTTTC…	Eukaryota	Chlorophyta	Chlorophyceae	Phaeophilales	Phaeophilaceae	Phaeophila	0	0	0	0	0	0	0	0	0	0	0	0	0	0	0	0	0	0	0	0	0	0	0	0	0	0	0	0	0	0	0	0	0	0	0	0	0	0	0	0	0	0	149
CCAGCAGCTGCGGTAATTCCAGCTCCAATAGCGTATATTAAAGTTGTTGCAGTTAAAAAGCTCGTAGTTGGATTTGTGGGTGGAGCGAGTGTCCCGACACTTTGTGTGGGTGATGCTTGTCTCCGTCCATCTTTGGGCGGATTCCGTGTGGCATTAGGTTGTCGTGCGGGGGATGCCCATCTTTTACTGTGAAAAAATTAGAGTGTTCAAAGCAGGCTTACGCCGTTGAATATATTAGCATGGAATAATGAGATAGGACCTGGGTACTATTTTGTTGGTTTGCGCACCGAGGTAATGATTAATAGGGACAGTTGGGGGTATTCGTATTCCATTGTCAGAGGTGAAATTCTTGGATTTCTGGAAGACGAACGACTGCGAAAGCATTTACCAAGGATGTTT…	Eukaryota	Ochrophyta	Bacillariophyceae	Fragilariales	Fragilariaceae	Serratifera	0	0	0	0	0	0	0	0	0	0	0	0	0	0	0	0	0	0	0	0	0	0	0	0	0	0	0	0	0	0	0	0	0	0	0	0	0	0	0	0	0	0	0
CCAGCAGCCGCGGTAATTCCAGCTCCAATAGCGTATATTAAAGTTGTTGCAGTTAAAAAGCTCGTAGTTGGATTTGTGGGTGGAGCGAGCGTCCCGACGCTCAGCGTGGGTGAGGTTCGTCTCCGTCCATCCTTGGGTGGAATCCGCGTGGCATTGAGTTGTCGTGCGGGGGATGCCCATCTTTTACTGTGAAAAAATTAGAGTGTTCAAAGCAGGCTTACGCCGTTGAATATATTAGCATGGAATAATGAGATAGGACCTGGGTACTATTTTGTTGGTTTGCGCACCGAGGTAATGATTAATAGGGACAGTTGGGGGTATTCGTATTCCATTGTCAGAGGTGAAATTCTTGGATTTCTGGAAGACGAACGACTGCGAAAGCATTTACCAAGGATGTTT…	Eukaryota	Ochrophyta	Bacillariophyceae	Fragilariales	Staurosiraceae	Nanofrustulum	0	0	478	0	493	33	0	0	24	0	0	0	0	0	34	0	0	0	0	0	0	0	0	0	0	0	0	0	0	0	0	0	0	0	0	0	0	0	0	0	0	0	0
CCAGCACCTGCGGTAATTCCAGCTCCAATAGCGTATATTAAAGTTGTTGCAGTTAAAAAGCTCGTAGTTGGATTTGTGGGTGGAGCGGACGTCCCGACGCCTAGCGTGGGTGATGGCTGCCTCTGCCCATCTTTGGGTGGAATCCGTGTGGCATTAAGTTGTCGTGCGGGGGATGCCCATCTTTTACTGTGAAAAAATTAGAGTGTTCAAAGCAGGCTTACGCCGTTGAATATATTAGCATGGAATAATGAGATAGGACCTGGGTACTATTTTGTTGGTTTGCGCACCGAGGTAATGATTAATAGGGACAGTTGGGGGTATTCGTATTCCATTGTCAGAGGTGAAATTCTTGGATTTCTGGAAGACGAACGACTGCGAAAGCATTTACCAAGGATGTTT…	Eukaryota	Ochrophyta	Bacillariophyceae	Fragilariales	Fragilariaceae	Serratifera	0	0	0	0	0	0	0	0	0	0	0	0	0	0	0	0	0	0	0	0	0	0	0	0	0	0	0	0	0	0	0	0	0	0	0	0	0	0	0	0	0	0	0
CCAGCACCCGCGGTAATTCCAGCTCCAATAGCGTATATTAAAGTTGTTGCAGTTAAAAAGCTCGTAGTTGGATTTCTGGTAGGAGTGACCGTTCCGAACTTGATTGTTCGTGTATTGTGTTTTCTCCAGCCATCCTTGTGGAGAACTTTTCTTGCATTAATTTGTAGGGATTGGGACCCGCATCGTTTACTGTGAAAAAATTAGAGTGTTTAAAGCAGGCAATCGCTTGAATACATTAGCATGGAATAATAAGATAGGACTTTGGTACTATTTTGTTGGTTTGCATACCAAATTAATGATCAACAGGAACAGTTTGAGGATATTCGTATGAACATGTCAGAGGTGAAATTCTTGGATTTTGATCAGACGAACTACTGCGAAAGCATTTATCAAGGATGT…	Eukaryota	Bigyra	unknown class	Labyrinthulea	Aplanochytriidae	Aplanochytrium	320	0	0	0	0	0	0	0	0	0	0	0	129	0	0	0	0	0	0	0	0	0	0	0	0	0	0	0	0	0	0	0	0	0	0	0	13	88	0	5	0	18	0
CCAGCAGCCGCGGTAATTCCAGCTCCAATAGCGTATATTAAAGTTGTTGCAGTTAAAAAGCTCGTAGTTGGATTTGTGGGTGGAGCGAGTGTCCCGACACAATGTGTGGGTGACGCTTGTCTCCGTCCATCTTTGGGCGGAATCCGTGTGGCATTAAGTTGTCGTGCTGGGGATGCCCATCCTTTACTGTGAAAAAATTAGAGTGTTCAAAGCAGGCTTACGCCGTTGAATATATTAGCATGGAATAATAAGATAGGACCTGGGTACTATTTTGTTGGTTTGCGCACCGAGGTAATGATTAATAGGGACAGTTGGGGATATTCGTATTCCATTGTCAGAGGTGAAATTCTTGGATTTCTGGAAGACGAACGACTGCGAAAGCATTTATCAAGGATGTTT…	Eukaryota	Ochrophyta	Bacillariophyceae	Fragilariales	Fragilariaceae	Serratifera	0	0	0	0	0	0	0	0	0	0	0	0	0	0	0	0	0	0	0	0	0	0	0	0	0	0	0	0	0	0	0	0	0	0	0	0	0	0	0	0	0	0	0
CCAGCAGCTGCGGTAATTCCAGCTCCAATAGCATATGTTAAAGTTGTTGCGGTTGAAAAGCTCGTAGTTGGACTTCTGCTGAGGGATGCTAACCCACCCTCTGGGTGTAGGTCTGGCCTGCCTCAGTATCTTCTTGGAGAATGTAGATGCACTTGACTGTGTGGTGCGCTATCTGAGGCTGTTACTTTGAGGAAATTAGAGTGCTTCAAGCAGGTCATTGCCCCGAATACATTAGCATGGCATGATAAGTCAGAACCTCTTGTTCTTCTTTGTTGGTTTTAGAGCAGAGGGGAGTGTGAATAGGAACAGTTGGGGGTATTCATATTTGACTGTCAGAGGTGAAATTCTTGGATTTGTGAAAGATGGACTACTGCGAAAGCATCTGCCAGGGATGTCTTC…	Eukaryota	Myzozoa	Dinophyceae	Peridiniales	Peridiniaceae	Bysmatrum	0	0	0	0	0	0	0	0	0	0	0	0	0	0	0	0	0	0	0	0	0	0	0	0	0	0	0	0	0	0	0	0	0	0	0	0	0	0	0	0	0	0	0
CCAGCAGCCGCGGTAATTCCAGCTCCAATAGCGTATATTAAAGTTGTTGCAGTTAAAAAGCTCGTAGTTGGATTTGTGGGTGGAGCGAGCGTCCCGACGCTCAGCGTGGGTGAGGCTCGTCTCCGTCCATCCTTGGGTGGAATCCGCGTGGCATTGAGTTGTCGTGCGGGGGATGCCCATCTTTTACTGTGAAAAAATTAGAGTGTTCAAAGCAGGCTTACGCCGTTGAATATATTAGCATGGAATAATGAGATAGGACCTGGGTACTATTTTGTTGGTTTGCGCACCGAGGTAATGATTAATAGGGACAGTTGGGGGTATTCGTATTCCATTGTCAGAGGTGAAATTCTTGGATTTCTGGAAGACGAACGACTGCGAAAGCATTTACCAAGGATGTTT…	Eukaryota	Ochrophyta	Bacillariophyceae	Fragilariales	Staurosiraceae	Nanofrustulum	0	0	892	0	154	0	0	0	0	0	0	0	0	0	0	0	0	0	0	0	0	0	0	0	0	0	0	0	0	0	0	0	0	0	0	0	0	0	0	0	0	0	0
CCAGCAGCTGCGGTAATTCCAGCTCTGTAAGCGTATACCAAAGTTGTTGCAGTTAAAACGCTCGTAGTCGGAACTTGGCAATTCCGGATGTGTGCACATCATGTGCGCACTTTGCGGGGATTGCTTTTGTGGACTCGCGTCGGATGAGGCACTTTCACTAGTGAACGTCCGCACGCAGCCACTCTTTACTGTGAGAAAATCAGAGTGCTCAAAGCAGGCATTTGCCGTGAATGTATTAGCATGGAATAATAGAATAGGACTTGGTTCTATTTTGTTGGTTTGTTGGGACTGAGTAATGATTAAGAGGGACAGTTGGGGGCATTTGTATTTCGGCGCTAGAGGTGAAATTCTTAGATTGCCGAAAGACAAACTGCTGCGAAAGCGTCTGCCAAGGATGTT…	Eukaryota	Rhodophyta	Florideophyceae	Corallinales	Corallinaceae	Hydrolithon	0	0	0	1046	0	0	0	0	0	0	0	0	0	0	0	0	0	0	0	0	0	0	0	0	0	0	0	0	0	0	0	0	0	0	0	0	0	0	0	0	0	0	0
CCAGCAGCTGCGGTAATTCCAGTTCCGAGAAGTGTAAACTAAATTTTTTTGCGGTTAAAAAACTTGTAGTTGGATTTCTGTTGGGTCCGCCCTCTGGGTGAGCATCTGGCTCAGCCTTGACATCTTCCTGAAAAATGCATTTGCGCTTGACTGTGGGTGGGGCATTTGGGACATTTGCCTTGAAGAGGTTAGAATGGTTCAAGGACGGCGAAAAAAGATAGGACCTCAGTTTTATTTTGTTGGTTTTTAGAGCTGGGGTAGTGATTAATAGGAATAGTTTGGGGTCATTCGTATTTAGCTATCAGAGGTGAAATTCTTAGATTTGTAAAAGATGGACTAGTTCTCATCGATCAAGAACGAAAGT	Eukaryota	Myzozoa	Dinophyceae	Peridiniales	unknown family	unknown genus	0	0	0	0	0	0	0	0	0	0	0	0	0	0	0	0	0	0	0	0	0	0	0	0	0	0	0	0	0	0	0	0	0	0	0	0	0	0	0	0	0	0	0
CCAGCAGCTGCGGTAATTCCAGCTCCAATAGCGTATATTAAATTTGCTGTGGTTAAAAAGCTCGTAGTCGAACTTCGGCTTCCGCAGGCCGGTCCGCCTATTTTGGGTGTGTACTGGACCCTGTGGAGGCTTCACTTCCTGGTGAACACGTCTGCCGTTTACTCGGTGGGCGTGGGAACCCGGACTTTTACTTTGAATAAATCAGAGTGTTCAAAGCAGGCATGTTTGCCCGAATGTTTCAGCATGGAATAATAGAACAAGACGCGTGTCTCTATTGGTCTTTTTAGAGGCACCGTAATGATGAATAGGGGCGGTCGGGGGCATTCGTATTCAATTGCTAGAGGTGAAATTCTTGGATTTATTGAAGACGAACTACTGCGAAAGCATTTGCCAAGGACG…	Eukaryota	Basidiomycota	Agaricostilbomycetes	Agaricostilbales	Agaricostilbaceae	Sterigmatomyces	0	0	0	0	0	0	0	0	0	0	0	0	0	0	0	0	0	0	0	0	0	0	0	0	0	0	0	0	0	0	0	0	0	0	0	0	0	0	0	0	70	0	0
CCAGCACCCGCGGTAATTCCAGCTCCAATAGCATATGTTAAAGTTGTTGCGGTTGAAAAGCTCGTAGTTGGACTTCTGCTGAGGGATGCTAACCCACCCTCTGGGTGTAGGTCTGGCCTGCCTCAGTATCTTCTTGGAGAATGTAGATGCACTTGACTGTGTGGTGCGCTATCTGAGGCTGTTACTTTGAGGAAATTAGAGTGCTTCAAGCAGGTCATTGCCCCGAATACATTAGCATGGCATGATAAGTCAGAACCTCTTGTTCTTCTTTGTTGGTTTTAGAGCAGAGGGGAGTGTGAATAGGAACAGTTGGGGGTATTCATATTTGACTGTCAGAGGTGAAATTCTTGGATTTGTGAAAGATGGACTACTGCGAAAGCATCTGCCAGGGATGTCTTC…	Eukaryota	Myzozoa	Dinophyceae	Peridiniales	Peridiniaceae	Bysmatrum	0	0	0	0	0	0	0	0	0	0	0	0	0	0	0	0	0	0	0	0	0	0	0	0	0	0	0	0	0	0	0	0	0	0	0	0	0	0	0	0	0	0	0
CCAGCAGCCGCGGTAATTCCAGCTCCAATAGCGTATATTTAAGTTGTTGCAGTTAAAAAGCTCGTAGTTGGACTTTGGGATGGGCCGGCCGGTCCGCCCTAGGTGTGCACCGGTCGTCTCGTCCCTTCTGTCGGCGATGCGCTCCTGGCCTTAATTGGCCGGGTCGTGCCTCCGGCGCTGTTACTTTGAAGAAATTAGAGTGCTCAAAGCAAGCCTACGCTCTGTATACATTAGCATGGGATAACATTATAGGATTTCGGTCCTATTACGTTGGCCTTCGGGATCGGAGTAATGATTAACAGGGACAGTCGGGGGCATTCGTATTTCATAGTCAGAGGTGAAATTCTTGGATTTATGAAAGACGAACAACTGCGAAAGCATTTGCCAAGGATGTTTTCA…	Eukaryota	Streptophyta	Magnoliopsida	Solanales	Solanaceae	Solanum	0	0	0	0	0	0	0	0	0	0	0	0	0	0	85	0	0	0	0	0	0	0	0	0	0	0	0	0	0	0	0	0	0	0	0	0	0	0	0	0	0	0	0
CCAGCAGCTGCGGTAATTCCAGCTCCAATAGCGTATATTAAAGTTGTTGCAGTTAAAAAGCTCGTAGTTGGATTTGTGGTTGGAGCGAGCGTCCCGACACACCGTGTGGGTGACGCTTGTCTCCGTCCATCTTTGGGCGGAATCCGTGTGGCATTAAGTTGTCGTGCGGGGGATGCCCATCCTTTACTGTGAAAAAATTAGAGTGTTCAAAGCAGTCATTTCGACGTTGAATATATTAGCATGGAATAATGAGATAGGACCTGGGTACTATTTTGTTGGTTTGCGCACCGAGGTAATGATTAATAGGGACAGTTGGGGGTATTCGTATTCCATTGTCAGAGGTGAAATTCTTGGATTTCTGGAAGACGAACGACTGCGAAAGCATTTACCAAGGATGTT…	Eukaryota	Ochrophyta	Bacillariophyceae	Fragilariales	Fragilariaceae	Serratifera	0	0	0	0	0	0	0	0	0	0	0	0	0	0	0	0	0	0	0	0	0	0	0	0	0	0	0	0	0	0	0	0	0	0	0	0	0	0	0	0	0	0	0
CCAGCAGCTGCGGTAATTCCAGCTCCAATAGCGTATATTAAAGTTGTTGCAGTTAAAAAGCTCGTAGTTGGATTTGTGGGTGGAGCGGCCGTCCCGACGCTCAGCGTGGGTGATGGTCGCCTCCGTCCATCTTTGGGTGGAATCCGTGTGGCATTAGGTTGTCGTGCGGGGGATGCCCATCTTTTACTGTGAAAAAATTAGAGTGTTCAAAGCAGGCTTACGCCGTTGAATATATTAGCATGGAATAATGAGATAGGACCTGGGTACTATTTTGTTGGTTTGCGCACCGAGGTAATGATTAATAGGGACAGTTGGGGGTATTCGTATTCCATTGTCAGAGGTGAAATTCTTGGATTTCTGGAAGACGAACGACTGCGAAAGCATTTACCAAGGATGTTT…	Eukaryota	Ochrophyta	Bacillariophyceae	Fragilariales	Fragilariaceae	Serratifera	0	0	0	0	0	0	0	0	0	0	0	0	0	0	0	0	0	0	0	0	0	0	0	0	0	0	0	0	0	0	0	0	0	0	0	0	106	25	0	0	0	0	0
CCAGCAGCCGCGGTAATTCCAGCTCCAATAGCGTATATTAAAGTTGTTGCAGTTAAAAAGCTCGTAGTTGGATTTGTGGTCGGAGTGATTGGCCCGTCACTTGTGTCGGTGCTTGATCGTCTCTGTCCATCCTTGGGTGGAATCTGTGTGGCATTCAGTTGTCGTGCAGGGGATACCCATCTTTTACTGTGAAAAAATTAGAGTGTTCAAAGCAGGCTTACGCCGTTGAATATATTAGCATGGAATAATGAGATAGGACCTGGGTACTATTTTGTTGGTTTGCGCACCCTGGTAATGATTAATAGGGACAGTTGGGGGTATTCGTATTCCATTGTCAGAGGTGAAATTCTTGGATTTTTGGAAGACGAACTACTGCGAAAGCATTTACCAAGGATGTTT…	Eukaryota	Ochrophyta	Bacillariophyceae	Triceratiales	Plagiogrammaceae	Orizaformis	0	0	0	0	0	0	0	0	0	0	0	0	0	0	0	0	0	0	0	0	0	0	0	0	0	0	0	0	0	0	0	0	0	0	0	0	0	0	0	0	0	0	0
CCAGCAGCTGCGGTAATTCCAGCTCCAGTAGTGTATATCAAAGTTGTTGCGGTTAAAAAGCTCGTAGTTGGATTTCCCGGGCGTTTTGAGGGGCGAGATGTGGTCATTTGAACTACGGTTGTTCCTTTCCCGGTGGCGGACGTGGGTCGTTAGGACGTGCGTGTGCATGTACTTTGAACAAATTAGAGTGCTCAAGACAGGCGATAAGTTATTGCTGTGAATAGATTAGCATGGAATACGGGTATAAACTCTCTTCTCGGGATTGTTGTTTTGACGAGGAGGGGGAATGATGGATAGGGACAGGTGTGGGCATTGAGATTGTTACGTCAGAGGTGAAATTCTTAGATCGTAGCAGGATTAGCAGACGCGAAAGCATTTGTCAAGGATGTTTTCATCGAT…	Eukaryota	unknown phylum	unknown class	unknown order	unknown family	unknown genus	0	0	0	0	0	0	0	0	0	0	0	0	0	0	0	0	0	0	0	0	0	0	0	0	0	0	0	0	0	0	0	0	0	0	0	0	0	0	0	0	0	0	0
CCAGCAGCTGCGGTAATTCCAGCTCCAATAGCATATGTTAAAGTTGTTGCGGTTGAAAAGCTCGTAGTTGGACTTCTGCTGAGGGATGCTAACCCACCCTCTGGGTGTAGGTCTGGCCTGCCTCAGTATCTTCTTGGAGAATGTAGATGCACTTGACTGTGTGGTGCGCTATCTGAGGCTGTTACTTTGAGGAAATTAGAGTGCTTCAAGCAGGTCATTGCCCCGAATACATTAGCATGGCATGATAAGTCAGAACCTCTTGTTCTTCTTTGTTGGTTTTAGAGCAGAGGGGAGTGTGAATAGGAACAGTTGGGGGTATTCATATTTGACTGTCAGAGGTGAAATTCTTGGATTTGTGAAAGATGGACTACTGCGAAAGCATCTGCCAGGGATGTCTTC…	Eukaryota	Myzozoa	Dinophyceae	Peridiniales	Peridiniaceae	Bysmatrum	0	0	0	0	0	0	0	0	0	0	0	0	0	0	0	0	0	0	0	0	0	0	0	0	0	0	0	0	0	0	0	0	0	0	0	0	0	0	0	0	0	0	0
CCAGCACCTGCGGTAATTCCAGCTCCAATAGCGTATATTAAAGCTGTTGCGGTTAAAAAGCTCGTAGTTGGATTTCTGTCAAGGACAACTGGTCCGCCCTTCGGGTGAGCACATAGTTTGGTCTTGGCATCTTGTTGGAAACTGTTGCTGCACTTGGTTGTGTGGCGCAGCGTCCAGCACTTTCACTTTGAGGAAATTGGAGTGTTTCAAGCAGGCACATGCCTTTGGACACAGTAGCATGGAATAATTAGATTGGGCTTTTGCTCCAACTTGTCGGTTTCTGGAGCTGAGGTGAGAATTAATGGGGATTGTTGGGGGCATCCGAATTTAGCCGTCAGAGGTGAAATTCTTGGATCTGCTAAAGACGGACAACTGCGAAAGCGTTTGCCCAGGATGTTT…	Eukaryota	Myzozoa	Dinophyceae	Gymnodiniales	Gymnodiniaceae	Amphidinium	0	0	0	0	0	0	0	0	0	0	0	0	0	0	0	0	0	0	0	0	0	0	0	0	0	0	0	0	0	0	0	0	0	0	0	0	0	0	0	0	0	198	0
CCAGCAGCCGCGGTAATTCCAGCTCCAATAGCGTATATTAAAGTTGTTGCAGTTAAAAAGCTCGTAGTTGGATTTGTGGGTGGAGCGGCCGTCCCGACGCTCAGCGTGGGTGATGGTCGCCTCCGTCCATCTTTGGGTGGAATCCGTGTGGCATTAGGTTGTCGTGCGGGGGATGCCCATCTTTTACTGTGAAAAAATTAGAGTGTTCAAAGCAGGCTTACGCCGTTGAATATATTAGCATGGAATAATGAGATAGGACCTGGGTACTATTTTGTTGGTTTGCGCACCGAGGTAATGATTAATAGGGACAGTTGGGGGTATTCGTATTCCATTGTCAGAGGTGAAATTCTTGGATTTCTGGAAGACGAACGACTGCGAAAGCATTTACCAAGGATGTTT…	Eukaryota	Ochrophyta	Bacillariophyceae	Fragilariales	Fragilariaceae	Serratifera	0	0	0	0	0	0	0	0	0	0	0	0	0	0	0	0	0	0	0	0	0	0	0	0	0	0	0	0	0	0	0	0	0	0	0	0	82	0	0	0	0	0	0
CCAGCAGCTGCGGTAATTCCAGCTCCAATAGCGTATATTTAAGTTGTTGCGGTTAAAACGCTCGTAGTTGGACTTTGGGCCCCGTTTCGTCGGTCCGCCCTCGCGGGCGCGCACCGCACGTCCGGCGGCCTTTTTGGTCGGCCGCCGCGGCTGGGCTTGACTGTCTGGCCGCGTGTGTCCGTCCGGGTTACTTTGAGGAAAATAGAGTGTTCAAAGCACGCGACTGCGCGAATACGCTAGCATGGAATAACACGAGAGGGCTGTGGGCCGCACGTGGTTGGTCTGCGGTGTCCGTAGCAATGATCAAGAGGAGCGGTCGGGGGCATTCGTATTCCACTGTCAGAGGTGAAATTCTTGGATTTGTGGAAGGCGAACATCTGCGAAAGCGATTGCCAAGGA…	Eukaryota	Chlorophyta	Ulvophyceae	Bryopsidales	Ostreobiaceae	Ostreobium	0	0	0	0	0	0	0	0	0	0	0	0	0	0	0	0	0	0	0	0	0	0	0	0	0	0	0	0	0	0	0	0	0	0	0	0	0	0	0	0	0	0	0
CCAGCACCTGCGGTAATTCCAGCTCCAATAGCGTATATTAAAGTTGTTGCAGTTAAAAAGCTCGTAGTTGGATTTGTGGGTGGAGCGAGTGTCCCGACGCATAGCGTGGGTGATGTTTGTCTCCGTCCATCTTTGGGTGGAATCTGTGTGGCATTAAGTTGTCGTGCAGGGGATGCCCATCTTTTACTGTGAAAAAATTAGAGTGTTCAAAGCAGGCTTCCGCCGTTGAATATATTAGCATGGAATAATGAGATAGGACCTGGGTACTATTTTGTTGGTTTGCGCACCGAGGTAATGATTAATAGGGACAGTTGGGGTTATTCGTATTCCATTGTCAGAGGTGAAATTCTTGGATTTCTGGAAGACGAACGACTGCGAAAGCATTTAACAAGTATGTTT…	Eukaryota	Ochrophyta	Bacillariophyceae	Fragilariales	Fragilariaceae	Gedaniella	0	0	0	0	0	0	32	0	497	75	303	86	0	0	30	0	0	0	0	0	0	0	0	0	0	0	0	0	0	0	0	0	0	0	0	0	0	0	0	0	0	0	0
CCAGCAGCCGCGGTAATTCCAGCTCCAATAGCGTATATTAAAGTTGTTGCAGTTAAAAAGCTCGTAGTTGGATTTGTGGGTGGAGCGGTCGTCCCGACGCTCAGCGTGGGTGATGGCTGCCTCCGTCCATCTTTGGGTGGAATCCGTGTGGCATTAGGTTGTCGTGCGGGGGATGCCCATCTTTTACTGTGAAAAAATTAGAGTGTTCAAAGCAGGCTTACGCCGTTGAATATATTAGCATGGAATAATGAGATAGGACCTGGGTACTATTTTGTTGGTTTGCGCACCGAGGTAATGATTAATAGGGACAGTTGGGGGTATTCGTATTCCATTGTCAGAGGTGAAATTCTTGGATTTCTGGAAGACGAACGACTGCGAAAGCATTTACCAAGGATGTTT…	Eukaryota	Ochrophyta	Bacillariophyceae	Fragilariales	Fragilariaceae	Serratifera	0	0	0	0	0	0	0	0	0	0	0	0	0	0	0	0	0	0	0	0	0	0	0	0	0	0	0	0	0	0	0	0	0	0	0	0	0	0	0	19	0	0	0
CCAGCAGCCGCGGTAATTCCAGCTCCAATAGCGTATATTAAAGTTGTTGCAGTTAAAAAGCTCGTAGTTGGATTTGTGGGTGGAGCGAGTTCCCGATACAATGTGTGGGTGACGCTTGTCTCCGTCCATCTTTGGGCGGAATCCGTGTGGCATTAAGTTGTCGTGCGGGGGATGCCCATCCTTTACTGTGAAAAAATTAGAGTGTTCAAAGCAGGCTTACGCCGTTGAATATATTAGCATGGAATAATAAGATAGGACCTGGGTACTATTTTGTTGGTTTGCGCACCGAGGTAATGATTAATAGGGACAGTTGGGGGTATTCGTATTCCATTGTCAGAGGTGAAATTCTTGGATTTCTGGAAGACGAACGACTGCGAAAGCATTTACCAAGGATGTTTT…	Eukaryota	Ochrophyta	Bacillariophyceae	Fragilariales	Fragilariaceae	Serratifera	0	0	0	0	0	0	0	0	0	0	0	0	0	0	0	0	0	0	0	0	0	0	0	0	0	0	0	0	0	0	0	0	0	0	0	0	0	0	0	0	0	0	0
CCAGCAGCCGCGGTAATTCCAGCTCCAATAGCGTATATTAAAGTTGTTGCAGTTAAAAAGCTCGTAGTTGGATTTGTGGGTGGAGCGAGTGTCCCGACACTCTGTGTGGGTGATGCTTGTCTCCGTCCATCTTTGGGCGGAATCCGTGTGGCATTAGGTTGTCGTGCGGGGGATGCCCATCTTTTACTGTGAAAAAATTAGAGTGTTCAAAGCAGGCTTACGCCGTTGAATATATTAGCATGGAATAATGAGATAGGACCTGGGTACTATTTTGTTGGTTTGCGCACCGAGGTAATGATTAATAGGGACAGTTGGGGGTATTCGTATTCCATTGTCAGAGGTGAAATTCTTGGATTTCTGGAAGACGAACGACTGCGAAAGCATTTACCAAGGATGTTT…	Eukaryota	Ochrophyta	Bacillariophyceae	Fragilariales	Fragilariaceae	Serratifera	0	0	0	0	0	0	0	0	0	0	0	0	0	0	0	0	0	0	0	0	0	0	0	0	0	0	0	0	0	0	0	0	0	0	0	0	0	62	0	0	0	0	0
CCAGCAGCTGCGGTAATTCCAGCTCCAATAGCGTATATTAAAGTTGTTGCAGTTAAAAAGCTCGTAGTTGGATTTGTGGGTGGAGCGAGTGTCCCGACACAATGTGTGGGTGACGCTTGTCTCCGTCCATCTTTGGGCGGAATCCGTGTGGCATTAAGTTGTCGTGCGGGGGATGCCCATCCTTTACTGTGAAAAAATTAGAGTGTTCAAAGCAGGCTTACGCCGTTGAATATATTAGCATGGAATAATGAGATAGGACCTGGGTACTATTTTGTTGGTTTGCGCACCGAGGTAATGATTAATAGGGACAGTTGGGGGTATTCGTATTCCATTGTCAGAGGTGAAATTCTTGGATTTCTGGAAGACGAACGACTGCGAAAGCATTTACCAAGGATGTTT…	Eukaryota	Ochrophyta	Bacillariophyceae	Fragilariales	Fragilariaceae	Serratifera	0	0	0	0	0	0	43	0	0	0	0	0	0	0	0	0	0	0	0	0	0	0	0	0	0	0	0	0	0	0	0	0	0	0	0	0	0	114	134	0	0	0	0
CCAGCAGCTGCGGTAATTCCAGCTCCAATGGCGTATATTAAAGTTGTTGCGGTTAAAAAGCTCGTAGTTGGATTTCTGCTGAGGATGACCGGTCCGCCCTCTGGGCAGGTATCTGGCTCAGCCTTGGCATCTTCCTGAAGAACGTAGCTGCACTTGACTGTGTGGTGCGGTATTTAGGACATTTACTTTGAGGAAATTAGAGTGTTTCAAGCAAGCGCACGCCTTGAATACATGAGCATGGAATAATAAGATAGGACCTCGGTTCTATTTTGTTGGTTTCTAGAGCTGAGGTAATGATTGATAGGGATAGTTGGGGGCATTCGTATTTAACTGTCAGAGGTGAAATTCTTGGATTTGTTAAAGACGGACTACTGCGAAAGCATTTGCCAAGGATGTTTT…	Eukaryota	Myzozoa	Dinophyceae	Suessiales	Suessiaceae	Yihiella	0	0	0	0	0	0	0	0	0	0	0	0	0	0	0	0	0	0	0	0	0	0	0	0	0	0	0	0	0	0	0	0	1001	0	0	0	0	0	0	0	0	0	0
CCAGCACCTGCGGTAATTCCAGCTCCAATAGCGTATATTAAAGTTGTTGCAGTTAAAAAGCTCGTAGTTGGATTTGTGGGTGGAGCGAGTGTCCCGACGCATAGCGTGGGTGATGTTTGTCTCCGTCCATCTTTGGGTGGAATCTGTGTGGCATTAAGTTGTCGTGCAGGGGATGCCCATCTTTTACTGTGAAAAAATTAGAGTGTTCAAAGCAGGCTTCCGCCGTTGAATATATTAGCATGGAATAATGAGATAGGACCTGGGTACTATTTTGTTGGTTTGCGCACCGAGGTAATGATTAATAGGGACAGTTGGGGTTATTCGTATTCCATTGTCAGAGGTGAAATTCTTGGATTTCTGGAAGACGAACGACTGCGAAAGCATTTAACAAGTATGTTT…	Eukaryota	Ochrophyta	Bacillariophyceae	Fragilariales	Fragilariaceae	Gedaniella	0	0	0	0	0	0	30	0	467	81	287	96	0	0	38	0	0	0	0	0	0	0	0	0	0	0	0	0	0	0	0	0	0	0	0	0	0	0	0	0	0	0	0
CCAGCAGCCGCGGTAATTCCAGCTCCAATAGCGTATATTAAAGTTGTTGCAGTTAAAAAGCTCGTAGTTGGATTTGTGGGTGGAGCGAGCGTCCTGACGCTTAGCGTGGGTGATGCTCGTCTCCGTCCATCTTTGGGTGGAATCCGTGTGGCATTAAGTTGTCGTGCGGGGGATGCCCATCTTTTACTGTGAAAAAATTAGAGTGTTCAAAGCAGGCTTACGCCGTTGAATATATTAGCATGGAATAATGAGATAGGACCTGGGTACTATTTTGTTGGTTTGCGCACCGAGGTAATGATTAATAGGGACAGTTGGGGGTATTCGTATTCCATTGTCAGAGGTGAAATTCTTGGATTTCTGGAAGACGAACGACTGCGAAAGCATTTACCAAGGATGTTT…	Eukaryota	Ochrophyta	Bacillariophyceae	Fragilariales	Fragilariaceae	Serratifera	0	0	0	0	0	0	0	0	0	0	0	0	0	0	0	0	0	0	0	0	0	0	0	0	0	0	0	0	0	0	0	0	0	0	0	0	0	0	0	0	0	0	0
CCAGCAGCTGCGGTAATTCCAGCTCCAATAGCGTATATTTAAGTTGTTGCAGTTAAAAAGCTCGTAGTTGGACCTTGGGGTGGTACGACCGGTCCGCCTTTTGGTGTGCACCGGCCGTCTCGCCTCTTTCGCCGGCGATGCGCTCCTGGCCTTAATTGGCTGGGTCGTGCCTCCGGCACTGTTACTTTGAAGAAATTAGAGTGCTCAAAGCAAGCCTACGCTCTGTATACATTAGCATGGGATAACATTATAGGATTCCGGTCCTATTGTGTTGGCCTTCGGGATCGGAGTAATGATTAACAGGGACAGTCGGGGGCATTCGTATTTCATAGTCAGAGGTGAAATTCTTGGATTTATGAAAGACGAACAACTGCGAAAGCATTTGCCAAGGATGTTTTC…	Eukaryota	Streptophyta	Magnoliopsida	Caryophyllales	Chenopodiaceae	Spinacia	0	0	0	0	0	0	0	0	0	0	0	0	0	0	0	0	0	0	0	0	0	0	0	0	0	0	0	0	0	0	0	0	0	0	0	0	0	0	0	0	0	0	0
CCAGCAGCCGCGGTAATTCCAGCTCCAATAGCGTATATTAAAGCTGCTGCAGTTAAAAAGCTCGTAGTTGGATCTTGGTCCGCGGGCGCGGCGGGAGTGCCCCATACGAGTGGGCCTTCGCAGCCCGTCCCGGACTCTCATCCGGTCCTCTCCCGTTGCTCTTGGTTGAGTGTCGGGGGCGGCCGGAACGTTTACTTTGAAGAAATTAGAGTGTTCAAAGCAGGCCGCCCACGCCTGGATAGTCCAGCATGGAATAATGGAATAGGACCTCGGTTCCTATTGCGTTGGTCTTCGGAAAGCGAGGTAATGATCGAGAGGGACAGACGGGGGCATTCGTACTGCGGCGTTAGAGGTGAAATTCTTTGATCGCCGCAAGACGGACGACTGCGAAAGCATTTG…	Eukaryota	Hemichordata	Enteropneusta	unknown order	Harrimaniidae	unknown genus	0	0	0	0	0	0	0	0	0	0	0	0	0	0	0	0	0	0	0	0	0	0	0	0	0	0	0	0	0	0	0	0	0	0	0	0	0	0	0	0	0	0	0
CCAGCAGCCGCGGTAATTCCAGCTCCAATAGCGTATATTAAAGTTGTTGCAGTTAAAAAGCTCGTAGTTGGATTTGTGGGTGGAGCGGCCGTCCCGACGCTCAGCGTGGGTGATGGTCGCCTCCGTCCATCTTTGGGTGGAATCCGTGTGGCATTAGGTTGTCGTGCGGGGGATGCCCATCTTTTACTGTGAAAAAATTAGAGTGTTCAAAGCAGGCTTACGCCGTTGAATATATTAGCATGGAATAATGAGATAGGACCTGGGTACTATTTTGTTGGTTTGCGCACCGAGGTAATGATTAATAGGGACAGTTGGGGGTATTCGTATTCCATTGTCAGAGGTGAAATTCTTGGATTTCTGGAAGACGAACGACTGCGAAAGCATTTACCAAGGATGTTT…	Eukaryota	Ochrophyta	Bacillariophyceae	Fragilariales	Fragilariaceae	Serratifera	0	0	0	0	0	0	0	0	0	0	0	0	0	0	0	0	0	0	0	0	0	0	0	0	0	0	0	0	0	0	0	0	0	0	0	0	75	0	0	0	0	0	0
CCAGCAGCCGCGGTAATTCCAGCTCTGTAAGCGTATACCAAAGTTGTTGCAGTTAAAACGCTCGTAGTCGGAACTTGGCCGTGTCGGATGAGTGCACGTCGTGTGCGCGCATTGCAGATATGGCTTTTGTGGTTTTTGCGTACGATGAGGCACGTTTATTCGTGAACGTCGTTCCGCAGCCACTCTTTACTGTGAGAAAATCAAAGTGCTCAAAGCAGGCATTTGCCGTGAATGTATTAGCATGGAATAATAGAATAGGACTCGGTTCTATTTTGTTGGTTTGTTGGGGCTGAGTAATGATTAAGAGGGACAGTTGGGGGCATTTGTATTTCGGCGCTAGAGGTGAAATTCTTAGATTGCCGAAAGACAAACTGCTGCGAAAGCGTCTGCCAAGGATGT…	Eukaryota	Rhodophyta	Florideophyceae	Corallinales	Porolithaceae	Porolithon	0	0	0	0	0	0	0	0	0	0	0	0	0	0	0	0	0	0	0	0	0	0	0	0	0	0	0	0	0	0	0	0	0	0	0	0	0	0	0	0	0	0	0
CCAGCAGCTGCGGTAATTCCAGCTCTGTAAGCGTATACCAAAGTTGTTGCAGTTAAAACGCTCGTAGTCGGAACTTGGCAATTCCGGATGTGTGCACATCATGTGCGCACTTTGCGGGGATTGCTTTTGTGGACTCGCGTCGGATGAGGCACTTTCACTAGTGAACGTCCGCACGCAGCCACTCTTTACTGTGAGAAAATCAGAGTGCTCAAAGCAGGCATTTGCCGTGAATGTATTAGCATGGAATAATAGAATAGGACTTGGTTCTATTTTGTTGGTTTGTTGGGACTGAGTAATGATTAAGAGGGACAGTTGGGGGCATTTGTATTTCGGCGCTAGAGGTGAAATTCTTAGATTGCCGAAAGACAAACTGCTGCGAAAGCGTCTGCCAAGGATGTT…	Eukaryota	Rhodophyta	Florideophyceae	Corallinales	Corallinaceae	Hydrolithon	0	0	0	990	0	0	0	0	0	0	0	0	0	0	0	0	0	0	0	0	0	0	0	0	0	0	0	0	0	0	0	0	0	0	0	0	0	0	0	0	0	0	0
CCAGCAGCTGCGGTAATTCCAGCTCCAGAAGCGTATGCTAATGTTGTTGCAGTTAAAAAGCTCGTAGTTGAATCTCTGGTTTGCCTGACCTCGCCTCTGGATGAATGTCCATTGTTTGCTTGTGTCGGGCGTGCCACCTTGGTTGGCTTTTGGTCAACCTCATTCACTGTAAAGAAAGCAGAGTGTTCAAAGCAGGTCGTAGTACCTGAATGTTTATTATGGGATGATAAGATAGGGCTTGTGCGCTATTTTGTTGGTTTGCACGCGCAAGTAATGATTGATGGGAACAGTTGGGGCTATTCGTATTTGGCAGCTAGAGGTGAAATTCTTGGATTTGCAAAAGACGAACTACGGCGAAGGCATTTAGCAAAGATGTTTTCTTCGATCAAGAACGAAAGT	Eukaryota	unknown phylum	unknown class	unknown order	unknown family	unknown genus	0	0	0	0	0	0	0	0	0	0	0	0	0	0	0	0	0	0	0	0	0	0	0	0	0	983	0	0	0	0	0	0	0	0	0	0	0	0	0	0	0	0	0
CCAGCAGCTGCGGTAATTCCAATATCGCTCTGGTATACCTTTTCCTTCCAATTGCCAGGAAAGAGCTCCTTTTTTGGTTGATCCGGTGTCGTCAGCGGCTCGGGATAAAAGTGATTAGTCATTCCCCGAGCAGTTCCACCCGTTGCTCCAATCATGAGGTAGGCAGGCCAGCCCATCACAAGATGGAGGAATGCCTGAAGTCCTCCCCAAGCTTTGATCCCGTTCTCTTTTCCAAACGTCTCAATCAAGAACGAAAGT	Eukaryota	unknown phylum	unknown class	unknown order	unknown family	unknown genus	0	0	0	0	0	0	0	0	0	0	0	0	0	0	0	0	0	0	0	0	0	0	0	0	0	0	0	0	0	0	0	0	0	0	0	0	151	0	70	0	0	0	85
CCAGCAGCTGCGGTAATTCCAGCTCCAATAGCGTATATTAAAGTTGTTGCGGTTAAAAAGCTCGTAGTTGGATTTCTGTTGAGGATGACCGGTCCGCCTTCTGGGTGTGCATCTGGCTCAGCCTTGACATCTTCCTAAAGAACGTATCTGCACTTCATTGTGTGGTGCGGTATTTAGGACATTTACCTTGAGGAAATTAGAGTGTTTCAAGCAAGCGATTGCCTTGAATACATTAGCATGGAATAATAAGATAGGACCTCAGTTCTATTTTGTTGGTTTCTAGAGCTGAGGTAATGGTCGATAGGGATAGTTGGGGGCATTCGTATTTAACTGTCAGAGGTGAAATTCTTGGATTTGTTAAAGACGGACTACTGCGAAAGCATTTGCCAAGGATGTTTT…	Eukaryota	Myzozoa	Dinophyceae	Suessiales	Symbiodiniaceae	Symbiodinium	0	0	0	0	0	0	0	0	0	0	0	0	0	0	0	0	0	0	0	0	0	0	0	0	0	0	0	0	0	0	0	0	0	0	0	0	0	0	0	0	0	0	25
CCAGCAGCTGCGGTAATTCCAGCTCCAATAGCGTATATTAAAGTTGCTGCAGTTAAAAAGCTCGTAGTTGGATCTCGGGTTTAGGCCGGCGGTTCACCTCATTGGTGACGACTGCCTGTCCTGACCTACCTGCCGGTTTTCCCCTGGTGCTCTTCGCTGAGTGTCTGGGGTGGCTGGAACGTTTACTTTGAAAAAATTAGAGTGTTCAAAGCAGGCCTGTTTAGCCTGAATAATAGTGCATGGAATAATGGAAGAGGACCTCGGTTCTATTTTGTTGGTTTTCGGAACTTGAGGTAATGATTAAGAGGGACTGACGGGGGCATTCGTATTACGGTGTTAGAGGTGAAATTCTTGGATCGTCGTAAGACGAACTACTGCGAAAGCATTTGCCAAGAATGT…	Eukaryota	Annelida	Polychaeta	Capitellida	Capitellidae	Dasybranchus	0	0	0	0	0	0	0	0	0	0	0	0	0	0	0	0	0	0	0	0	0	0	0	0	0	0	0	0	0	0	0	0	0	0	0	0	0	0	0	0	0	0	0
CCAGCAGCCGCGGTAATTCCAGCTCCAATAGCGTATATTAAAGTTGTTGCAGTTAAAAAGCTCGTAGTTGAAAGTCTGGACTTTCCCGTTGGTCCACCCACTGGGTGCGCATCTGATGTGGAAGGTCCATAATATCCGGAAGGCTGGCTGCACTTCACTGTGTGGCCGGCTATCTGGAGCTGTTACTTTGAGGAAATTAGCGTGTTTCAAGCAGGCGTTCGCCTTGAATATGTTAGCATGGAATAACTATGATCGGCTCTGGACCCTTCTTGTTGGTTCATGGGACTAGAGGACGATGGATAGGGATAGTTGGGGACATCCGTATTTAACTGTCAGAGGTGAAATTCTTGGATTTGTTAAAGACGTCCTACTGCGAAAGCATTTGTCAAAACTATTCCC…	Eukaryota	Myzozoa	Dinophyceae	Peridiniphycidae	Thoracosphaeraceae	unknown genus	0	0	0	975	0	0	0	0	0	0	0	0	0	0	0	0	0	0	0	0	0	0	0	0	0	0	0	0	0	0	0	0	0	0	0	0	0	0	0	0	0	0	0
CCAGCACCTGCGGTAATTCCAGCTCCAATAGCGTATATTAAAGTTGTTGCAGTTAAAAAGCTCGTAGTTGGATTTGTGGGTGGAGCGAGTGTCCCGACACAATGTGTGGGTGACGCTTGTCTCCGTCCATCTTTGGGCGGAATCCGTGTGGCATTAAGTTGTCGTGCGGGGGATGCCCATCCTTTACTGTGAAAAAATTAGAGTGTTCAAAGCAGGCTTACGCCGTTGAATATATTAGCATGGAATAATGAGATAGGACCTGGGTACTATTTTGTTGGTTTGCGCACCGAGGTAATGATTAATAGGGACAGTTGGGGGTATTCGTATTCCATTGTCAGAGGTGAAATTCTTGGATTTCTGGAAGACGAACGACTGCGAAAGCATTTACCAAGGATGTTT…	Eukaryota	Ochrophyta	Bacillariophyceae	Fragilariales	Fragilariaceae	Serratifera	0	0	0	0	0	0	0	0	0	0	0	0	0	0	0	0	0	0	0	0	0	0	0	0	0	0	0	0	0	0	0	0	0	0	0	0	53	74	78	15	0	0	0
CCAGCAGCTGCGGTAATTCCAGCTCCAATAGCGTATATTTAAGTTGTTGCAGTTAAAAAGCTCGTAGTTGGACCTTGGGGTGGTACGACCGGTCCGCCTTTTGGTGTGCACCGGCCGTCTCGCCTCTTTCGCCGGCGATGCGCTCCTGGCCTTAATTGGCTGGGTCGTGCCTCCGGCACTGTTACTTTGAAGAAATTAGAGTGCTCAAAGCAAGCCTACGCTCTGTATACATTAGCATGGGATAACATTATAGGATTCCGGTCCTATTGTGTTGGCCTTCGGGATCGGAGTAATGATTAACAGGGACAGTCGGGGGCATTCGTATTTCATAGTCAGAGGTGAAATTCTTGGATTTATGAAAGACGAACAACTGCGAAAGCATTTGCCAAGGATGTTTTC…	Eukaryota	Streptophyta	Magnoliopsida	Caryophyllales	Chenopodiaceae	Spinacia	0	0	0	0	0	0	0	0	0	0	0	0	0	0	0	0	0	0	0	0	0	0	0	0	0	0	0	0	0	0	0	0	0	0	0	0	0	0	0	0	0	0	0
CCAGCAGCCGCGGTAATTCCAGCTCCAATAGCGTATATTAAAGTTGTTGCAGTTAAAAAGCTCGTAGTTGGATTTGTGGGTGGAGCGAGTTCCCGATACAATGTGTGGGTGACGCTTGTCTCCGTCCATCTTTGGGCGGAATCCGTGTGGCATTAAGTTGTCGTGCGGGGGATGCCCATCCTTTACTGTGAAAAAATTAGAGTGTTCAAAGCAGGCTTACGCCGTTGAATATATTAGCATGGAATAATAAGATAGGACCTGGGTACTATTTTGTTGGTTTGCGCACCGAGGTAATGATTAATAGGGACAGTTGGGGGTATTCGTATTCCATTGTCAGAGGTGAAATTCTTGGATTTCTGGAAGACGAACGACTGCGAAAGCATTTACCAAGGATGTTTT…	Eukaryota	Ochrophyta	Bacillariophyceae	Fragilariales	Fragilariaceae	Serratifera	0	0	0	0	0	0	0	0	0	0	0	0	0	0	0	0	0	0	0	0	0	0	0	0	0	0	0	0	0	0	0	0	0	0	0	0	0	0	0	0	0	0	0
CCAGCAGCTGCGGTAATTCCAGCTCCAATAGCGTATATTAAAGTTGTTGCAGTTAAAAAGCTCGTAGTTGGATTTGTGGGTGGAGCGAGTGTCCCGACGCATAGCGTGGGTGATGCTTGTCTCCGTCCATCTTTGGGTGGAACCCGTGTGGCATTAGGTTGTCGTGCGGGGGATGCCCATCCTTTACTGTGAAAAAATTAGAGTGTTCAAAGCAGGCTTACGCCGTTGAATATATTAGCATGGAATAATGAGATAGGACCTGGGTACTATTTTGTTGGTTTGCGCACCGAGGTAATGATTAATAGGGACAGTTGGGGATATTCGTATTCCATTGTCAGAGGTGAAATTCTTGGATTTCTGGAAGACGAACGACTGCGAAAGCATTTATCAAGGATGTTT…	Eukaryota	Ochrophyta	Bacillariophyceae	Fragilariales	Fragilariaceae	Gedaniella	0	0	0	0	0	0	0	0	0	0	0	0	0	0	0	0	0	0	0	0	0	0	0	0	0	0	0	0	0	0	0	0	0	0	0	0	0	0	0	0	0	0	0
CCAGCAGCTGCGGTAATTCCAGCTCCAATAGCGTATATTTAAGTTGTTGCAGTTAAAAAGCTCGTAGTTGGACTTTGGGCCGGGTCGGCCGGTCCGCCTCACGGCGAGCACCGACCTACTCGACCCTTCAGCCGGCGATGCGCTCCTAGCCTTAATTGGCCGGGTCGTGCCTCCGGCATCGTTACTTTGAAGAAATTAGAGTGCTCAAAGCAAGCCATCGCTCTGGATACATTAGCATGGGATAACATCATAGGATTCCGGTCCTATTGTGTTGGCCTTCGGGATCGGAGTAATGATTAATAGGGACAGTCGGGGGCATTCGTATTTCATAGTCAGAGGTGAAATTCTTGGATTTATGAAAGACGAACAACTGCGAAAGCATTTGCCAAGGATGTTTTC…	Eukaryota	Streptophyta	Magnoliopsida	Poales	Poaceae	Brachypodium	0	0	0	0	0	0	0	0	0	0	0	0	0	0	0	0	127	0	0	0	0	0	0	0	0	0	0	0	0	0	0	0	0	0	0	0	0	0	0	0	0	0	0
CCAGCACCCGCGGTAATTCCAGCTCCAATAGCGTATATTAAAGTTGTTGCAGTTAAAAAGCTCGTAGTTGGATTTGTGGGTGGAGCGGACGTCCCGACGCCTAGCGTGGGTGATGGCTGCCTCTGCCCATCTTTGGGTGGAATCCGTGTGGCATTAAGTTGTCGTGCGGGGGATGCCCATCTTTTACTGTGAAAAAATTAGAGTGTTCAAAGCAGGCTTACGCCGTTGAATATATTAGCATGGAATAATGAGATAGGACCTGGGTACTATTTTGTTGGTTTGCGCACCGAGGTAATGATTAATAGGGACAGTTGGGGGTATTCGTATTCCATTGTCAGAGGTGAAATTCTTGGATTTCTGGAAGACGAACGACTGCGAAAGCATTTACCAAGGATGTTT…	Eukaryota	Ochrophyta	Bacillariophyceae	Fragilariales	Fragilariaceae	Serratifera	0	0	0	0	0	0	0	0	0	0	0	0	0	0	0	0	0	0	0	0	0	0	0	0	0	0	0	0	0	0	0	0	0	0	0	0	0	0	0	0	0	0	0
CCAGCACCTGCGGTAATTCCAGCTCCAATAGCGTATATTAAAGCTGTTGCGGTTAAAAAGCTCGTAGTTGGATTTCTGTCAAGGACAACTGGTCCGCCCTTCGGGTGAGCACATAGTTTGGTCTTGGCATCTTGTTGGAAACTGTTGCTGCACTTGGTTGTGTGGCGCAGCGTCCAGCACTTTCACTTTGAGGAAATTGGAGTGTTTCAAGCAGGCACATGCCTTTGGACACAGTAGCATGGAATAATTAGATTGGGCTTTTGCTCCAACTTGTCGGTTTCTGGAGCTGAGGTGAGAATTAATGGGGATTGTTGGGGGCATCCGAATTTAGCCGTCAGAGGTGAAATTCTTGGATCTGCTAAAGACGGACAACTGCGAAAGCGTTTGCCCAGGATGTTT…	Eukaryota	Myzozoa	Dinophyceae	Gymnodiniales	Gymnodiniaceae	Amphidinium	0	0	0	0	0	0	0	0	0	0	0	0	0	0	0	0	0	0	0	0	0	0	0	0	0	0	0	0	0	0	0	0	0	0	0	0	0	0	0	0	0	186	0
CCAGCAGCTGCGGTAATTCCAGCTCCAATAGCGTATATTTAAGTTGTTGCAGTTAAAAAGCTCGTAGTTGGATCTTGGGTTGGGCAGATCGGTCCGCCCCTGGTGTGCACCGGTCCGCTCGTCCCTTCTACCGGCGATACGCTCCTGGTCTTAATTGGCCGGGTCGTGCCTCCGGTGCTGTTACTTTGAAGAAATTAGAGTGCTCAAAGCAAGCCTACGCTCTGGATACATTAGCATGGGATAACATCATAGGATTTCGGTCCTATTGTGTTGGCCTTCGGGATCGGAGTAATGATTAACAGGAACAGTCGGGGGCATTCGTATTTCATAGTCAGAGGTGAAATTCTTGGATTTATGAAAGACGAACAACTGCGAAAGCATTTGCCAAGGATGTTTTCA…	Eukaryota	Streptophyta	Magnoliopsida	Fagales	Betulaceae	Betula	827	0	0	0	0	0	0	0	0	0	0	0	0	0	0	0	96	0	0	0	0	0	0	0	0	0	0	0	0	0	0	0	0	0	0	0	0	0	0	0	0	0	0
CCAGCAGCTGCGGTAATTCCAGCTCCAATAGCGTATATTAAAGTTGCTGCAGTTAAAAAGCTCGTAGTTGGATCTCGGGTTTAGGCCGGCGGTTCACCTCATTGGTGACGACTGCCTGTCCTGACCTACCTGCCGGTTTTCCCCTGGTGCTCTTCGCTGAGTGTCTGGGGTGGCTGGAACGTTTACTTTGAAAAAATTAGAGTGTTCAAAGCAGGCCTGTTTAGCCTGAATAATAGTGCATGGAATAATGGAAGAGGACCTCGGTTCTATTTTGTTGGTTTTCGGAACTTGAGGTAATGATTAAGAGGGACTGACGGGGGCATTCGTATTACGGTGTTAGAGGTGAAATTCTTGGATCGTCGTAAGACGAACTACTGCGAAAGCATTTGCCAAGAATGT…	Eukaryota	Annelida	Polychaeta	Capitellida	Capitellidae	Dasybranchus	0	0	0	0	0	0	0	0	0	0	0	0	0	0	0	0	0	0	0	0	0	0	0	0	0	0	0	0	0	0	0	0	0	0	0	0	0	0	0	0	0	0	0
CCAGCACCCGCGGTAATTCCAGCTCCAATAGCGTATATTAAAGTTGTTGCAGTTAAAAAGCTCGTAGTTGGACCTTGGACCTGGACAGGCGGTCCGCCTCACGGCGAGTACTGTCTTGCTGGGTCTTTCCTCTTGGTGATCTGTTGTTTCGGCAGCAGGGAACCAGGACCTTTACTTTGAAAAAATTAGAGTGTTCAAAGCAGGCTCGACGCCGGAATATATTAGCATGGAATAATAAAATAGGACGTGCGGTTCTATTTTGTTGGTTTTTGGAATCGCCGTAATGATTAATAGGGACAGTCGGGGGCATTAGTACTCACATGCTAGAGGTGAAATTCTTGGATTTTGTGAAGACTAACTTCTGCGAAAGCATTTGCCAAGGATGTTTTCATCAATCAA…	Eukaryota	Streptophyta	Magnoliopsida	Caryophyllales	Cactaceae	Hylocereus	0	23	0	0	0	0	43	0	0	0	0	0	0	0	0	0	0	0	0	0	0	0	0	0	0	0	0	0	0	0	0	0	0	0	0	0	0	0	0	0	0	0	0
CCAGCAGCTGCGGTAATTCCAGCTCCAATAGCGCATATTAAAGTTGTTGCGGTTAAAAAGCTCGTAGTTGGATTTCTGCTGAGGATGACCGGTCCGTCCTCTGGACAGGCATCTGGCTCAGCCTTGGCATCTTCCTGAAGAACGTAGCTGCACTTGACTGTGTGGTGCGGTATTTAGGACATTTACTTTGAGGAAATTAGAGTGTTTCAAGCAAGCGCACGCTTTGAATACATTAGCATGGAATAATAAGATAGGACCTCGGTTCTATTTTGTTGGTTTCTAGAGCTGAGGTAATGATTGATAGGGATGGTTGGGGGCATTCGTATTTAACTGTCAGAGGTGAAATTCTTGGATTTGTTAAAGACGGACTACTGCGAAAGCATTTGCCGAGGATGTTTT…	Eukaryota	Myzozoa	Dinophyceae	Suessiales	Suessiaceae	Polarella	0	0	0	0	0	0	0	0	0	0	0	0	0	0	0	0	0	0	0	0	0	0	0	0	956	0	0	0	0	0	0	0	0	0	0	0	0	0	0	0	0	0	0
CCAGCAGCCGCGGTAATTCCAGCTCCAATAGCGTATATTAAAGCTGCTGCAGTTAAAAAGCTCGTAGTTGGATCTTGGTCCGCGGGCGCGGCGGGAGTGCCCCATACGAGTGGGCCTTCGCAGCCCGTCCCGGACTCTCATCCGGTCCTCTCCCGTTGCTCTTGGTTGAGTGTCGGGGGCGGCCGGAACGTTTACTTTGAAGAAATTAGAGTGTTCAAAGCAGGCCGCCCACGCCTGGATAGTCCAGCATGGAATAATGGAATAGGACCTCGGTTCCTATTGCGTTGGTCTTCGGAAAGCGAGGTAATGATCGAGAGGGACAGACGGGGGCATTCGTACTGCGGCGTTAGAGGTGAAATTCTTTGATCGCCGCAAGACGGACGACTGCGAAAGCATTTG…	Eukaryota	Hemichordata	Enteropneusta	unknown order	Harrimaniidae	unknown genus	0	0	0	0	0	0	0	0	0	0	0	0	0	0	0	0	0	0	0	0	0	0	0	0	0	0	0	0	0	0	0	0	0	0	0	0	0	0	0	0	0	0	0
CCAGCAGCTGCGGTAATTCCAGCTCCAATAGCGTATATTTAAGTTGTTGCAGTTAAAAAGCTCGTAGTTGGACTTTGGGCCGGGTCGGCCGGTCCGCCTCACGGCGAGCACCGACCTACTCGACCCTTCAGCCGGCGATGCGCTCCTAGCCTTAATTGGCCGGGTCGTGCCTCCGGCATCGTTACTTTGAAGAAATTAGAGTGCTCAAAGCAAGCCATCGCTCTGGATACATTAGCATGGGATAACATCATAGGATTCCGGTCCTATTGTGTTGGCCTTCGGGATCGGAGTAATGATTAATAGGGACAGTCGGGGGCATTCGTATTTCATAGTCAGAGGTGAAATTCTTGGATTTATGAAAGACGAACAACTGCGAAAGCATTTGCCAAGGATGTTTTC…	Eukaryota	Streptophyta	Magnoliopsida	Poales	Poaceae	Brachypodium	0	0	0	0	0	0	0	0	0	0	0	0	0	0	0	0	84	0	0	0	0	0	0	0	0	0	0	0	0	0	0	0	0	0	0	0	0	0	0	0	0	0	0
CCAGCAGCTGCGGTAATTCCAGCTCCAATAGCGTATGTTTAAGTTGTTGCGGTTAAAAAGCTCGTAGTTGGATTTCGGGTGGGCGCCGCCGGTCTCCCTTTTGGTAGTACTGGTGTGCGCGCACCTTGCTGCCGGAAACGCGCGCTCGGATTTTAACTGATTTGAGCCGCGGGTTCGGCGATGTTACTTTGAGTAAATTAGAGTGTTCAAAGCAAGCCAACGCTCTGAATATGATAGCATGGGATAACACGACAGGACTCTGGCCTATTTGTGTTGGTCTGTAGGACCGGAGTAATGATTAAGAGGGACAGTCGGGGGCATTCGTATTCCATTGTCAGAGGTGAAATTCATAGATTTATGGAAGACGAACATCTGCGAAAGCATTTGCCAAGGATGTTT…	Eukaryota	Chlorophyta	Ulvophyceae	Ulvales	Kornmanniaceae	Pseudendoclonium	0	0	0	0	0	0	0	0	0	0	0	0	0	0	0	0	0	0	0	0	0	0	0	0	954	0	0	0	0	0	0	0	0	0	0	0	0	0	0	0	0	0	0
CCAGCAGCTGCGGTAATTCCAGCTCTGTAAGCGTATATCAAAGTTGTTGCAGTTAAAACGCTCGTAGTCGAACTTAGGCGTTCTTAAATCTGATGCGTGGCACCGGCAACGGTGTTTTTCTTCGCATCAGGCGCCTTTGTGGAGGGGTGCCTTGCGGTGCTTTATTGGATTGCAAGGTGCCTGCCACGTTTTACTGTGAAAAAATTAAGGTGTTCAAAGCAGGCGTTTGCCATGAATACATTAGCATGGAATAATAGAATAGGACCTGGTGTCTTTTTCTGTTGGTTTGTATGTATCAGGTAATGATTAACAGGGACGGTCGGGGGCATTTGTATTTCGGCGCTAGAGGTGAAATTCTTGGATTGCCGAAAGACAAACGGCTGCGAAAGCGTCTGCCAA…	Eukaryota	Rhodophyta	Rhodymeniophycidae	unknown order	unknown family	unknown genus	0	0	0	0	0	0	0	0	0	0	0	0	0	0	0	0	0	0	0	0	0	0	0	0	0	954	0	0	0	0	0	0	0	0	0	0	0	0	0	0	0	0	0
[truncated: 9,728 more rows]
[truncated: 133 more columns]
