# Supplementary material for: Diversity and flexibility of algal symbiont community in globally distributed larger benthic foraminifera of the genus Amphistegina
Source: BMC Microbiol. 2021 Sep 6;21:243. doi: 10.1186/s12866-021-02299-8 (PMC8422653; doi:10.1186/s12866-021-02299-8)
Supplement: Supplementary file 3 — Additional file 3. Sequence of diatoms identified using Sanger sequencing (primer set SymSF1-1528R) that were utilised to generate figures 5 and 6. [file 12866_2021_2299_MOESM3_ESM.xlsx]

## Sheet: Sheet1
Sample ID	NGS ID	Species	Site	Sanger sequence
AO-06		Amphistegina lobifera	Papua New Guinea	cccctgcctgctaaatagttgggcgaatgaatgttcattggctacagcttcttagagggacgtgcgttctattagacgcaggaagataggggcaataacaggtctgtgatgcccttagatgtcctgggccgcacgcgcgttacactgatgcactcaacgagtctaccttggccgagaggcctgggaaatcttgttaacatgcatcgtgatagggatagattattgcaattattaatcttgaacgaggaattcctagtaaacgcagatcatcaatctgcattgattacgtccctgccctttgtacacaccgcccgtcgcacctaccgattgaatggtccggtgaagcctcgggattgcgatgagtttccttcattgggagttcgtcgcgagaacctgtct…
BC-96		Amphistegina lobifera	Sicily	ccacctgcctcgtaaatagttgagcgaatgaatgttcattggctacagcttcttagagggacgtgcgttctattagacgcaggaagataggggcaataacaggtctgtgatgcccttagatgtcctgggccgcacgcgcgttacactgatgcactcaacgagtctaccttggccgagaggcctgggaaatcttgttaacatgcatcgtgatagggatagattattgcaattattaatcttgaacgaggaattcctagtaaacgcagatcatcaatctgcattgattacgtccctgccctttgtacacaccgcccgtcgcacctaccgattgaatggtccggtgaagcctcgggattgcgatgagtttcctttattgggagttcgtcacgagaacctgtc…
BC-99		Amphistegina lobifera	Sicily	ccacctgcctcgtaaatagttgagcgaatgaatgttcattggctacagcttcttagagggacgtgcgttctattagacgcaggaagataggggcaataacaggtctgtgatgcccttagatgtcctgggccgcacgcgcgttacactgatgcactcaacgagtctaccttggccgagaggcctgggaaatcttgttaacatgcatcgtgatagggatagattattgcaattattaatcttgaacgaggaattcctagtaaacgcagatcatcaatctgcattgattacgtccctgccctttgtacacaccgcccgtcgcacctaccgattgaatggtccggtgaagcctcgggattgcgatgagtttcctttattgggagttcgtcacgagaacctgtc…
ELT-03		Amphistegina lobifera	Eilat	cccctgcctgctaaatagttgggcgaatgaatgttcattggctacagcttcttagagggacgtgcgttctattagacgcaggaagataggggcaataacaggtctgtgatgcccttagatgtcctgggccgcacgcgcgttacactgatgcactcaacgagtctaccttggccgagaggcctgggaaatcttgttaacatgcatcgtgatagggatagattattgcaattattaatcttgaacgaggaattcctagtaaacgcagatcatcaatctgcattgattacgtccctgccctttgtacacaccgcccgtcgcacctaccgattgaatggtccggtgaagcctcgggattgcgatgagtttccttcattgggagttcgtcgcgagaacctgtct…
GBR-02		Amphistegina lobifera	Great Barrier Reef	cccctgcctgctaaatagttggtcgaatgaatattcattggatgcagcttcttagagggacgtgcgttctattagacgcaggaagataggggcaataacaggtctgtgatgcccttagatgtcttgggccgcacgcgcgttccactgatgcattcaacgagtttaccttggccgagaggcctgggaaatcttgttaacatgcatcgtgatagggatagattattgcaattattaatcttgaacgaggaattcctagtaaacgcagatcatcaatctgcattgattacgtccctgccctttgtacacaccgcccgtcgcacctaccgattgaatggtccggtgaagcctcgggattgtgatgagtttccttcattgggagtgtgtcgcgagaacctgtct…
GBR-03		Amphistegina lobifera	Great Barrier Reef	cccctgcctgctaaatagttggtcgaatgaatattcattggatgcagcttcttagagggacgtgcgttctattagacgcaggaagataggggcaataacaggtctgtgatgcccttagatgtcttgggccgcacgcgcgttccactgatgcagtcaacgagtttaccttggccgagaggcctgggaaatcttgttaacatgcatcgtgatagggatagattattgcaattattaatcttgaacgaggaattcctagtaaacgcagatcatcaatctgcattgattacgtccctgccctttgtacacaccgcccgtcgcacctaccgattgaatggtccggtgaagcctcgggagtgcgatgagtttccttcactgggagtgcgtcgcgagaagctgtgt…
GBR-04		Amphistegina lobifera	Great Barrier Reef	cccctgcctgctaaatagttggtcgaatgaatattcattggatgcagcttcttagagggacgtgcgttctattagacgcaggaagataggggcaataacaggtctgtgatgcccttagatgtcctgggccgcacgcgcgttacactgatgcactcaacgagtctaccttggccgagaggcctgggaaatcttgttaacatgcatcgtgatagggatagattattgcaattattaatcttgaacgaggaattcctagtaaacgcagatcatcaatctgcattgattacgtccctgccctttgtacacaccgcccgtcgcacctaccgattgaatggtccggtgaagcctcgggattgcgatgagtttccttcattgggagttcgtcgcgagaacttgtct…
GBR-05		Amphistegina lobifera	Great Barrier Reef	cccctgcctgctaaatagttggtcgaatgaatattcattggatgcagcttcttagagggacgtgcgttctattagacgcaggaagataggggcaataacaggtctgtgatgcccttagatgtcctgggccgcacgcgcgttacactgatgcactcaacgagtctaccttggccgagaggcctgggaaatcttgttaacatgcatcgtgatagggatagattattgcaattattaatcttgaacgaggaattcctagtaaacgcagatcatcaatctgcattgattacgtccctgccctttgtacacaccgcccgtcgcacctaccgattgaatggtccggtgaagcctcgggattgcgatgagtttccttcattgggagttcgtcgcgagaacttgtct…
HWA-01		Amphistegina lobifera	Hawai'i	cccctgcctgctaaatagttgggcgaatgaatgttcattggctacagcttcttagagggacgtgcgttctattagacgcaggaagataggggcaataacaggtctgtgatgcccttggatgtcctgggccgcacgcgcgttacactgatgcactcaacgagtctaccttggccgagaggcctgggaaatcttgttaacatgcatcgtgatagggatagattattgcaattattaatcttgaacgaggaattcctagtaaacgcagatcatcaatctgcattgattacgtccctgccctttgtacacaccgcccgtcgcacctaccgattgaatggtccggtgaagcctcgggattgcgatgagtttccttcattgggagttcgtcgcgagaacctgtct…
HWA-02		Amphistegina lobifera	Hawai'i	gggcaatgaatgttcattggctacagcttcttaagggacgtgcgttctattacacgcaggaagataagggcaataacaggtctgtgatgcccttgtatgtcctgggccgcacgcgcgttacactgatgcactcaacgagtctaccttggccgagaggcctgggaattcttgttaacatgcatcgtgatagggatagattattgcaattattaatcttgaacgaggaattcctagtaaacgcagatcatcaatctgcattgattacgtccctgccctttgtacacaccgcccgtctcacctacctattgaatggtccggtgaagcctcgggattgctatgagtttccttcattgggaattcgtcccgaaaacctgtctaaaccctatcatttagaggaag…
HWA-04		Amphistegina lobifera	Hawai'i	ccgctatgttcgtcgatgatgttcttgactacagcttctcatagagacrtgctttctattacacgcaggaagataagggcaataccaggtcggtgatgcccttgratgtccggggccsaaccctcgttacactgatgcactcaccaagtctaccttggccgacaggcctgggaaatcttgttaacatgcatcatgatagggatatattattgcaattattagacttgaacgaggaattcctagtaaacacagatcatctctctgcattgattacttccctgccctttgtacacaccgccctgtcccacctaccgattgaatggtccggtgaagcctctggattgcgatgagtttccttcattgggagttcctccctataacctgtctaaaccttatcat…
HWA-23		Amphistegina lobifera	Hawai'i	gttgggcgatgatgttcattggctacagcttcttagagggacgtgcgttctattagacgcaggaagataggggcaataacaggtctgtgatgcccttggatgtcctgggccgcacgcgcgttacactgatgcactcaacgagtctaccttggccgagaggcctgggaaatcttgttaacatgcatcgtgatagggatagattattgcaattattaatcttgaacgaggaattcctagtaaacgcagatcatcaatctgcattgattacgtccctgccctttgtacacaccgcccgtcgcacctaccgattgaatggtccggtgaagcctcgggattgcgatgagtttccttcattggga
INA-03		Amphistegina lessonii	Indonesia	cccctgcctgctaaatagttgggcgaatgaatattcattggctgcagcttcttagagggacgtgcgttctattagacgcaggaagataggggcaataacaggtctgtgatgcccttagatgtcctgggccgcacgcgcgttacactgatgcactcaacgagtctaccttggccgagaggcctgggaaatcttgttaacatgcatcgtgatagggatagattattgcaattattaatcttgaacgaggaattcctagtaaacgcagatcatcaatctgcattgattacgtccctgccctttgtacacaccgcccgtcgcacctaccgattgaatggtccggtgaagcctcgggattgcgatgagtttccttcattgggagttcgtcgcgagaacctgtct…
INA-04		Amphistegina lessonii	Indonesia	cccctgcctgctaaatagttgggcgaatgaatattcattggctgcagcttcttagagggacgtgcgttctattagacgcaggaagataggggcaataacaggtctgtgatgcccttagatgtcctgggccgcacgcgcgttacactgatgcactcaacgagtctaccttggccgagaggcctgggaaatcttgttaacatgcatcgtgatagggatagattattgcaattattaatcttgaacgaggaattcctagtaaacgcagatcatcaatctgcattgattacgtccctgccctttgtacacaccgcccgtcgcacctaccgattgaatggtccggtgaagcctcgggattgcgatgagtttccttcattgggagttcgtcgcgagaacctgtct…
INA-08		Amphistegina lessonii	Indonesia	cccctgcctgctaaatagttgggcgaatgaatattcattggctgcagcttcttagagggacgtgcgttctattagacgcaggaagataggggcaataacaggtctgtgatgcccttagatgtcctgggccgcacgcgcgttacactgatgcactcaacgagtctaccttggccgagaggcctgggaaatcttgttaacatgcatcgtgatagggatagattattgcaattattaatcttgaacgaggaattcctagtaaacgcagatcatcaatctgcattgattacgtccctgccctttgtacacaccgcccgtcgcacctaccgattgaatggtccggtgaagcctcgggattgcgatgagtttccttcattgggagttcgtcgcgagaacctgtct…
INA-09		Amphistegina lessonii	Indonesia	cccctgcctgctaaatagttgggcgaatgaatattcattggctgcagcttcttagagggacgtgcgttctattagacgcaggaagataggggcaataacaggtctgtgatgcccttagatgtcctgggccgcacgcgcgttacactgatgcactcaacgagtctaccttggccgagaggcctgggaaatcttgttaacatgcatcgtgatagggatagattattgcaattattaatcttgaacgaggaattcctagtaaacgcagatcatcaatctgcattgattacgtccctgccctttgtacacaccgcccgtcgcacctaccgattgaatggtccggtgaagcctcgggattgcgatgagtttccttcattgggagttcgtcgcgagaacctgtct…
IND-01		Amphistegina lobifera	Indonesia	cccctgcctgctaaatagttgggcgaatgaatgttcattggctacagcttcttagagggacgtgcgttctattagacgcaggaagataggggcaataacaggtctgtgatgcccttggatgtcctgggccgcacgcgcgttacactgatgcactcaacgagtctaccttggccgagaggcctgggaaatcttggtaacatgcatcgtgatagggatagattattgcaattattaatcttgaacgaggaattcctagtaaacgcagatcatcaatctgcattgattacgtccctgccctttgtacacaccgcccgtcgcacctaccgattgaatggtccggtgaagcctcgggattgcgatgagtttccttcattgggagttcgtcgcgagaacctgtct…
IND-02		Amphistegina lobifera	Indonesia	cccctgcctgctaaatagttgggcgaatgaatgttcattggctacagcttcttagagggacgtgcgttctattagacgcaggaagataggggcaataacaggtctgtgatgcccttggatgtcctgggccgcacgcgcgttacactgatgcactcaacgagtctaccttggccgagaggcctgggaaatcttggtaacatgcatcgtgatagggatagattattgcaattattaatcttgaacgaggaattcctagtaaacgcagatcatcaatctgcattgattacgtccctgccctttgtacacaccgcccgtcgcacctaccgattgaatggtccggtgaagcctcgggattgcgatgagtttccttcattgggagttcgtcgcgagaacctgtct…
IND-03		Amphistegina lobifera	Indonesia	tttgggcgaatgaaatgttcattggctacagcttcttagagggacgtgcgttctattagacgcaggaagataggggcaataacaggtctgtgatgcccttggatgtcctgggccgcacgcgcgttacactgatgcactcaacgagtctaccttggccgagaggcctgggaaatcttggtaacatgcatcgtgatagggatagattattgcaattattaatcttgaacgaggaattcctagtaaacgcagatcatcaatctgcattgattacgtccctgccctttgtacacaccgcccgtcgcacctaccgattgaatggtccggtgaagcctcgggattgcgatgagtttccttcattgggagttcgtcgcgagaacctgtctaaaccttatcatttat…
IND-04		Amphistegina lobifera	Indonesia	cccctgcctgctaaatagttgggcgaatgaatgttcattggctacagcttcttagagggacgtgcgttctattagacgcaggaagataggggcaataacaggtctgtgatgcccttggatgtcctgggccgcacgcgcgttacactgatgcactcaacgagtctaccttggccgagaggcctgggaaatcttggtaacatgcatcgtgatagggatagattattgcaattattaatcttgaacgaggaattcctagtaaacgcagatcatcaatctgcattgattacgtccctgccctttgtacacaccgcccgtcgcacctaccgattgaatggtccggtgaagcctcgggattgcgatgagtttccttcattgggagttcgtcgcgagaacctgtct…
ISR-01		Amphistegina lessonii	Eilat	cccctgcctgctaaatagttgggcgaatgaatgttcattggccgcagcttcttagagggacgtgcgttctattagacgcaggaagataggggcaataacaggtctgtgatgcccttagatgtcctgggccgcacgcgcgttacactgatgcactcaacgagtctgccttggccgagaggcctgggaaatcttgttaacatgcatcgtgatagggatagattattgcaattattaatcttgaacgaggaattcctagtaaacgcagatcatcaatctgcattgattacgtccctgccctttgtacacaccgcccgtcgcacctaccgattgaatggtccggtgaagcctcgggattgcgatgagtttccttcattgggagttcgtcgcgagaacctgtct…
ISR-02		Amphistegina lessonii	Eilat	cccctgcctgctaaatagttgggcgaatgaatgttcattggccgcagcttcttagagggacgtgcgttctattagacgcaggaagataggggcaataacaggtctgtgatgcccttagatgtcctgggccgcacgcgcgttacactgatgcactcaacgagtctgccttggccgagaggcctgggaaatcttgttaacatgcatcgtgatagggatagattattgcaattattaatcttgaacgaggaattcctagtaaacgcagatcatcaatctgcattgattacgtccctgccctttgtacacaccgcccgtcgcacctaccgattgaatggtccggtgaagcctcgggattgcgatgagtttccttcattgggagttcgtcgcgagaacctgtct…
JPN-15		Amphistegina lobifera	Okinawa	cccctgcctgctaaatagttgggcgaatgaatgttcattggctacagcttcttagagggacgtgcgttctattagacgcaggaagataggggcaataacaggtctgtgatgcccttagatgtcctgggccgcacgcgcgttacactgatgcactcaacgagtctaccttggccgagaggcctgggaaatcttgttaacatgcatcgtgatagggatagattattgcaattattaatcttgaacgaggaattcctagtaaacgcagatcatcaatctgcattgattacgtccctgccctttgtacacaccgcccgtcgcacctaccgattgaatggtccggtgaagcctcgggattgcgatgagtttccttcattgggagttcgtcgcgagaacctgtct…
JPN-16		Amphistegina lobifera	Okinawa	cccctgcctgctaaatagttgggcgaatgaatgttcattggctacagcttcttagagggacgtgcgttctattagacgcaggaagataggggcaataacaggtctgtgatgcccttagatgtcctgggccgcacgcgcgttacactgatgcactcaacgagtctaccttggccgagaggcctgggaaatcttgttaacatgcatcgtgatagggatagattattgcaattattaatcttgaacgaggaattcctagtaaacgcagatcatcaatctgcattgattacgtccctgccctttgtacacaccgcccgtcgcacctaccgattgaatggtccggtgaagcctcgggattgcgatgagtttccttcattgggagttcgtcgcgagaacctgtct…
JPN-18		Amphistegina lobifera	Okinawa	cccctgcctgctaaatagttgggcgaatgaatgttcattggctacagcttcttagagggacgtgcgttctattagacgcaggaagataggggcaataacaggtctgtgatgcccttagatgtcctgggccgcacgcgcgttacactgatgcactcaacgagtctaccttggccgagaggcctgggaaatcttgttaacatgcatcgtgatagggatagattattgcaattattaatcttgaacgaggaattcctagtaaacgcagatcatcaatctgcattgattacgtccctgccctttgtacacaccgcccgtcgcacctaccgattgaatggtccggtgaagcctcgggattgcgatgagtttccttcattgggagttcgtcgcgagaacctgtct…
LHI-03		Amphistegina lobifera	Lord Howe Island	ttgggcgatgatgttcttggctaaagcttcttagagggacgtgcgttctattagacgcaggaaaatggggcataacaggctgtgatgcccttggatgtcctgggccgcacgcgcgttacactgatgcactcaacgagtctaccttggccgagaggcctgggaaatcttgttaacatgcatcgtgatagggatagatattgcaattattaatcttgaacgaggaattcctagtaaaccagatcatcatctgcattgattacgtccctgccctttgtacacccgcccgtcgcacctaccgattgaatggtccggtgaagcctcagattgcgagatttccttcattgggaagtcctctccagaacccgcctaaacttatcttttaggaaagtaagccttacca
LHI-14		Amphistegina lobifera	Lord Howe Island	cccctgcctgctaaatagttgggcgaatgaatgttcattggctacagcttcttagagggacgtgcgttctattagacgcaggaagataggggcaataacaggtctgtgatgcccttagatgtcctgggccgcacgcgcgttacactgatgcactcaacgagtctaccttggccgagaggcctgggaaatcttgttaacatgcatcgtgatagggatagattattgcaattattaatcttgaacgaggaattcctagtaaacgcagatcatcaatctgcattgattacgtccctgccctttgtacacaccgcccgtcgcacctaccgattgaatggtccggtgaagcctcgggattgcgatgagtttccttcattgggagttcgtcgcgagaacctgtct…
MBIO-85		Amphistegina lobifera	Mauritius	gttgggcgatgatgttcattggctacagcttcttagagggacgtgcgttctattagacgcaggaagataggggcaataacaggtctgtgatgcccttagatgtcctgggccgcacgcgcgttacactgatgcactcaacgagtctaccttggccgagaggcctgggaaatcttgttaacatgcatcgtgatagggatagattattgcaattattaatcttgaacgaggaattcctagtaaacgcagatcatcaatctgcattgattacgtccctgccctttgtacacaccgcccgtcgcacctaccgattgaatggtccggtgaagcctcgggattgcgatgagtttccttcattgggagttcgtcgcgagaacctgtctaaaccttatcatttagagg…
MBIO-88		Amphistegina lobifera	Mauritius	gttgggcgatgaatgttcattggctacagcttcttagagggacgtgcgttctattagacgcaggaagataggggcaataacaggtctgtgatgcccttagatgtcctgggccgcacgcgcgttacactgatgcactcaacgagtctaccttggccgagaggcctgggaaatcttgttaacatgcatcgtgatagggatagattattgcaattattaatcttgaacgaggaattcctagtaaacgcagatcatcaatctgcattgattacgtccctgccctttgtacacaccgcccgtcgcacctaccgattgaatggtccggtgaagcctcgggattgcgatgagtttccttcattgggagttcgtcgcgagaacctgtctaaaccttatcatttagag…
MBIOX1		Amphistegina lessonii	Palau	cccctgcctgctaaatagttgggcgaatgaatattcattggctacagcttcttagagggacgtgcgttctattagacgcaggaagataggggcaataacaggtctgtgatgcccttagatgtcctgggccgcacgcgcgttacactgatgcactcaacgagtctaccttggccgagaggcctgggaaatcttgttaacatgcatcgtgatagggatagattattgcaattattaatcttgaacgaggaattcctagtaaacgcagatcatcaatctgcattgattacgtccctgccctttgtacacaccgcccgtcgcacctaccgattgaatggtccggtgaagcctcgggattgcgatgagtttccttcattgggagttcgtcacgagaacctgtct…
MBIOX19		Amphistegina radiata	Micronesia	cccctgcgtgctaaatagttgggtgaatgaattttcattgactgcagcttcttagagggacgtgcattctattagatgcaggaagataggggcaataacaggtctgtgatgcccttagatgtcctgggccgcacgcgcgctacactgatgcattcaacgagtattgttccttgaccgagaggtctgggtaatcttgttaacgtgcatcgtgatagggatagattattgcaattattaatcttgaacgaggaattcctagtaaacgcagttcatcaaactgcattgattacgtccctgccctttgtacacaccgcccgtcgcacctaccgattgaatggtccggtgaagcctcgggattgtgactggtttgctttattgtgagtcggttgcgagaacttg…
MBIOX19		Amphistegina radiata	Micronesia	agttgggtaaatgatttttcattgactgcagcttcttagagggacgtgcattctattagatgcaggaagataggggcaataacaggtctgtgatgcccttagatgtcctgggccgcacgcgcgctacactgatgcattcaacgagtattgttccttgaccgagaggtctgggtaatcttgttaacgtgcatcgtgatagggatagattattgcaattattaatcttgaacgaggaattcctagtaaacgcagttcatcaaactgcattgattacgtccctgccctttgtacacaccgcccgtcgcacctaccgattgaatggtccggtgaagcctcgggattgtgactggtttgctttattgtgagtcggttgcgagaacttgtctaaaccttatcatt…
MBIOX2		Amphistegina lessonii	Palau	ttggggcgatgaatattcattggctgcagcttcttagagggacgtgcgttctattagacgcaggaagataggggcaataacaggtctgtgatgcccttagatgtcctgggccgcacgcgcgttacactgatgcactcaacgagtctaccttggccgagaggcctgggaaatcttgttaacatgcatcgtgatagggatagattattgcaattattaatcttgaacgaggaattcctagtaaacgcagatcatcaatctgcattgattacgtccctgccctttgtacacaccgcccgtcgcacctaccgattgaatggtccggtgaagcctcgggattgcgatgagtttccttcattgggagttcgtcgcgagaacctgtctaaacctt-atcatttaga…
MBIOX20		Amphistegina radiata	Micronesia	cccctgcctggtaaatagttgggtgaatgaattttcattgactgcagcttcttagagggacgtgcattctattagatgcaggaagataggggcaataacaggtctgtgatgcccttagatgtcctgggccgcacgcgcgctacactgatgcattcaacgagtattgttccttgaccgagaggtctgggtaatcttgttaacgtgcatcgtgatagggatagattattgcaattattaatcttgaacgaggaattcctagtaaacgcagttcatcaaactgcattgattacgtccctgccctttgtacacaccgcccgtcgcacctaccgattgaatggtccggtgaagcctcgggattgtgactggtttgctttattgtgagtcggttgcgagaacttg…
MBIOX21		Amphistegina radiata	Micronesia	cccctgcctgctaaatagttgggtgaatgaattttcattgactgcagcttcttagagggacgtgcattctattagatgcaggaagataggggcaataacaggtctgtgatgcccttagatgtcctgggccgcacgcgcgctacactgatgcattcaacgagtattgttccttgaccgagaggtctgggtaatcttgttaacgtgcatcgtgatagggatagattattgcaattattaatcttgaacgaggaattcctagtaaacgcagttcatcaaactgcattgattacgtccctgccctttgtacacaccgcccgtcgcacctaccgattgaatggtccggtgaagcctcgggattgtgactggtttgctttattgtgagtcggttgcgagaacttg…
MBIOX3		Amphistegina lessonii	Palau	cccctgcctgctaaatagttgggcgaatgaatattcattggctgcagcttcttagagggacgtgcgttctattagacgcaggaagataggggcaataacaggtctgtgatgcccttggatgtcctgggccgcacgcgcgttacactgatgcactcaacgagtctaccttggccgagaggcctgggaaatcttgttaacatgcatcgtgatagggatagattattgcaattattaatcttgaacgaggaattcctagtaaacgcagatcatcaatctgcattgattacgtccctgccctttgtacacaccgcccgtcgcacctaccgattgaatggtccggtgaagcctcgggattgcgatgagtttccttcattgggagttcgtcgcgagaacctgtct…
MBIOX4		Amphistegina lessonii	Palau	cccctgcctgctaaatagttgggcgaatgaatattcattggctgcagcttcttagagggacgtgcgttctattagacgcaggaagataggggcaataacaggtctgtgatgcccttggatgtcctgggctgcacgcgcgttacactgatgcactcaacgagtctaccttggccgagaggcctgggaaatcttgttaacatgcatcgtgatagggatagattattgcaattattaatcttgaacgaggaattcctagtaaacgcagatcatcaatctgcattgattacgtccctgccctttgtacacaccgcccgtcgcacctaccgattgaatggtccggtgaagcctcgggattgcgatgagtttccttcattgggagttcgtcgcgagaacctgtct…
MBIOX5		Amphistegina lessonii	Lord Howe Island	cccctgcctgctaaatagttgggcgaatgaatactcattggctacagcttcttagagggacgtgcgttctattagacgcaggaagataggggcaataacaggtctgtgatgcccttggatgtcctgggccgcacgcgcgttacactgatgcactcaacgagtctaccttggccgagaggcctgggaaatcttgttaacatgcatcgtgatagggatagattattgcaattattaatcttgaacgaggaattcctagtaaacgcagatcatcaatctgcattgattacgtccctgccctttgtacacaccgcccgtcgcacctaccgattgaatggtccggtgaagcctcgggattgcgatgagtttccttcattgggagctcgtcgcgagaacctgtct…
MBIOX6		Amphistegina lessonii	Lord Howe Island	cccctgcctgctaaatagttgggcgaatgaatattcattggctgcagcttcttagagggacgtgcgttctattagacgcaggaagataggggcaataacaggtctgtgatgcccttggatgtcctgggccgcacgcgcgttacactgatgcactcaacgagtctaccttggccgagaggcctgggaaatcttgttaacatgcatcgtgatagggatagattattgcaattattaatcttgaacgaggaattcctagtaaacgcagatcatcaatctgcattgattacgtccctgccctttgtacacaccgcccgtcgcacctaccgattgaatggtccggtgaagcctcgggattgcgatgagtttccttcattgggagttcgtcgcgagaacctgtct…
MDV-02		Amphistegina lobifera	Maldives	cccctgcctgctaaatagttgggcgaatgaatattcattggctgcagcttcttagagggacgtgcgttctattagacgcaggaagataggggcaataacaggtctgtgatgcccttagatgtcctgggccgcacgcgcgttacactgatgcactcaacgagtctaccttggccgagaggcctgggaaatcttgttaacatgcatcgtgatagggatagattattgcaattattaatcttgaacgaggaattcctagtaaacgcagatcatcaatctgcattgattacgtccctgccctttgtacacaccgcccgtcgcacctaccgattgaatggtccggtgaagcctcgggattgcgatgagtttccttcattgggagttcgtcgcgagaacctgtct…
MDV-03		Amphistegina lobifera	Maldives	cccctgcctgctaaatagttgggcgaatgaatattcattggctacagcttcttagagggacgtgcgttctattagacgcaggaagataggggcaataacaggtctgtgatgcccttagatgtcctgggccgcacgcgcgttacactgatgcactcaacgagtctaccttggccgagaggcctgggaaatcttgttaacatgcatcgtgatagggatagattattgcaattattaatcttgaacgaggaattcctagtaaacgcagatcatcaatctgcattgattacgtccctgccctttgtacacaccgcccgtcgcacctaccgattgaatggtccggtgaagcctcgggattgcgatgagtttccttcattgggagttcgtcgcgagaacctgtct…
MIC-01		Amphistegina lobifera	Micronesia	cccctgcctgctaaatagttgggcgaatgaatgttcattggctacagcttcttagagggacgtgcgttctattagacgcaggaagataggggcaataacaggtctgtgatgcccttggatgtcctgggctgcacgcgcgttacactgatgcactcaacgagtctaccttggccgagaggcctgggaaatcttgttaacatgcatcgtgatagggatagattattgcaattattaatcttgaacgaggaattcctagtaaacgcagatcatcaatctgcattgattacgtccctgccctttgtacacaccgcccgtcgcacctaccgattgaatggtccggtgaagcctcgggattgcgatgagtttccttcattgggagttcgtcgcgagaacttgtct…
MIC-05		Amphistegina lobifera	Micronesia	cccctactggtgaaatagttgggcgaatgaatgttcattggctacagcttcttagagggacgtgcgttctattagacgcaggaagataggggcaataacaggtctgtgatgcccttggatgtcctgggccgcacgcgcgttacactgatgcactcaacgagtctaccttggccgagaggcctgggaaatcttgttaacatgcatcgtgatagggatagattattgcaattattaatcttgaacgaggaattcctagtaaacgcagatcatcaatctgcattgattacgtccctgccctttgtacacaccgcccgtcgcacctaccgattgaatggtccggtgaagcctcgggattgcgatgagtttccttcattgggagttcgtcgcgagaacctgtct…
MIC-17		Amphistegina lobifera	Micronesia	acccctgcctgctaaatagttgggcgaatgaatgttcattggctacagcttcttagagggacgtgcgttctattagacgcaggaagataggggcaataacaggtctgtgatgcccttagatgtcctgggccgcacgcgcgttacactgatgcactcaacgagtctaccttggccgagaggcctgggaaatcttgttaacatgcatcgtgatagggatagattattgcaattattaatcttgaacgaggaattcctagtaaacgcagatcatcaatctgcattgattacgtccctgccctttgtacacaccgcccgtcgcacctaccgattgaatggtccggtgaagcctcgggattgcgatgagtttccttcattgggagttcgtcgcgagaacctgtc…
MIC-18		Amphistegina lobifera	Micronesia	gttgggcgatgatgttcattggctacagcttcttagagggacgtgcgttctattagacgcaggaagataggggcaataacaggtctgtgatgcccttagatgtcctgggccgcacgcgcgttacactgatgcactcaacgagtctaccttggccgagaggcctgggaaatcttgttaacatgcatcgtgatagggatagattattgcaattattaatcttgaacgaggaattcctagtaaacgcagatcatcaatctgcattgattacgtccctgccctttgtacacaccgcccgtcgcacctaccgattgaatggtccggtgaagcctcgggattgcgatgagtttccttcattgggagttcgtcgcgagaacctgtctaaaccttatcatttagagg…
MRT-11		Amphistegina lobifera	Mauritius	cccctgcctgctaaatagttgggcgaatgaatgttcattggctacagcttcttagagggacgtgcgttctattagacgcaggaagataggggcaataacaggtctgtgatgcccttagatgtcctgggccgcacgcgcgttacactgatgcactcaacgagtctaccttggccgagaggcctgggaaatcttgttaacatgcatcgtgatagggatagattattgcaattattaatcttgaacgaggaattcctagtaaacgcagatcatcaatctgcattgattacgtccctgccctttgtacacaccgcccgtcgcacctaccgattgaatggtccggtgaagcctcgggattgcgatgagtttccttcattgggagttcgtcgcgagaacctgtct…
NGA-02		Amphistegina lessonii	Ningaloo Reef	cccctgcctgctaaatagttgggcgaatgaatattcattggctgcagcttcttagagggacgtgcgttctattagatgcaggaagataggggcaataacaggtctgtgatgcccttagatgtcctgggccgcacgcgcgttacactgatgcactcaacgagtctaccttggccgagaggcctgggaaatcttgttaacatgcatcgtgatagggatagattattgcaattattaatcttgaacgaggaattcctagtaaacgcagatcatcaatctgcattgattacgtccctgccctttgtacacaccgcccgtcgcacctaccgattgaatggtccggtgaagcctcgggattgcgatgagtttccttcattgggagttcgtcgcgagaacctgtct…
NGA-04		Amphistegina lessonii	Ningaloo Reef	cccctgcctgctaaatagttgggcgaatgaatattcattggctgcagcttcttagagggacgtgcgttctattagacgcaggaagataggggcaataacaggtctgtgatgcccttagatgtcctgggccgcacgcgcgttacactgatgcactcaacgagtctaccttggccgagaggcctgggaaatcttgttaacatgcatcgtgatagggatagattattgcaattattaatcttgaacgaggaattcctagtaaacgcagatcatcaatctgcattgattacgtccctgccctttgtacacaccgcccgtcgcacctaccgattgaatggtccggtgaagcctcgggattgcgatgagtttccttcattgggagttcgtcgcgagaacctgtct…
NGL-01		Amphistegina lobifera	Ningaloo Reef	cccctgcctgctaaatagttgggcgaatgaatgttcattggctacagcttcttagagggacgtgcgttctattagacgcaggaagataggggcaataacaggtctgtgatgcccttagatgtcctgggccgcacgcgcgttacactgatgcactcaacgagtctaccttggccgagaggcctgggaaatcttgttaacatgcatcgtgatagggatagattattgcaattattaatcttgaacgaggaattcctagtaaacgcagatcatcaatctgcattgattacgtccctgccctttgtacacaccgcccgtcgcacctaccgattgaatggtccggtgaagcctcgggattgcgatgagtttccttcattgggagttcgtcgcgagaacctgtct…
NGL-02		Amphistegina lobifera	Ningaloo Reef	cccctgcctgctaaatagttgggcgaatgaatgttcattggctacagcttcttagagggacgtgcgttctattagacgcaggaagataggggcaataacaggtctgtgatgcccttagatgtcctgggccgcacgcgcgttacactgatgcactcaacgagtctaccttggccgagaggcctgggaaatcttgttaacatgcatcgtgatagggatagattattgcaattattaatcttgaacgaggaattcctagtaaacgcagatcatcaatctgcattgattacgtccctgccctttgtacacaccgcccgtcgcacctaccgattgaatggtccggtgaagcctcgggattgcgatgagtttccttcattgggagttcgtcgcgagaacctgtct…
NGL-03		Amphistegina lobifera	Ningaloo Reef	cccctgcctgctaaatagttgggcgaatgaatgttcattggctacagcttcttagagggacgtgcgttctattagacgcaggaagataggggcaataacaggtctgtgatgcccttagatgtcctgggccgcacgcgcgttacactgatgcactcaacgagtctaccttggccgagaggcctgggaaatcttgttaacatgcatcgtgatagggatagattattgcaattattaatcttgaacgaggaattcctagtaaacgcagatcatcaatctgcattgattacgtccctgccctttgtacacaccgcccgtcgcacctaccgattgaatggtccggtgaagcctcgggattgcgatgagtttccttcattgggagttcgtcgcgagaacctgtct…
NGL-06		Amphistegina lobifera	Ningaloo Reef	cccctgcctgctaaatagttgggcgaatgaatgttcattggctacagcttcttagagggacgtgcgttctattagacgcaggaagataggggcaataacaggtctgtgatgcccttagatgtcctgggccgcacgcgcgttacactgatgcactcaacgagtctaccttggccgagaggcctgggaaatcttgttaacatgcatcgtgatagggatagattattgcaattattaatcttgaacgaggaattcctagtaaacgcagatcatcaatctgcattgattacgtccctgccctttgtacacaccgcccgtcgcacctaccgattgaatggtccggtgaagcctcgggattgcgatgagtttccttcattgggagttcgtcgcgagaacctgtct…
NGL-07		Amphistegina lobifera	Ningaloo Reef	cccctgcctgctaaatagttgggcgaatgaatgttcattggctacagcttcttagagggacgtgcgttctattagacgcaggaagataggggcaataacaggtctgtgatgcccttagatgtcctgggccgcacgcgcgttacactgatgcactcaacgagtctaccttggccgagaggcctgggaaatcttgttaacatgcatcgtgatagggatagattattgcaattattaatcttgaacgaggaattcctagtaaacgcagatcatcaatctgcattgattacgtccctgccctttgtacacaccgcccgtcgcacctaccgattgaatggtccggtgaagcctcgggattgcgatgagtttccttcattgggagttcgtcgcgagaacctgtct…
NGL-09		Amphistegina lobifera	Ningaloo Reef	cccctgcctgctaaatagttgggcgaatgaatgttcattggctacagcttcttagagggacgtgcgttctattagacgcaggaagataggggcaataacaggtctgtgatgcccttagatgtcctgggccgcacgcgcgttacactgatgcactcaacgagtctaccttggccgagaggcctgggaaatcttgttaacatgcatcgtgatagggatagattattgcaattattaatcttgaacgaggaattcctagtaaacgcagatcatcaatctgcattgattacgtccctgccctttgtacacaccgcccgtcgcacctaccgattgaatggtccggtgaagcctcgggattgcgatgagtttccttcattgggagttcgtcgcgagaacctgtct…
PAL-03		Amphistegina lobifera	Palau	cccctgcctgctaaatagttgggcgaatgaatgttcattggctacagcttcttagagggacgtgcgttctattagacgcaggaagataggggcaataacaggtctgtgatgcccttagatgtcctgggccgcacgcgcgttacactgatgcactcaacgagtctaccttggccgagaggcctgggaaatcttgttaacatgcatcgtgatagggatagattattgcaattattaatcttgaacgaggaattcctagtaaacgcagatcatcaatctgcattgattacgtccctgccctttgtacacaccgcccgtcgcacctaccgattgaatggtccggtgaagcctcgggattgcgatgagtttccttcattgggagttcgtcgcgagaacctgtct…
PAL-05		Amphistegina lobifera	Palau	cccctgcctgctaaatagttgggcgaatgaatgttcattggctacagcttcttagagggacgtgcgttctattagacgcaggaagataggggcaataacaggtctgtgatgcccttggatgtcctgggccgcacgcgcgttacactgatgcactcaacgagtctaccttggccgagaggcctgggaaatcttgttaacatgcatcgtgatagggatagattattgcaattattaatcttgaacgaggaattcctagtaaacgcagatcatcaatctgcattgattacgtccctgccctttgtacacaccgcccgtcgcacctaccgattgaatggtccggtgaagcctcgggattgcgatgagtttccttcattgggagttcgtcgcgagaacctgtct…
PHY10		Amphistegina radiata	Papua New Guinea	cccctgcctgctaaatagttgggtgaatgaattttcattgactgcagcttcttagagggacgtgcattctattagatgcaggaagataggggcaataacaggtctgtgatgcccttagatgtcctgggccgcacgcgcgctacactgatgcattcaacgagtattgttccttgaccgagaggtctgggtaatcttgttaacgtgcatcgtgatagggatagattattgcaattattaatcttgaacgaggaattcctagtaaacgcagttcatcaaactgcattgattacgtccctgccctttgtacacaccgcccgtcgcacctaccgattgaatggtccggtgaagcctcgggattgtgactggtttgctttattgtgagtcggttgcgagaacttg…
PHY9		Amphistegina radiata	Papua New Guinea	cccctgcctgctaaatagttgggtgaatgaattttcattgactgcagcttcttagagggacgtgcattctattagatgcaggaagataggggcaataacaggtctgtgatgcccttagatgtcctgggccgcacgcgcgctacactgatgcattcaacgagtattgttccttgaccgagaggtctgggtaatcttgttaacgtgcatcgtgatagggatagattattgcaattattaatcttgaacgaggaattcctagtaaacgcagttcatcaaactgcattgattacgtccctgccctttgtacacaccgcccgtcgcacctaccgattgaatggtccggtgaagcctcgggattgtgactggtttgctttattgtgagtcggttgcgagaacttg…
PUA-01		Amphistegina lessonii	Papua New Guinea	cccctgcctgctaaatagttgggcgatgaatgttcattggctacagcttcttagagggacgtgcgttctattagacgcaggaagataggggcaataacaggtctgtgatgcccttagatgtcctgggccgcacgcgcgttacactgatgcactcaacgagtctaccttggccgagaggcctgggaaatcttgttaacatgcatcgtgatagggatagattattgcaattattaatcttgaacgaggaattcctagtaaacgcagatcatcaatctgcattgattacgtccctgccctttgtacacaccgcccgtcgcacctaccgattgaatggtccggtgaagcctcgggattgcgatgagtttccttcattgggagttcgtcgcgagaacctgtcta…
PUA-02		Amphistegina radiata	Papua New Guinea	cccctgcctgctaaatagttgggtgaatgaattttcattgactgcagcttcttagagggacgtgcattctattagatgcaggaagataggggcaataacaggtctgtgatgcccttagatgtcctgggccgcacgcgcgctacactgatgcattcaacgagtattgttccttgaccgagaggtctgggtaatcttgttaacgtgcatcgtgatagggatagattattgcaattattaatcttgaacgaggaattcctagtaaacgcagttcatcaaactgcattgattacgtccctgccctttgtacacaccgcccgtcgcacctaccgattgaatggtccggtgaagcctcgggattgtgactggtttgctttattgtgagtcggttgcgagaacttg…
PUA-04		Amphistegina lessonii	Papua New Guinea	tttgggcgatgatattcattggctgccagcttcttagagggacgtgcgttctattagacgcaggaagataggggcaataacaggtctgtgatgcccttggatgtcctgggctgcacgcgcgttacactgatgcactcaacgagtctaccttggccgagaggcctgggaaatcttgttaacatgcatcgtgatagggatagattattgcaattattaatcttgaacgaggaattcctagtaaacgcagatcatcaatctgcattgattacgtccctgccctttgtacacaccgcccgtcgcacctaccgattgaatggtccggtgaagcctcgggattgcgatgagtttccttcattgggagttcgtcgcgagaacctgtctaaaccttatcatttagag…
PUA-05		Amphistegina lessonii	Papua New Guinea	ttgggcgatgatattcattggctgcagcttcttagagggacgtgcgttctattagacgcaggaagataggggcaataacaggtctgtgatgcccttggatgtcctgggctgcacgcgcgctacactgatgcactcaacgagtctaccttggccgagaggcctgggaaatcttgttaacatgcatcgtgatagggatagattattgcaattattaatcttgaacgaggaattcctagtaaacgcagatcatcaatctgcattgattacgtccctgccctttgtacacaccgcccgtcgcacctaccgattgaatggtccggtgaagcctcgggattgcgatgagtttccttcattgggagttcgtcgcgagaacctgtctaaaccttatcatttagagga…
PUA-08		Amphistegina lessonii	Papua New Guinea	ttggcgatgatattcattggctgcagcttcttagagggacgtgcgttctattagacgcaggaagataggggcaataacaggtctgtgatgcccttggatgtcctgggctgcacgcgcgttacactgatgcactcaacgagtctaccttggccgagaggcctgggaaatcttgttaacatgcatcgtgatagggatagattattgcaattattaatcttgaacgaggaattcctagtaaacgcagatcatcaatctgcattgattacgtccctgccctttgtacacaccgcccgtcgcacctaccgattgaatggtccggtgaagcctcgggattgcgatgagtttccttcattgggagttcgtcgcgagaacctgtctaaaccttatcatttataggaa…
PUA-09		Amphistegina lessonii	Papua New Guinea	cccctgcctgctaaatagttgggcgaatgaatattcattggctgcagcttcttagagggacgtgcgttctattagacgcaggaagataggggcaataacaggtctgtgatgcccttagatgtcctgggccgcacgcgcgttacactgatgcactcaacgagtctaccttggccgagaggcctgggaaatcttgttaacatgcatcgtgatagggatagattattgcaattattaatcttgaacgaggaattcctagtaaacgcagatcatcaatctgcattgattacgtccctgccctttgtacacaccgcccgtcgcacctaccgattgaatggtccggtgaagcctcgggattgcgatgagtttccttcattgggagttcgtcgcgagaacctgtct…
PUA-10		Amphistegina lessonii	Papua New Guinea	cccctgcctgctaaatagttgggcgaatgaatattcattggctgcagcttcttagagggacgtgcgttctattagacgcaggaagataggggcaataacaggtctgtgatgcccttggatgtcctgggctgcacgcgcgttacactgatgcactcagcgagtctaccttggccgagaggcctgggaaatcttgttaacatgcatcgtgatagggatagattattgcaattattaatcttgaacgaggaattcctagtaaacgcagatcatcaatctgcattgattacgtccctgccctttgtacacaccgcccgtcgcacctaccgattgaatggtccggtgaagcctcgggattgcgatgagtttccttcattgggagttcgtcgcgagaacctgtct…
ZAN-01		Amphistegina lessonii	Zanzibar	ggatgtatttagtactctacagatgtcctgggccgcacgcgcgttacactgatgcactcaacgagtctaccttggccgagaggcctgggaaatcttgttaacatgcatcgtgatagggatagattattgcaattattaatcttgaacgaggaattcctagtaaacgcagatcatcaatctgcattgattacgtccctgccctttgtacacaccgcccgtcgcacctaccgattgaatggtccggtgaagcctcgggattgcgatgagttccttcattggagttcgtcgcgagaacctgtctaaaccttatcatttagaga
ZAN-09		Amphistegina lessonii	Zanzibar	gttgggcgatgatattcattggctacagcttcttagagggacgtgcgttctattagacgcaggaagataggggcaataacaggtctgtgatgcccttagatgtcctgggcctcacgcgcgttacactgatgcactccacgagtctaccttggccgagaggcctgggaaatcttgttaacatgcatcgtgatagggatagattattgcaattattaatcttgaacgacgaattcctagcatacgcaaatcatcactctgcattgattacgtccctgccctttgtacacaccgcccgtcgcacctaccgattgaatggtccggtgaagcctcgggattgcgatgagtttccttcattgggagttcgtcgcgagaacctgtctaaaccttatcatttatagg…
ZB-04		Amphistegina lobifera	Zanzibar	cccctgcctgctaaatagttgggcgaatgaatgttcattggccgcagcttcttagagggacgtgcgttctattagacgcaggaagataggggcaataacaggtctgtgatgcccttggatgtcctgggccgcacgcgcgttacactgatgcactcaacgagtctgccttggccgagaggcctgggaaatcttgttaacatgcatcgtgatagggatagattattgcaattattaatcttgaacgaggaattcctagtaaacgcagatcatcaatctgcattgattacgtccctgccctttgtacacaccgcccgtcgcacctaccgattgaatggtccggtgaagcctcgggattgcgatgagtttccttcattgggagttcgtcgcgagaacctgtct…
